# Supplementary material for: Crystal structure of poly[[aqua­(μ2-pyrazine-κ2N:N′)(μ2-2,3,5,6-tetra­chloro­benzene-1,4-di­car­boxyl­ato-κ2O1:O4)copper(II)] hemihydrate]
Source: Acta Crystallogr E Crystallogr Commun. 2025 Apr 24;81(Pt 5):429–32. doi: 10.1107/S2056989025003457 (PMC12054766; doi:10.1107/S2056989025003457)
Supplement: Supplementary file 1 [file e-81-00429-sup1.cif]

##############################################################################
#                                                                            #
# This CIF contains the data in a paper accepted for publication in          #
# Acta Crystallographica Section E. It conforms to the requirements of       #
# Notes for Authors for Acta Crystallographica Section E, and has been       #
# peer reviewed under the auspices of the IUCr Commission on Journals.       #
#                                                                            #
# Full details of the Crystallographic Information File format               #
# are given in the paper "The Crystallographic Information File (CIF):       #
# a New Standard Archive File for Crystallography" by S. R. Hall, F. H.      #
# Allen and I. D. Brown [Acta Cryst. (1991), A47, 655-685].                  #
#                                                                            #
# The current version of the core CIF dictionary is obtainable from          #
# ftp://ftp.iucr.org/pub/cif_core.dic.                                       #
#                                                                            #
# Software is freely available for graphical display of the structure(s)     #
# in this CIF. For information consult the CIF software page                 #
# http://www.iucr.org/resources/cif/software.                                #
#                                                                            #
# This file may be used for bona fide research purposes within the           #
# scientific community so long as proper attribution is given to the journal # 
# article from which it was obtained.                                        #
#                                                                            #
##############################################################################
data_I
_audit_creation_method     'SHELXL-2018/3'
_journal_date_recd_electronic     2025-03-26
_journal_date_accepted     2025-04-17
_journal_name_full     'Acta Crystallographica, Section E'
_journal_year     2025
_journal_volume     81
_journal_issue      1
_journal_page_first     0
_journal_page_last     0
_journal_paper_category     GM
_journal_paper_doi     10.1107/S2056989025003457
_journal_coeditor_code     JP2018
_publ_contact_author_name     'Hitoshi Kumagai'
_publ_contact_author_address
;
Toyota Central R&D Labs., Inc., 41-1 Yokomichi, Nagakute, Aichi 480-1192,
Japan
;
_publ_contact_author_email     'e1254@mosk.tytlabs.co.jp'
_publ_contact_author_fax     ?
_publ_contact_author_phone     ?
_publ_section_title
;\
Crystal structure of
poly[[aqua(\m~2~-pyrazine-\k^2^<i>N</i>:<i>N</i>')(\m~2~-2,3,5,6-\
tetrachlorobenzene-1,4-dicarboxylato-\k^2^<i>O</i>^1^:<i>O</i>^4^)copper(II)]
hemihydrate]
;
_publ_section_title_footnote     .
loop_
    _publ_author_name
    _publ_author_footnote
    _publ_author_address
    'Kumagai, Hitoshi' .
;
Toyota Central R&D Labs., Inc., 41-1 Yokomichi, Nagakute, Aichi 480-1192,
Japan
;
    'Kawata, Satoshi' .
;
Department of Chemistry, Fukuoka University, 8-19-1 Nanakuma Jonan-ku, Fukuoka
814-0180,
Japan
;
    'Ogihara, Nobuhiro' .
;
Toyota Central R&D Labs., Inc., 41-1 Yokomichi, Nagakute, Aichi 480-1192,
Japan
;
_publ_section_synopsis
;
The Cu^II^ ions in this compound form a square-pyramidal coordination
environment and are bridged by the Cl~4~bdc^2-^ and pyz ligands to form a
two-dimensional (two-dimensional) layer. The two-dimensional layers are
alternately stacked by hydrogen-bonding and C---Cl...\p interactions to form a
three-dimensional network.
;
_chemical_name_systematic
;\
Poly[[aqua(\m~2~-pyrazine-\k^2^<i>N</i>:<i>N</i>')(\m~2~-2,3,5,6-\
tetrachlorobenzene-1,4-dicarboxylato-\k^2^<i>O</i>^1^:<i>O</i>^4^)copper(II)]
hemihydrate]
;
_chemical_name_common     ?
_chemical_formula_moiety     'C24 H12 Cl8 Cu2 N4 O10, H2 O1'
_chemical_formula_sum     'C24 H14 Cl8 Cu2 N4 O11'
_chemical_formula_iupac     '[Cu2 (C8 Cl4 O4)2 (C4 H4 N2)2 (H2 O1)2], H2 O1'
_chemical_formula_weight     945.07
_chemical_melting_point     ?
_chemical_absolute_configuration     ?
_space_group_crystal_system     monoclinic
_space_group_name_H-M_alt     'P 21/n'
_space_group_name_Hall     '-P 2yn'
loop_
    _space_group_symop_operation_xyz
    'x, y, z'
    '-x+1/2, y+1/2, -z+1/2'
    '-x, -y, -z'
    'x-1/2, -y-1/2, z-1/2'
_cell_length_a     10.975(3)
_cell_length_b     6.7837(15)
_cell_length_c     21.803(4)
_cell_angle_alpha     90
_cell_angle_beta     90.222(14)
_cell_angle_gamma     90
_cell_volume     1623.3(6)
_cell_formula_units_Z     2
_cell_measurement_reflns_used     4544
_cell_measurement_theta_min     1.86
_cell_measurement_theta_max     30.12
_cell_measurement_temperature     293
_exptl_crystal_description     prism
_exptl_crystal_colour     colorless
_exptl_crystal_size_max     0.200
_exptl_crystal_size_mid     0.200
_exptl_crystal_size_min     0.200
_exptl_crystal_density_diffrn     1.934
_exptl_crystal_density_meas     ?
_exptl_crystal_density_method     'not measured'
_exptl_crystal_F_000     936
_exptl_absorpt_coefficient_mu     2.033
_exptl_absorpt_correction_type     multi-scan
_exptl_absorpt_process_details
;
(<i>REQAB</i>; Rigaku, 2008)
;
_exptl_absorpt_correction_T_min     0.429
_exptl_absorpt_correction_T_max     0.666
_diffrn_ambient_temperature     293
_diffrn_source     ?
_diffrn_radiation_type     MoK\a
_diffrn_radiation_wavelength     0.7107
_diffrn_measurement_device_type     'Rigaku Mercury70'
_diffrn_measurement_method     \w
_diffrn_detector_area_resol_mean     7.314
_diffrn_reflns_number     15268
_diffrn_reflns_av_R_equivalents     0.0304
_diffrn_reflns_av_unetI/netI     0.0204
_diffrn_reflns_theta_min     1.868
_diffrn_reflns_theta_max     27.494
_diffrn_reflns_theta_full     25.241
_diffrn_measured_fraction_theta_max     0.989
_diffrn_measured_fraction_theta_full     0.988
_diffrn_reflns_limit_h_min     -14
_diffrn_reflns_limit_h_max     13
_diffrn_reflns_limit_k_min     -8
_diffrn_reflns_limit_k_max     8
_diffrn_reflns_limit_l_min     -28
_diffrn_reflns_limit_l_max     28
_refine_special_details
;
;
_reflns_number_total     3684
_reflns_number_gt     3391
_reflns_threshold_expression     'I > 2\s(I)'
_refine_ls_structure_factor_coef     Fsqd
_refine_ls_matrix_type     full
_refine_ls_R_factor_all     0.0383
_refine_ls_R_factor_gt     0.0341
_refine_ls_wR_factor_gt     0.0962
_refine_ls_wR_factor_ref     0.1090
_refine_ls_goodness_of_fit_ref     1.176
_refine_ls_restrained_S_all     1.176
_refine_ls_number_reflns     3684
_refine_ls_number_parameters     242
_refine_ls_number_restraints     5
_refine_ls_hydrogen_treatment     mixed
_refine_ls_weighting_scheme     calc
_refine_ls_weighting_details
              'w=1/[\s^2^(Fo^2^)+(0.0575P)^2^+1.5531P] where P=(Fo^2^+2Fc^2^)/3'
_atom_sites_solution_hydrogens     mixed
_atom_sites_solution_primary     direct
_atom_sites_solution_secondary     difmap
_refine_ls_shift/su_max     0.002
_refine_ls_shift/su_mean     0.000
_refine_diff_density_max     0.487
_refine_diff_density_min     -0.665
_refine_ls_extinction_method     none
_refine_ls_extinction_coef     .
loop_
    _atom_type_symbol
    _atom_type_description
    _atom_type_scat_dispersion_real
    _atom_type_scat_dispersion_imag
    _atom_type_scat_source
    'C' 'C' 0.0033 0.0016
                         'International Tables Vol C Tables 4.2.6.8 and 6.1.1.4'
    'H' 'H' 0.0000 0.0000
                         'International Tables Vol C Tables 4.2.6.8 and 6.1.1.4'
    'Cl' 'Cl' 0.1484 0.1585
                         'International Tables Vol C Tables 4.2.6.8 and 6.1.1.4'
    'Cu' 'Cu' 0.3201 1.2651
                         'International Tables Vol C Tables 4.2.6.8 and 6.1.1.4'
    'N' 'N' 0.0061 0.0033
                         'International Tables Vol C Tables 4.2.6.8 and 6.1.1.4'
    'O' 'O' 0.0106 0.0060
                         'International Tables Vol C Tables 4.2.6.8 and 6.1.1.4'
_computing_data_collection
;
CrystalClear (Rigaku, 2008)
;
_computing_cell_refinement
;
CrystalClear (Rigaku, 2008)
;
_computing_data_reduction
;
CrystalClear (Rigaku, 2008)
;
_computing_structure_solution
;
SIR92 (Altomare <i>et al.</i>,  1994)
;
_computing_structure_refinement
;
<i>SHELXL2018/3</i> (Sheldrick, 2015)
;
_computing_molecular_graphics
;
<i>Yadokari-XG 2009</i> (Wakita, 2009)
;
_computing_publication_material
;
<i>Yadokari-XG 2009</i> (Wakita, 2009)
;
loop_
    _atom_site_type_symbol
    _atom_site_label
    _atom_site_fract_x
    _atom_site_fract_y
    _atom_site_fract_z
    _atom_site_U_iso_or_equiv
    _atom_site_adp_type
    _atom_site_calc_flag
    _atom_site_occupancy
    _atom_site_disorder_assembly
    _atom_site_disorder_group
    Cu Cu1 0.27764(2) 0.62427(4) 0.61712(2) 0.01913(11) Uani d 1 . .
    Cl Cl1 -0.09180(7) 0.98567(12) 0.58342(4) 0.0420(2) Uani d 1 . .
    Cl Cl2 -0.37150(7) 0.92147(13) 0.56485(4) 0.0442(2) Uani d 1 . .
    Cl Cl3 -0.34867(7) 0.25931(14) 0.69731(4) 0.0493(2) Uani d 1 . .
    Cl Cl4 -0.07035(7) 0.31868(14) 0.71717(4) 0.0443(2) Uani d 1 . .
    O O1 0.10094(16) 0.6243(3) 0.60367(9) 0.0232(4) Uani d 1 . .
    O O2 0.0908(2) 0.7070(5) 0.70164(10) 0.0573(8) Uani d 1 . .
    O O3 -0.49156(19) 0.4414(4) 0.56869(10) 0.0404(5) Uani d 1 . .
    O O4 -0.55433(17) 0.6298(3) 0.64610(9) 0.0256(4) Uani d 1 . .
    O O5 0.2948(2) 0.6265(4) 0.51195(10) 0.0379(5) Uani d 1 . .
    O O6 0.0506(6) 0.5848(12) 0.4800(3) 0.0692(19) Uani d 0.5 . .
    N N1 0.27784(19) 0.9216(3) 0.62098(10) 0.0217(4) Uani d 1 . .
    N N2 0.27117(19) 1.3279(3) 0.62254(10) 0.0222(4) Uani d 1 . .
    C C1 -0.0938(2) 0.6454(4) 0.64777(11) 0.0247(5) Uani d 1 . .
    C C2 -0.1622(2) 0.7822(4) 0.61483(12) 0.0259(5) Uani d 1 . .
    C C3 -0.2862(2) 0.7553(4) 0.60668(12) 0.0265(5) Uani d 1 . .
    C C4 -0.3430(2) 0.5911(4) 0.63065(12) 0.0231(5) Uani d 1 . .
    C C5 -0.2765(2) 0.4576(4) 0.66547(12) 0.0259(5) Uani d 1 . .
    C C6 -0.1519(2) 0.4851(4) 0.67378(11) 0.0252(5) Uani d 1 . .
    C C7 0.0433(2) 0.6632(4) 0.65330(12) 0.0258(5) Uani d 1 . .
    C C8 -0.4746(2) 0.5481(4) 0.61336(12) 0.0239(5) Uani d 1 . .
    C C9 0.3304(3) 1.0246(4) 0.66616(13) 0.0296(6) Uani d 1 . .
    H H9 0.370398 0.957881 0.697589 0.036 Uiso calc 1 . .
    C C10 0.3264(3) 1.2270(4) 0.66709(12) 0.0278(6) Uani d 1 . .
    H H10 0.362814 1.294764 0.699390 0.033 Uiso calc 1 . .
    C C11 0.2177(3) 1.2256(4) 0.57790(13) 0.0298(6) Uani d 1 . .
    H H11 0.177402 1.292424 0.546606 0.036 Uiso calc 1 . .
    C C12 0.2209(3) 1.0233(4) 0.57707(13) 0.0289(6) Uani d 1 . .
    H H12 0.182535 0.955829 0.545269 0.035 Uiso calc 1 . .
    H H1 0.239(3) 0.641(6) 0.4894(16) 0.044(11) Uiso d 1 . .
    H H2 0.361(3) 0.605(8) 0.495(2) 0.082(18) Uiso d 1 . .
    H H3 0.035(8) 0.592(14) 0.5168(12) 0.06(3) Uiso d 0.5 . .
    H H4 -0.003(7) 0.515(16) 0.465(4) 0.09(4) Uiso d 0.5 . .
loop_
    _atom_site_aniso_label
    _atom_site_aniso_U_11
    _atom_site_aniso_U_22
    _atom_site_aniso_U_33
    _atom_site_aniso_U_12
    _atom_site_aniso_U_13
    _atom_site_aniso_U_23
    Cu1 0.01352(17) 0.01482(18) 0.02901(18) -0.00014(10) -0.00327(11)
                                                                     0.00023(10)
    Cl1 0.0272(4) 0.0395(4) 0.0592(5) -0.0092(3) -0.0032(3) 0.0149(3)
    Cl2 0.0246(4) 0.0445(5) 0.0635(5) 0.0030(3) -0.0061(3) 0.0237(4)
    Cl3 0.0308(4) 0.0530(5) 0.0641(5) -0.0112(3) -0.0074(4) 0.0311(4)
    Cl4 0.0297(4) 0.0493(5) 0.0539(5) 0.0032(3) -0.0152(3) 0.0175(4)
    O1 0.0121(8) 0.0272(10) 0.0302(9) 0.0003(6) -0.0014(7) -0.0035(7)
    O2 0.0293(12) 0.115(2) 0.0270(10) -0.0183(14) -0.0058(9) -0.0104(13)
    O3 0.0232(10) 0.0596(15) 0.0383(11) -0.0023(10) -0.0007(8) -0.0149(11)
    O4 0.0152(8) 0.0243(10) 0.0371(10) 0.0004(7) -0.0032(7) -0.0024(7)
    O5 0.0334(12) 0.0501(14) 0.0302(11) 0.0059(10) 0.0029(9) 0.0006(9)
    O6 0.052(3) 0.119(6) 0.036(3) -0.019(4) -0.012(2) -0.021(3)
    N1 0.0211(11) 0.0159(10) 0.0282(11) -0.0002(8) -0.0051(8) 0.0002(8)
    N2 0.0203(10) 0.0165(10) 0.0299(11) -0.0012(8) -0.0042(8) 0.0014(8)
    C1 0.0153(11) 0.0380(15) 0.0209(11) -0.0011(10) -0.0011(9) -0.0031(10)
    C2 0.0171(12) 0.0313(14) 0.0293(12) -0.0034(10) 0.0022(9) 0.0011(10)
    C3 0.0195(12) 0.0288(14) 0.0312(13) 0.0022(10) -0.0034(10) 0.0021(10)
    C4 0.0117(11) 0.0312(14) 0.0264(12) 0.0004(9) 0.0008(9) -0.0009(10)
    C5 0.0170(12) 0.0333(14) 0.0274(12) -0.0018(10) 0.0010(9) 0.0037(11)
    C6 0.0148(11) 0.0358(15) 0.0249(12) 0.0018(10) -0.0015(9) 0.0018(10)
    C7 0.0143(11) 0.0370(15) 0.0261(12) -0.0030(10) -0.0017(9) 0.0007(11)
    C8 0.0154(11) 0.0272(13) 0.0290(12) -0.0005(10) -0.0032(9) 0.0032(10)
    C9 0.0359(15) 0.0220(13) 0.0308(13) -0.0010(11) -0.0131(11) 0.0036(10)
    C10 0.0334(14) 0.0216(13) 0.0284(12) -0.0032(11) -0.0099(11) 0.0005(10)
    C11 0.0350(15) 0.0206(13) 0.0335(13) -0.0004(11) -0.0173(11) 0.0023(10)
    C12 0.0317(14) 0.0201(13) 0.0348(14) -0.0006(11) -0.0143(11) 0.0010(10)
_geom_special_details
;
 All esds (except the esd in the dihedral angle between two l.s. planes)
 are estimated using the full covariance matrix.  The cell esds are taken
 into account individually in the estimation of esds in distances, angles
 and torsion angles; correlations between esds in cell parameters are only
 used when they are defined by crystal symmetry.  An approximate (isotropic)
 treatment of cell esds is used for estimating esds involving l.s. planes.
;
loop_
    _geom_bond_atom_site_label_1
    _geom_bond_atom_site_label_2
    _geom_bond_site_symmetry_2
    _geom_bond_distance
    _geom_bond_publ_flag
    Cu1 O4 1_655 1.9475(19) ?
    Cu1 O1 . 1.9603(18) ?
    Cu1 N2 1_545 2.015(2) ?
    Cu1 N1 . 2.019(2) ?
    Cu1 O5 . 2.301(2) ?
    Cl1 C2 . 1.725(3) ?
    Cl2 C3 . 1.724(3) ?
    Cl3 C5 . 1.710(3) ?
    Cl4 C6 . 1.722(3) ?
    O1 C7 . 1.283(3) ?
    O2 C7 . 1.211(3) ?
    O3 C8 . 1.227(3) ?
    O4 C8 . 1.260(3) ?
    O5 H1 . 0.791(19) ?
    O5 H2 . 0.82(2) ?
    O6 H3 . 0.82(2) ?
    O6 H4 . 0.82(2) ?
    N1 C12 . 1.334(3) ?
    N1 C9 . 1.336(3) ?
    N2 C11 . 1.330(3) ?
    N2 C10 . 1.332(3) ?
    C1 C6 . 1.383(4) ?
    C1 C2 . 1.392(4) ?
    C1 C7 . 1.514(3) ?
    C2 C3 . 1.384(4) ?
    C3 C4 . 1.381(4) ?
    C4 C5 . 1.387(4) ?
    C4 C8 . 1.520(3) ?
    C5 C6 . 1.392(3) ?
    C9 C10 . 1.374(4) ?
    C9 H9 . 0.9300 ?
    C10 H10 . 0.9300 ?
    C11 C12 . 1.373(4) ?
    C11 H11 . 0.9300 ?
    C12 H12 . 0.9300 ?
loop_
    _geom_angle_atom_site_label_1
    _geom_angle_atom_site_label_2
    _geom_angle_atom_site_label_3
    _geom_angle_site_symmetry_1
    _geom_angle_site_symmetry_3
    _geom_angle
    _geom_angle_publ_flag
    O4 Cu1 O1 1_655 . 169.61(8) ?
    O4 Cu1 N2 1_655 1_545 91.93(8) ?
    O1 Cu1 N2 . 1_545 88.49(8) ?
    O4 Cu1 N1 1_655 . 88.08(8) ?
    O1 Cu1 N1 . . 90.41(8) ?
    N2 Cu1 N1 1_545 . 173.91(9) ?
    O4 Cu1 O5 1_655 . 104.00(9) ?
    O1 Cu1 O5 . . 86.33(8) ?
    N2 Cu1 O5 1_545 . 93.91(9) ?
    N1 Cu1 O5 . . 91.99(9) ?
    C7 O1 Cu1 . . 111.38(16) ?
    C8 O4 Cu1 . 1_455 117.82(17) ?
    Cu1 O5 H1 . . 124(3) ?
    Cu1 O5 H2 . . 121(4) ?
    H1 O5 H2 . . 115(5) ?
    H3 O6 H4 . . 105(5) ?
    C12 N1 C9 . . 117.3(2) ?
    C12 N1 Cu1 . . 119.10(18) ?
    C9 N1 Cu1 . . 123.59(18) ?
    C11 N2 C10 . . 117.6(2) ?
    C11 N2 Cu1 . 1_565 119.57(18) ?
    C10 N2 Cu1 . 1_565 122.65(18) ?
    C6 C1 C2 . . 119.2(2) ?
    C6 C1 C7 . . 119.3(2) ?
    C2 C1 C7 . . 121.5(2) ?
    C3 C2 C1 . . 120.4(2) ?
    C3 C2 Cl1 . . 119.8(2) ?
    C1 C2 Cl1 . . 119.8(2) ?
    C4 C3 C2 . . 120.2(2) ?
    C4 C3 Cl2 . . 118.9(2) ?
    C2 C3 Cl2 . . 120.9(2) ?
    C3 C4 C5 . . 119.8(2) ?
    C3 C4 C8 . . 119.4(2) ?
    C5 C4 C8 . . 120.5(2) ?
    C4 C5 C6 . . 119.9(2) ?
    C4 C5 Cl3 . . 119.49(19) ?
    C6 C5 Cl3 . . 120.6(2) ?
    C1 C6 C5 . . 120.4(2) ?
    C1 C6 Cl4 . . 120.08(19) ?
    C5 C6 Cl4 . . 119.5(2) ?
    O2 C7 O1 . . 124.9(2) ?
    O2 C7 C1 . . 120.9(2) ?
    O1 C7 C1 . . 114.2(2) ?
    O3 C8 O4 . . 127.3(2) ?
    O3 C8 C4 . . 116.8(2) ?
    O4 C8 C4 . . 115.9(2) ?
    N1 C9 C10 . . 121.3(2) ?
    N1 C9 H9 . . 119.4 ?
    C10 C9 H9 . . 119.4 ?
    N2 C10 C9 . . 121.2(2) ?
    N2 C10 H10 . . 119.4 ?
    C9 C10 H10 . . 119.4 ?
    N2 C11 C12 . . 121.4(2) ?
    N2 C11 H11 . . 119.3 ?
    C12 C11 H11 . . 119.3 ?
    N1 C12 C11 . . 121.3(2) ?
    N1 C12 H12 . . 119.4 ?
    C11 C12 H12 . . 119.4 ?
loop_
    _geom_torsion_atom_site_label_1
    _geom_torsion_atom_site_label_2
    _geom_torsion_atom_site_label_3
    _geom_torsion_atom_site_label_4
    _geom_torsion_site_symmetry_1
    _geom_torsion_site_symmetry_2
    _geom_torsion_site_symmetry_3
    _geom_torsion_site_symmetry_4
    _geom_torsion
    _geom_torsion_publ_flag
    C6 C1 C2 C3 . . . . -1.9(4) ?
    C7 C1 C2 C3 . . . . 175.3(2) ?
    C6 C1 C2 Cl1 . . . . 178.7(2) ?
    C7 C1 C2 Cl1 . . . . -4.1(4) ?
    C1 C2 C3 C4 . . . . -0.7(4) ?
    Cl1 C2 C3 C4 . . . . 178.8(2) ?
    C1 C2 C3 Cl2 . . . . -178.9(2) ?
    Cl1 C2 C3 Cl2 . . . . 0.6(3) ?
    C2 C3 C4 C5 . . . . 3.1(4) ?
    Cl2 C3 C4 C5 . . . . -178.7(2) ?
    C2 C3 C4 C8 . . . . -170.9(2) ?
    Cl2 C3 C4 C8 . . . . 7.3(4) ?
    C3 C4 C5 C6 . . . . -2.9(4) ?
    C8 C4 C5 C6 . . . . 171.0(2) ?
    C3 C4 C5 Cl3 . . . . 177.6(2) ?
    C8 C4 C5 Cl3 . . . . -8.4(4) ?
    C2 C1 C6 C5 . . . . 2.0(4) ?
    C7 C1 C6 C5 . . . . -175.2(2) ?
    C2 C1 C6 Cl4 . . . . -177.6(2) ?
    C7 C1 C6 Cl4 . . . . 5.2(3) ?
    C4 C5 C6 C1 . . . . 0.3(4) ?
    Cl3 C5 C6 C1 . . . . 179.8(2) ?
    C4 C5 C6 Cl4 . . . . 179.9(2) ?
    Cl3 C5 C6 Cl4 . . . . -0.6(3) ?
    Cu1 O1 C7 O2 . . . . 4.4(4) ?
    Cu1 O1 C7 C1 . . . . -174.14(18) ?
    C6 C1 C7 O2 . . . . -73.1(4) ?
    C2 C1 C7 O2 . . . . 109.7(4) ?
    C6 C1 C7 O1 . . . . 105.5(3) ?
    C2 C1 C7 O1 . . . . -71.6(4) ?
    Cu1 O4 C8 O3 1_455 . . . -10.5(4) ?
    Cu1 O4 C8 C4 1_455 . . . 168.05(17) ?
    C3 C4 C8 O3 . . . . 91.6(3) ?
    C5 C4 C8 O3 . . . . -82.4(3) ?
    C3 C4 C8 O4 . . . . -87.1(3) ?
    C5 C4 C8 O4 . . . . 98.9(3) ?
    C12 N1 C9 C10 . . . . -0.4(4) ?
    Cu1 N1 C9 C10 . . . . -179.0(2) ?
    C11 N2 C10 C9 . . . . 1.5(4) ?
    Cu1 N2 C10 C9 1_565 . . . -173.5(2) ?
    N1 C9 C10 N2 . . . . -0.8(5) ?
    C10 N2 C11 C12 . . . . -1.1(4) ?
    Cu1 N2 C11 C12 1_565 . . . 174.1(2) ?
    C9 N1 C12 C11 . . . . 0.8(4) ?
    Cu1 N1 C12 C11 . . . . 179.5(2) ?
    N2 C11 C12 N1 . . . . -0.1(5) ?
loop_
    _geom_hbond_atom_site_label_D
    _geom_hbond_atom_site_label_H
    _geom_hbond_atom_site_label_A
    _geom_hbond_site_symmetry_A
    _geom_hbond_distance_DH
    _geom_hbond_distance_HA
    _geom_hbond_distance_DA
    _geom_hbond_angle_DHA
    _geom_hbond_publ_flag
    O5 H1 O6 . 0.791(19) 2.11(3) 2.781(7) 143(4) yes
    O5 H2 O3 3_566 0.82(2) 2.03(3) 2.827(3) 163(5) yes
    O6 H3 O1 . 0.82(2) 2.04(5) 2.763(6) 147(8) yes
    O6 H4 O1 3_566 0.82(2) 2.07(4) 2.843(6) 156(10) yes
_shelx_space_group_comment
;
The symmetry employed for this shelxl refinement is uniquely defined
by the following loop, which should always be used as a source of
symmetry information in preference to the above space-group names.
They are only intended as comments.
;
_shelx_estimated_absorpt_T_min     0.687
_shelx_estimated_absorpt_T_max     0.687
_shelx_hkl_file
;
  -1   0   0   -0.08    0.20
   1   0   0    0.83    0.44
  -1   0   0   -0.48    0.19
   1   0   0   -0.45    0.16
  -1   0   0    1.42    0.50
   1   0   0    0.08    0.25
   0   0  -2    1.39    0.46
  -1   0   1   10.13    0.66
   1   0  -1    8.19    0.61
  -1   0   1   10.69    0.49
   1   0  -1   10.77    0.49
   1   0   1   -0.34    0.24
  -1   0   2    3.82    0.69
  -1   0   2    5.59    0.44
  -1   0   2    2.36    0.45
   1   0  -2    1.72    0.48
   1   0   2    2.51    0.72
  -1   0  -2    1.22    0.56
  -1   0  -2    1.25    0.64
   1   0   2   -0.14    0.42
  -1   0  -2    1.15    0.42
   0   0  -3    1.03    0.38
   0   0   3    1.13    0.37
   0   0   3    1.07    0.41
   0   0  -3    0.05    0.50
   0   0   3    0.35    0.57
   0   1   0    1.93    0.40
   0  -1   0    0.87    0.63
   0   1   0    1.57    0.62
   0  -1   0    1.23    0.80
   0  -1   0    0.48    0.36
   0   1   0    1.81    0.33
   0   1   1  999.40   11.03
   0  -1  -1 1047.83   11.72
   0   1  -1 1003.41   11.01
   0   1   1 1053.93   11.59
   0   1   1 1074.42   11.95
   0   1  -1 1022.74   11.30
   0  -1   1 1013.44   11.45
   1   0  -3 1845.27   20.04
   1   0  -3 1720.94   18.71
  -1   0   3 1722.74   19.06
  -1   0   3 1689.78   18.39
  -1   0  -3 2677.13   28.86
  -1   0  -3 2861.53   30.51
   1   0   3 2738.43   29.52
  -1  -1   0   47.98    1.26
   1  -1   0   46.18    1.26
   1  -1   0   45.19    1.61
  -1  -1   0   46.13    1.66
  -1   1   0   44.08    1.17
  -1   1   0   42.67    1.35
  -1  -1   0   44.90    1.50
   1   1   0   49.57    1.30
   0   1  -2 3342.63   35.23
   0   1   2 3254.26   34.59
   0  -1   2 3051.74   32.79
   0  -1  -2 3070.48   32.93
   0   1  -2 3236.31   34.40
   0  -1  -2 3226.23   34.58
   0  -1   2 3091.10   32.57
  -1  -1   1    8.89    0.97
  -1  -1   1    9.31    0.69
   1  -1  -1    6.76    0.78
  -1   1   1   10.41    1.38
  -1   1  -1  370.09    8.52
  -1   1  -1  372.14    8.24
  -1   1  -1  394.72    8.79
   1   1   1  381.38    8.70
   1  -1   1  394.57    8.80
  -1  -1  -1  377.58    8.60
  -1  -1  -1  415.96    9.25
   1   1   1  410.74    9.11
  -2   0   0 3529.74   37.72
   2   0   0 3729.58   39.66
  -2   0   0 3437.23   36.92
  -2   0   1   -0.24    0.63
   2   0  -1    1.62    0.70
  -2   0   1    1.48    0.74
   2   0   1    0.41    0.43
  -2   0  -1   -0.19    0.53
  -2   0  -1    0.11    0.60
  -1  -1   2    4.20    0.72
  -1  -1   2    5.74    0.93
  -1   1   2    3.69    0.32
   1  -1  -2    4.43    0.61
   1   1  -2    5.30    0.58
   1  -1  -2    7.14    1.07
  -1   1   2    3.49    0.76
   1   1  -2    4.83    0.28
  -1  -1   2    5.04    0.31
  -1   1  -2 2007.77   21.23
   1  -1   2 2162.65   23.44
   1  -1   2 2137.89   22.68
  -1  -1  -2 2257.13   24.42
  -1   1  -2 2042.27   22.44
  -1  -1  -2 2134.47   23.39
   1   1   2 2061.10   22.54
   0  -1  -3 3021.47   32.65
   0  -1   3 2952.33   31.17
   0  -1  -3 2924.77   31.62
   0   1  -3 3074.08   32.84
   0  -1   3 2890.63   31.32
   2   0  -2 1034.50   11.84
  -2   0   2 1050.98   12.05
  -2   0   2  959.22   11.58
  -2   0  -2    3.01    1.00
   2   0   2    4.47    0.88
  -2   0  -2    2.10    0.80
  -1   0   4    1.64    1.00
  -1   0   4    0.45    0.59
   1   0  -4    2.50    1.28
  -1   0  -4    2.58    0.76
   1   0   4    1.68    1.06
  -1   0  -4   -0.07    0.86
   1  -1  -3  527.99   12.08
   1   1  -3  557.34   12.19
  -1   1   3  590.48   12.95
  -1  -1   3  529.86   12.13
  -1  -1   3  531.19   11.91
  -1   1  -3  745.62    9.07
   1   1   3  757.92    9.17
  -1  -1  -3  781.80    9.49
  -1  -1  -3  808.52    9.83
   1  -1   3  776.51    9.34
  -2   0   3    2.24    1.04
  -2   0   3    2.64    0.97
   2   0  -3    1.26    0.67
  -2   0  -3    1.09    0.83
   2   0   3    3.87    1.23
  -2   0  -3    5.54    1.49
   0   0   5    3.02    1.54
   0   0  -5    4.16    1.54
   0   0   5    0.80    0.45
  -2  -1   0   36.04    1.80
  -2   1   0   38.06    1.14
   2  -1   0   38.07    1.17
  -2   1   0   35.40    1.51
   2   1   0   37.66    1.22
  -2  -1   0   40.91    1.39
   2  -1   0   34.85    1.61
   0   1  -4 2328.69   24.87
   0   1  -4 2314.09   25.14
   0  -1  -4 2323.54   25.63
   0   1   4 2406.43   26.15
   0  -1   4 2215.87   24.55
   0  -1  -4 2310.38   25.43
   2  -1  -1    5.54    0.33
  -2  -1   1    5.28    0.40
   2   1  -1    8.81    1.15
  -2  -1   1    7.23    1.11
  -2  -1   1    6.83    1.10
  -2   1   1    4.58    0.97
  -2   1  -1    2.59    1.01
  -2  -1  -1    5.57    1.50
   2   1   1    3.99    0.65
   2  -1   1    4.57    0.66
  -2  -1  -1    7.44    0.91
   2   1   1    2.41    0.65
  -2   1  -1    2.78    0.51
  -1   0   5  443.15   10.30
  -1   0   5  451.35   10.37
   1   0  -5  452.58   10.41
  -1   0  -5 3392.44   36.89
  -1   0  -5 3417.18   36.60
   1   0   5 3437.51   37.35
  -2   1   2    4.66    1.08
  -2  -1   2    3.20    0.28
  -2  -1   2    3.14    0.38
  -2  -1   2    9.22    1.94
  -2  -1   2    6.77    1.54
   2  -1  -2    2.69    1.22
  -2  -1  -2  221.18    5.37
  -2   1  -2  198.02    4.80
  -2   1  -2  203.14    5.27
  -2  -1  -2  200.18    5.08
   2   1   2  202.78    5.25
   2  -1   2  214.20    5.22
  -1  -1   4 5940.68   63.47
   1   1  -4 6426.99   67.66
  -1   1   4 5952.57   63.66
   1  -1  -4 5986.93   63.91
   1   1   4  559.84   12.78
  -1  -1  -4  561.41   12.90
  -1   1  -4  548.12   12.58
   1  -1   4  557.00   12.75
  -1  -1  -4  559.75   12.79
  -2   0   4 5759.12   61.91
  -2   0   4 5683.18   60.39
   2   0  -4 5691.33   60.49
   2   0   4 1921.71   21.60
  -2   0  -4 1880.38   21.22
  -2   0  -4 1829.69   20.15
  -2  -1   3  106.77    2.56
  -2  -1   3   93.48    2.81
   2   1  -3   94.76    2.30
  -2  -1   3   86.74    2.91
   2  -1  -3  108.95    2.59
  -2   1   3   96.71    2.31
   2  -1  -3   92.13    2.97
  -2   1  -3    7.65    1.19
   2   1   3    6.06    1.01
   2  -1   3    3.96    0.51
  -2  -1  -3    5.46    0.99
  -2   1  -3    6.37    0.63
  -2  -1  -3    7.73    1.02
   2  -1   3    6.36    0.74
   0  -1   5  353.83    8.04
   0   1  -5  400.05    8.96
   0   1   5  419.46    9.71
   0   1   5  386.92    9.22
   0  -1   5  396.86    9.44
   0  -1  -5  402.83    9.55
   0   1  -5  400.74    9.29
  -3   0   0    1.00    0.58
  -3   0   0    3.97    1.48
   3   0   0    1.13    0.71
   0   0  -6  615.13   21.07
   0   0   6  607.42   13.88
   0   0   6  595.66   13.50
  -3   0   1  731.99    9.08
   3   0  -1  723.04    8.78
  -3   0   1  690.16   23.66
  -3   0  -110842.71  362.10
   3   0   111696.70  390.51
  -3   0  -111010.78  367.68
   1  -1  -5 3059.52   33.59
  -1  -1   5 3010.75   33.13
  -1   1   5 2982.81   33.10
   1   1   5  258.97    6.45
  -1  -1  -5  250.40    6.27
  -1  -1  -5  261.14    6.48
   1  -1   5  248.24    5.97
   1  -1   5  246.51    6.19
   1  -1   5  262.43    5.82
  -1   1  -5  253.54    6.34
  -3   0   2    2.97    0.99
   3   0  -2    3.15    0.98
  -3   0   2    4.44    1.56
  -3   0  -2    0.97    0.82
  -3   0  -2   -0.25    0.86
   3   0   2    0.48    0.65
  -1   0   6   -0.66    0.73
  -1   0   6   -0.14    0.82
   1   0  -6    0.32    0.92
  -1   0  -6    2.13    1.12
  -1   0  -6    0.14    0.61
   1   0   6   -0.85    0.94
  -2   0   5    0.15    0.70
   2   0  -5    0.23    0.72
  -2   0   5    4.52    1.47
  -2   0  -5    0.36    1.22
   2   0   5    0.73    0.94
  -2   0  -5    1.27    0.92
   0  -2   0   16.50    1.16
   0  -2   0   14.74    0.99
   0  -2   0   13.95    1.15
   2  -1  -4 1170.07   14.10
   2   1  -4 1182.21   12.95
  -2   1   4 1202.21   13.17
  -2  -1   4 1161.93   14.05
  -2   1   4 1160.80   14.07
  -2  -1   4 1099.12   13.13
  -2   1  -4   69.29    1.83
  -2   1  -4   71.93    2.58
  -2  -1  -4   73.77    2.46
  -2  -1  -4   71.20    2.46
   2   1   4   73.02    2.61
   2  -1   4   72.52    2.35
   2  -1   4   71.58    1.94
   0  -2  -1  568.02   12.85
   0  -2   1  600.04   13.43
   0  -2  -1  593.73   13.48
   0  -2  -1  499.97   11.55
   0  -2   1  585.97   13.21
  -3   0   3 9972.28  333.05
  -3   0   3 9410.30  314.57
   3   0  -3 9602.77  320.73
   3   0   3 1276.96   14.96
  -3   0  -3 1191.94   14.15
  -3   0  -3 1224.17   14.28
  -1  -2   0 7009.50   74.94
   1  -2   0 6921.58   73.94
   0  -2  -2 3482.28   37.87
   0  -2   2 3457.55   36.94
   0  -2   2 3222.54   35.40
   0  -2  -2 3324.36   36.35
   0   2  -2 3282.11   35.49
   0   2   2 3243.19   35.03
  -3  -1   0   42.24    1.91
  -3   1   0   33.65    1.61
   3  -1   0   45.00    1.43
   3   1   0   44.55    3.31
  -3  -1   0   43.14    1.44
  -3   1   0   44.16    1.35
  -3   1   0   42.36    3.92
   1   2  -1    1.59    0.57
  -1   2   1    1.86    0.59
   1  -2  -1    1.75    0.44
   1  -2  -1    2.61    1.22
  -1   2   1    1.86    0.48
  -1  -2   1    3.42    0.57
  -1  -2   1    3.32    1.80
  -1  -2   1    2.86    0.84
  -1  -2  -1   83.22    2.67
   1  -2   1   75.97    2.33
   1  -2   1   77.44    2.51
   1   2   1   83.65    2.77
  -1  -2  -1   81.00    2.36
   0   1   6 7968.84  266.25
   0   1   6 7420.23   79.26
   0  -1   6 7702.29  257.50
   0  -1  -6 7891.06  263.79
   0   1  -6 7700.93   81.65
   0  -1   6 7484.16   78.99
   3  -1  -1  395.05    8.78
  -3  -1   1  332.58    8.17
  -3  -1   1  361.28    8.76
   3  -1  -1  327.92    8.05
  -3   1   1  325.72    8.11
  -3  -1   1  368.54    8.31
  -3  -1  -1  447.78   10.13
  -3   1  -1  444.90   10.66
  -3   1  -1  380.46    9.03
   3  -1   1  461.60   10.39
   3   1   1  459.09   10.99
  -3  -1  -1  451.62   10.67
   0   0   7    0.79    0.99
   0   0   7    2.09    0.57
   0   0  -7   -0.21    1.10
  -1   2   2  192.06    5.15
   1   2  -2  162.76    3.93
   1  -2  -2  161.00    4.56
  -1  -2   2  182.19    4.54
  -1  -2   2  164.47    4.68
  -1   2   2  154.48    3.84
  -1   2   2  176.68    4.21
   1   2  -2  181.46    4.29
   1  -2   2  324.77    7.73
  -1  -2  -2  331.64    7.81
  -1   2  -2  372.44    8.41
  -1   2  -2  326.23    8.15
  -1  -2  -2  332.59    8.04
   1   2   2  315.21    7.82
  -1   2  -2  319.89    7.28
   3  -1  -2  364.83    8.20
  -3  -1   2  342.24    8.40
  -3  -1   2  317.44    8.00
  -3   1   2  342.13    8.48
   3  -1  -2  308.79    7.72
  -3  -1   2  367.10    8.30
  -3  -1   2  357.26    8.03
   3  -1  -2  401.51    8.91
  -3  -1  -2  269.27    6.78
   3   1   2  275.02    6.93
  -3  -1  -2  268.45    6.40
   3  -1   2  283.96    6.72
  -3   1  -2  278.30    7.12
  -3   1  -2  267.16    6.50
  -1   1   6    4.36    1.42
   1  -1  -6    6.13    1.13
  -1  -1   6    5.34    1.08
  -1  -1   6    3.78    0.76
   1   1  -6    3.22    0.99
  -1   1   6    4.61    0.81
   0  -2  -3 1349.14   15.84
   0  -2   3 1313.24   14.47
   0  -2  -3 1329.30   15.62
   0   2   3 1298.38   14.78
   0   2  -3 1321.59   15.03
   0  -2   3 1302.43   15.46
   1  -1   6 2182.08   23.29
  -1   1  -6 2065.45   23.30
  -1  -1  -6 2149.70   24.24
  -1  -1  -6 2179.81   24.68
   1  -1   6 2175.23   23.37
   1  -1   6 2104.16   23.88
   1   1   6 2148.34   24.21
  -2   1   5   10.33    0.71
  -2  -1   5    9.00    1.14
   2   1  -5    9.63    0.75
   2  -1  -5   10.45    1.33
  -2   1   5    9.66    1.38
  -2  -1   5   10.47    1.18
   2  -1   5  561.75   12.37
   2  -1   5  565.94   13.05
  -2  -1  -5  575.01   13.26
  -2   1  -5  572.70   12.59
   2   1   5  559.83   13.04
  -2   1  -5  551.00   12.88
  -2  -1  -5  565.71   13.10
  -3   0   4    2.38    1.72
   3   0  -4    1.68    0.77
  -3   0   4    0.14    0.74
  -2   0   6  814.28   10.01
   2   0  -6  812.00   10.01
  -2   0   6  848.01   11.11
  -3   0  -4    0.62    1.04
  -3   0  -4    2.16    1.12
   3   0   4    0.11    0.92
  -2   0  -6 1741.32   20.10
   2   0   6 1770.92   20.48
  -2   0  -6 1849.72   20.66
   1   0  -7 4417.15   47.80
  -1   0   7 4458.37   48.29
  -1   0   7 4316.72   46.93
  -1   0  -7  544.66   12.72
   1   0   7  562.48   13.10
  -1   0  -7  552.34   12.54
  -1   2   3  220.23    5.76
  -1  -2   3  217.83    5.31
  -1  -2   3  197.16    5.39
   1   2  -3  196.16    4.59
  -1   2   3  225.81    5.41
   1  -2  -3  215.80    5.76
   1   2  -3  223.37    5.22
   1  -2   3  921.27   11.22
   1   2   3  894.05   10.92
  -1  -2  -3  934.55   11.63
  -1   2  -3  912.24   11.41
  -1   2  -3  921.33   10.21
  -1  -2  -3  914.64   11.02
   3  -1  -3 3768.95   41.52
  -3  -1   3 3960.18   42.06
  -3   1   3 4040.28   44.42
  -3  -1   3 3878.87   42.72
  -3  -1   3 3870.94   42.44
  -3  -1  -3  223.02    5.80
   3  -1   3  232.03    5.70
  -3   1  -3  230.32    5.59
  -3   1  -3  222.60    5.91
   3   1   3  232.78    6.21
  -3  -1  -3  228.98    5.67
  -2   2   0  180.88    4.61
  -2  -2   0  182.06    4.89
   2   2   0  197.64    4.59
  -2  -2   0  194.54    4.58
   2  -2   0  183.45    5.04
  -2   2   0  192.93    4.50
   2  -2   0  179.76    4.31
  -2  -2   0  187.06    5.20
   0   2   4  594.07   13.43
   0   2  -4  592.20   13.39
   0  -2  -4  595.94   13.81
   0  -2   4  566.94   12.52
   0   2  -4  617.81   20.88
   0  -2   4  578.75   13.48
   0  -2  -4  576.54   13.36
   2  -2  -1    3.90    1.57
  -2   2   1    2.18    0.27
   2  -2  -1    3.74    0.43
  -2  -2   1    3.18    1.54
  -2  -2   1    3.47    1.13
   2   2  -1    2.76    0.29
  -2  -2   1    1.71    0.27
  -2   2   1    3.15    1.13
   2  -2   1  826.70    9.69
   2   2   1  832.52   11.03
  -2   2  -1  767.25    9.21
  -2  -2  -1  781.90    9.98
  -2  -2  -1  833.88    9.64
  -2   2  -1  770.53   10.28
   0   1   7 4127.82   44.79
   0   1   7 3879.15   42.59
   0  -1   7 3972.68   42.62
   0   1  -7 3974.35   43.08
   0  -1  -7 4179.67   45.76
   0  -1   7 4100.23   44.97
   3   0  -5   18.18    1.34
  -3   0   5   14.74    1.32
  -3   0   5   16.80    1.24
  -3   0  -5 3379.10   37.31
  -3   0  -5 3281.34   35.71
   3   0   5 3456.83   38.11
  -2  -2   2   48.76    2.24
  -2   2   2   51.92    1.36
  -2   2   2   49.46    1.28
  -2  -2   2   52.38    2.00
   2  -2  -2   44.95    2.17
   2   2  -2   53.15    1.26
   2   2  -2   53.82    1.28
  -2   2   2   51.39    2.26
   2  -2   2 1595.50   17.92
  -2   2  -2 1499.16   16.62
  -2  -2  -2 1536.15   17.97
  -2  -2  -2 1641.22   18.32
  -2   2  -2 1558.74   18.78
   2   2   2 1549.93   18.19
  -1  -2   4 1451.97   16.36
  -1   2   4 1402.58   16.94
   1  -2  -4 1416.37   17.02
  -1   2   4 1489.63   16.48
  -1  -2   4 1395.14   16.90
   1   2  -4 1465.38   16.13
  -1   2  -4   11.10    0.92
  -1  -2  -4   12.11    1.02
  -1  -2  -4   10.90    1.16
  -1   2  -4   10.98    0.40
   1  -2   4   10.11    1.02
   1   2   4    9.53    2.10
  -1   2  -4   11.29    1.19
   3  -1  -4  947.09   12.16
  -3   1   4 1055.58   13.46
   3   1  -4  986.16   11.19
  -3   1   4 1006.16   11.37
  -3  -1   4  989.34   12.63
  -3  -1   4 1005.65   12.77
   2   1  -6  911.35   10.61
  -2  -1   6  887.15   11.38
  -2   1   6  898.05   11.71
   2  -1  -6  891.89   11.40
  -2   1   6  940.27   10.98
  -3   1  -4  590.27   13.82
  -3   1  -4  607.23   13.60
  -3  -1  -4  601.70   13.78
  -3  -1  -4  580.30   13.48
   3   1   4  615.42   21.25
   3  -1   4  601.48   13.76
  -2  -1  -6    3.20    0.99
  -2   1  -6    0.39    1.18
  -2   1  -6    3.18    0.77
  -2  -1  -6    3.94    1.29
   2  -1   6    3.81    1.97
   2   1   6    1.30    0.95
  -4   0   0   30.65    2.52
   4   0   0   31.80    1.96
  -4   0   0   30.60    1.97
  -1   1   7  133.33    4.32
   1  -1  -7  134.04    3.98
   1   1  -7  134.97    3.69
  -1  -1   7  136.45    4.12
  -1   1   7  146.92    4.03
  -1  -1   7  131.93    3.76
   1  -1   7  224.23    5.45
  -1   1  -7  224.47    5.84
  -1  -1  -7  229.69    5.97
   1  -1   7  222.80    5.90
   1   1   7  234.06    6.19
   1  -1   7  241.29    5.58
  -1  -1  -7  204.73    5.49
   0   0   8   85.92    3.06
   0   0   8   83.72    2.91
   0   0  -8   81.03    2.87
  -4   0   1    1.21    1.26
   4   0  -1    0.28    0.37
  -4   0   1    2.03    0.91
  -4   0  -1   -1.23    1.04
  -4   0  -1    0.26    0.74
   4   0   1   -0.73    0.66
  -2   0   7    0.82    0.89
  -2   0   7   -0.54    1.23
   2   0  -7    0.38    0.90
  -2   0  -7    2.75    1.00
  -2   0  -7    1.04    0.99
   2   0   7    5.48    1.03
   2  -2  -3   27.63    1.87
  -2   2   3   26.79    2.31
  -2  -2   3   26.65    1.95
  -2   2   3   33.48    0.98
  -2  -2   3   29.10    1.65
  -2   2   3   28.12    1.12
  -2  -2  -3  788.76   10.24
   2  -2   3  818.92   10.05
  -2   2  -3  786.72    9.03
  -2   2  -3  785.13   10.36
   2   2   3  780.48   10.42
  -2  -2  -3  838.24   10.22
   2  -2   3  855.37    9.67
   0  -2  -5 4628.22   50.36
   0   2  -5 4961.07   53.16
   0   2   5 5010.16   53.71
   0  -2   5 4745.88   51.71
   0   2  -5 4914.84   52.07
   0  -2   5 4888.41   51.62
   0  -2  -5 4923.69   53.47
   4   0   2  253.43    6.43
  -4   0  -2  238.01    6.18
  -4   0  -2  249.32    6.43
  -1   0   8   -1.50    0.94
  -1   0   8   -4.26    1.14
   1   0  -8   -3.05    1.78
   1   0   8    2.07    1.00
   1   0   8    0.69    0.41
  -1   0  -8    1.01    1.22
   1  -2  -5   28.05    1.84
   1   2  -5   29.48    1.35
  -1  -2   5   29.50    1.99
  -1   2   5   33.66    4.10
  -1  -2   5   27.58    1.95
  -1   2   5   31.27    1.25
   1  -2   5    8.57    1.14
  -1  -2  -5    9.32    1.31
  -1   2  -5    4.82    1.42
  -1  -2  -5    9.16    1.12
   1   2   5    8.15    1.23
  -3  -1   5  365.44    9.10
  -3   1   5  394.85    9.83
  -3  -1   5  335.00    8.60
   3  -1  -5  385.07    9.51
   3   1  -5  401.45    9.16
  -3   1   5  414.51    9.42
  -3   1  -5 2417.91   26.24
   3  -1   5 2413.31   27.09
   3   1   5 2509.09   28.48
  -3  -1  -5 2459.45   27.59
  -3   1  -5 2443.98   27.86
  -3  -1  -5 2406.42   27.17
   3   0  -6    1.50    1.10
  -3   0   6    2.07    1.07
  -3   0   6    1.59    1.43
  -3   0  -6    0.07    1.09
  -3   0  -6    1.96    1.03
   3   0   6    2.51    1.52
  -4   0   3    1.04    0.98
   4   0  -3    0.96    1.01
  -4   0   3    0.21    0.97
  -4   0  -3    0.49    1.16
   4   0   3    0.71    0.89
  -4   0  -3    2.76    1.29
  -2   2   4   14.30    0.58
  -2  -2   4   11.33    1.30
  -2   2   4   10.30    2.15
  -2  -2   4   12.30    1.11
  -2  -2   4   12.20    1.08
   2   2  -4   11.87    0.49
   2  -2  -4   11.36    1.31
   2   2   4  761.16    9.98
   2  -2   4  810.30   10.23
  -2   2  -4  700.94   23.55
  -2  -2  -4  791.02   10.41
  -2   2  -4  778.27   10.31
  -2   2  -4  830.81    9.07
  -2  -2  -4  849.49   10.60
  -4  -1   0 3080.64   34.55
  -4   1   0 3045.04   34.64
  -4  -1   0 3113.46   33.73
   4   1   0 3158.97   35.30
   0  -1   8   92.72    2.83
   0   1   8   88.29    3.18
   0  -1   8   96.91    3.53
   0  -1  -8   89.36    3.38
   0   1  -8   89.87    2.99
   0   1   8   95.20    3.09
  -4   1   1 2611.29   29.89
  -4  -1   1 2858.15   32.23
  -4   1   1 2707.89   30.84
  -4  -1  -1 1807.78   21.27
  -4   1  -1 1801.79   21.60
  -4  -1  -1 1817.05   20.36
   4   1   1 1831.51   21.59
   4  -1   1 1876.47   20.86
  -2  -1   7 1395.68   16.88
  -2   1   7 1392.37   17.05
  -2   1   7 1509.22   17.19
   2  -1  -7 1420.43   17.10
   2   1  -7 1461.05   16.61
  -2  -1  -7   13.04    1.55
  -2  -1  -7   12.90    1.16
   2   1   7   12.48    1.48
   2  -1   7   11.42    1.47
  -2   1  -7   11.84    0.62
  -2   1  -7   11.38    1.37
   0  -2   6  677.58   23.43
   0   2  -6  611.73   13.60
   0  -2  -6  666.76   23.03
   0  -2  -6  703.21   24.26
   0   2  -6  717.24    9.07
   0  -2   6  702.64   23.68
   0   2   6  702.59   24.00
  -4  -1   2  451.01   10.97
   4  -1  -2  387.08    9.56
  -4  -1   2  468.40   10.76
   4  -1  -2  501.88   11.26
  -4  -1   2  410.25   10.06
  -4   1   2  405.55   10.20
  -4  -1  -2   50.25    1.95
   4   1   2   57.92    5.42
  -4   1  -2   47.62    2.05
   4  -1   2   52.22    1.91
  -4  -1  -2   49.20    2.32
  -4   1  -2   55.34    4.29
   3  -2  -1  148.43    4.52
  -3  -2   1  172.95    3.92
  -3   2   1  159.89    4.48
  -3  -2   1  162.80    4.68
  -3   2   1  181.71    4.04
   3  -2  -1  151.67    3.46
   3   2  -1  178.78    4.05
  -3  -2   1  153.30    4.65
  -3   2  -1    8.26    1.67
   3   2   1    7.83    1.67
  -3  -2  -1    9.49    0.73
  -3   2  -1    8.66    0.93
   3  -2   1    9.04    0.63
  -3  -2  -1    9.16    1.33
   1   1  -8 1302.88   15.30
  -1   1   8 1367.54   16.09
  -1  -1   8 1276.70   15.75
  -1   1   8 1272.68   15.85
  -1  -1   8 1270.33   15.21
   1  -1  -8 1281.50   15.74
   1   1   8  325.70    8.24
  -1  -1  -8  324.97    8.23
  -1   1  -8  318.60    7.98
   1  -1   8  330.89    7.72
   1  -1   8  316.50    8.03
  -1  -1  -8  327.66    8.16
   4   0  -4 1002.25   12.37
  -4   0   4  988.11   13.16
  -4   0   4 1004.54   12.37
  -4   0  -4 1354.60   16.47
   4   0   4 1413.69   17.01
  -4   0  -4 1359.35   16.16
   2   0  -8 3143.83   34.76
  -2   0   8 3186.70   35.91
  -2   0   8 3187.14   35.27
  -2   0  -8 1031.20   13.10
   2   0   8 1062.50   13.45
  -2   0  -8 1075.71   12.86
  -3   2   2  381.74    9.34
  -3  -2   2  400.48    9.81
   3  -2  -2  361.12    9.16
  -3  -2   2  354.24    9.06
   3   2   2   29.93    3.10
  -3   2  -2   27.93    6.01
  -3  -2  -2   29.27    1.68
  -3   2  -2   23.47    1.45
   3  -2   2   27.64    1.46
  -3  -2  -2   31.12    1.36
   0   0  -9    1.53    1.24
   0   0   9    1.17    0.99
  -1  -2   6  379.45    8.81
  -1   2   6  385.87    9.65
  -1  -2   6  382.19    9.53
  -1   2   6  412.55    9.56
   1   2  -6  399.75    9.20
   1  -2  -6  385.60    9.56
   1   2   6   56.78    2.24
  -1  -2  -6   59.36    2.47
  -1   2  -6   55.80    2.35
  -1  -2  -6   58.67    2.56
   1  -2   6   57.80    2.45
  -3  -1   6  360.38    9.01
  -3   1   6  385.63    8.88
   3  -1  -6  372.15    9.29
   3   1  -6  385.92    8.89
  -3   1   6  376.74    9.53
  -3  -1   6  322.50    8.32
  -2   2   5  557.03   13.21
  -2  -2   5  577.91   13.31
  -2  -2   5  575.50   13.78
  -2   2   5  643.04   21.70
   2  -2  -5  651.89   22.01
   2  -2  -5  590.73   14.08
   2   2  -5  614.58   20.71
  -2  -2   5  631.26   21.27
  -3   1  -6   72.34    2.82
  -3  -1  -6   70.01    2.77
   3  -1   6   78.80    2.91
  -3  -1  -6   74.25    2.69
  -3   1  -6   74.79    2.17
   3   1   6   77.48    2.98
   2   2   5  197.15    5.39
  -2  -2  -5  200.09    5.52
  -2   2  -5  198.98    5.46
   2  -2   5  206.69    5.56
  -2  -2  -5  209.60    5.61
  -4   1  -3 1586.88   18.29
  -4  -1  -3 1556.08   18.61
   4  -1   3 1604.14   18.42
  -4   1  -3 1540.78   18.67
   4   1   3 1589.85   19.02
  -4  -1  -3 1557.12   18.01
  -3   0   7 2931.89   33.60
   3   0  -7 2980.11   33.04
  -3   0   7 2895.54   32.12
   1   0  -9 3965.13   43.60
  -1   0   9 4008.37   44.16
  -1   0   9 3930.68   43.45
  -3   0  -7  788.09    9.93
   3   0   7  763.79   10.36
  -3   0  -7  759.55   10.35
   1   0   9  130.58    4.10
  -1   0  -9  123.75    3.98
   1   0   9  126.00    3.72
  -3   2   3  362.46    9.04
   3  -2  -3  352.69    9.04
  -3  -2   3  360.99    9.27
  -3  -2   3  379.81    9.34
  -3  -2  -3 3635.63   40.32
  -3   2  -3 3687.34   41.38
   3   2   3 3686.50   40.97
  -4   0   5    1.87    1.02
  -4   0   5    1.53    1.09
   4   0  -5    0.58    0.75
  -4   0  -5    0.71    0.88
   4   0   5    1.59    1.21
  -4   0  -5   -1.12    1.20
   4   1  -4 1213.38   13.80
  -4  -1   4 1355.56   16.78
  -4  -1   4 1268.37   16.01
  -4   1   4 1218.87   13.76
  -4   1   4 1311.77   16.77
   4  -1  -4 1331.41   16.48
  -4  -1  -4  217.19    5.94
  -4   1  -4  225.40    5.72
   4   1   4  230.50    6.61
   4  -1   4  232.01    6.05
  -4   1  -4  225.17    6.24
  -4  -1  -4  222.09    5.91
  -2   1   8 1263.70   14.82
   2   1  -8 1249.30   14.64
  -2  -1   8 1218.72   15.22
  -2   1   8 1158.37   14.77
   2  -1  -8 1243.22   15.44
   0  -2   7 1122.77   14.31
   0   2   7 1164.27   13.99
   0   2   7 1116.35   14.32
   0   2  -7 1160.02   13.05
   0  -2   7 1103.63   12.33
   0   2  -7 1155.10   13.81
   0  -2  -7 1131.02   14.35
  -2   1  -8  169.12    4.14
  -2   1  -8  167.07    5.01
  -2  -1  -8  174.23    4.95
  -2  -1  -8  172.70    5.15
   2   1   8  169.84    5.01
   2  -1   8  171.85    5.10
   0   1   9 2388.08   27.87
   0  -1   9 2427.51   28.02
   0   1   9 2513.10   28.50
   0  -1  -9 2479.13   28.49
   0   1  -9 2428.98   27.45
   0  -1   9 2443.56   27.18
  -3   2   4  432.09   10.62
  -3  -2   4  427.56   10.76
  -3  -2   4  463.62   11.15
   3  -2  -4  418.22   10.51
  -2  -2   6 1188.09   14.24
  -2   2   6 1162.88   14.80
  -2  -2   6 1190.03   15.24
   2  -2  -6 1221.17   15.50
   2   2  -6 1242.10   13.87
   0  -3   0   10.70    1.34
   0  -3   0    8.99    1.26
   0  -3   0   11.02    1.36
   3   2   4  384.74    9.62
  -3  -2  -4  382.67    9.49
  -3   2  -4  386.13    9.75
  -3   2  -4  396.59    9.04
  -3  -2  -4  407.79    9.72
   3  -2   4  410.03    9.78
   2  -2   6   59.00    2.52
  -2  -2  -6   60.51    2.60
  -2   2  -6   55.49    2.47
  -2  -2  -6   57.93    2.46
   2   2   6   56.79    2.38
   0  -3   1 3744.59   40.69
   0  -3   1 3426.56   38.23
   0  -3   1 3892.08   42.49
   0  -3  -1 3773.88   41.34
   0  -3  -1 3808.35   41.75
  -1   2   7    5.69    0.82
  -1  -2   7    6.38    1.15
  -1   2   7    7.22    1.43
   1  -2  -7    7.15    1.22
   1   2  -7    5.03    0.76
  -1  -2   7    6.60    0.79
  -1  -2  -7   93.52    3.42
  -1   2  -7   94.23    3.24
   1  -2   7   98.81    3.48
  -1  -2  -7   96.26    3.39
   1   2   7   95.99    3.20
   3   1  -7  123.37    3.39
  -3   1   7  125.21    3.44
  -3   1   7  123.75    4.15
  -3  -1   7  117.92    3.81
  -3  -1   7  118.32    4.23
   3  -1  -7  125.09    4.03
   1   1  -9 3269.57   36.05
  -1  -1   9 3248.98   36.66
  -1   1   9 3226.87   36.52
  -1   1   9 3423.15   37.82
  -1  -1   9 3294.95   36.54
   1  -1  -9 3230.99   36.37
   3   1   7 3234.90   36.48
  -3   1  -7 3286.79   35.38
  -3  -1  -7 3205.15   35.77
   3  -1   7 3170.87   35.56
  -3   1  -7 3188.68   36.01
  -3  -1  -7 3156.84   35.40
  -1  -1  -9  533.22   12.87
   1   1   9  528.61   12.65
  -1  -1  -9  514.76   12.24
   1  -1   9  543.75   12.42
  -1   1  -9  521.67   12.44
   1  -1   9  507.69   12.28
  -2   0   9    0.18    1.44
   2   0  -9   -0.15    0.97
  -2   0   9    0.73    1.06
  -1   3   0  942.05   11.74
  -1  -3   0  963.80   12.65
   1  -3   0  953.06   11.83
  -1  -3   0  939.54   11.80
  -1  -3   0  949.38   11.69
   1  -3   0  962.63   12.51
   0   3  -2 4839.17   52.36
   0   3   2 4966.59   53.56
  -2   0  -9    2.57    1.21
   2   0   9   -0.94    0.92
  -2   0  -9    1.78    1.46
   1  -3  -1 2300.14   25.61
  -1   3   1 2281.07   26.00
   1  -3  -1 2084.38   24.47
  -1  -3   1 2390.83   26.43
  -1  -3   1 2134.71   25.10
  -1  -3   1 2237.12   25.19
   1   3   1   64.60    2.69
   1  -3   1   63.38    2.58
   1  -3   1   54.90    2.17
  -1   3  -1   55.29    2.20
  -1  -3  -1   47.92    2.01
  -1  -3  -1   61.29    2.53
  -4   1   5  302.27    8.27
   4  -1  -5  284.12    7.48
  -4  -1   5  266.50    7.38
  -4  -1   5  293.20    7.73
   4   1  -5  297.67    7.09
  -4   1   5  299.60    7.11
  -5   0   0    1.27    0.59
   5   0   0    0.56    0.82
  -5   0   0    1.85    1.30
  -4   0   6 2061.49   24.90
   4   0  -6 2055.61   23.59
  -4   0   6 2093.51   23.98
  -4   1  -5 2074.96   23.21
  -4   1  -5 1984.24   23.50
  -4  -1  -5 2047.43   23.59
   4  -1   5 2060.55   23.65
   4   1   5 2099.54   24.61
  -4  -1  -5 2026.27   23.55
  -3   0   8    0.64    0.66
  -3   0   8   -0.28    1.30
   3   0  -8    1.07    0.81
  -4   0  -6 2270.73   26.38
   4   0   6 2301.77   26.66
  -4   0  -6 2221.80   25.15
   5   0  -1  591.51   14.04
  -5   0   1  548.43   13.05
  -5   0   1  517.40   12.81
  -5   0  -111132.14  372.12
   5   0   111910.41  397.95
  -5   0  -111306.09  377.84
  -3   0  -8   -0.14    0.72
  -3   0  -8   -0.32    1.23
   3   0   8    2.03    1.02
   0   0 -10 2423.10   27.95
   0   0  10 2473.08   28.57
   0   0  10 2394.47   27.53
  -1   3   2 1420.15   17.35
  -1   3   2 1355.37   15.49
  -1  -3   2 1392.68   16.27
   1   3  -2 1336.83   15.28
   1   3   2 2097.31   24.16
  -1   3  -2 2126.99   23.81
  -1  -3  -2 2153.36   24.80
  -1   3  -2 2024.28   23.68
  -1  -3  -2 2077.13   23.81
   3   2  -5  776.17    8.46
  -3  -2   5  820.44    8.88
  -3  -2   5  786.84   10.47
  -3   2   5  848.92    9.26
  -3  -2   5  714.23   24.91
  -3   2   5  775.27   10.82
   0   3  -3 1543.53   17.99
   0  -3  -3 1598.46   19.04
   0  -3   3 1428.66   17.66
   0  -3  -3 1575.54   19.07
   0   3   3 1522.79   17.68
   0  -3   3 1574.33   17.74
   3  -2   5   43.21    1.39
  -3  -2  -5   42.23    2.14
   3  -2   5   42.08    1.93
  -3   2  -5   40.20    2.31
  -3  -2  -5   40.17    1.94
  -3   2  -5   43.41    1.37
   3   2   5   45.04    4.95
  -5   0   2    0.53    1.27
   5   0  -2    1.38    1.02
  -5   0   2    1.75    1.21
   5   0   2    0.24    0.77
  -5   0  -2    3.95    1.89
  -5   0  -2    1.08    1.11
  -1   0  10   -3.59    1.11
  -1   0  10   -3.93    1.00
   1   0 -10   -3.28    1.18
   1   0  10    0.92    0.51
  -1   0 -10    1.35    1.17
   1   0  10    2.96    1.14
  -4  -2   0   24.35    1.20
  -4   2   0   22.72    5.19
  -4  -2   0   26.53    2.07
   4  -2   0   24.83    1.20
   4   2   0   26.66    3.34
  -4   2   0   23.47    1.79
   0  -2   8   67.11    3.12
   0   2  -8   67.55    2.96
   0   2   8   64.20    4.83
   0   2   8   70.27    2.99
   0  -2   8   62.48    2.31
   0  -2  -8   65.42    3.10
  -4   2   1  138.68    5.26
  -4  -2   1  144.36    5.39
  -4  -2   1  151.51    4.79
   4  -2  -1  135.64    5.26
   4   2  -1  145.26    4.67
   4  -2  -1  159.45    4.98
  -4  -2  -1 1706.47   19.05
   4  -2   1 1675.01   18.66
  -4  -2  -1 1644.50   19.97
   4   2   1 1660.01   20.53
  -4   2  -1 1632.24   20.40
  -1   3   3  103.40    4.20
   1  -3  -3   88.51    3.87
   1   3  -3   98.80    3.49
  -1  -3   3   84.82    3.81
  -1   3   3   96.11    3.37
  -1  -3   3   96.07    3.63
   2   2  -7  954.51   11.13
   2  -2  -7  914.56   12.39
  -2  -2   7  927.66   12.62
  -2   2   7  878.89   12.01
  -2   2   7 1009.82   11.84
  -2  -2   7  896.90   11.33
   1   3   3  303.90   10.32
  -1   3  -3  313.54   10.37
  -1  -3  -3  330.29   10.78
  -1  -3  -3  320.81   10.56
   1  -3   3  312.01   10.25
   2   2   7   48.35    2.55
   2  -2   7   49.66    2.68
  -2   2  -7   50.27    2.80
  -2  -2  -7   48.71    2.64
  -2  -2  -7   56.08    2.56
  -2  -1   9 1239.79   15.68
   2   1  -9 1197.05   14.28
   2  -1  -9 1250.52   15.78
  -2  -1   9 1152.37   14.77
  -2   1   9 1190.59   15.40
  -2   1   9 1248.27   14.96
   2   1   9   59.81    2.99
   2  -1   9   57.23    3.17
   2  -1   9   60.72    3.10
  -2   1  -9   60.70    3.12
  -2  -1  -9   59.12    2.80
  -2  -1  -9   61.52    2.97
   5   0   3   60.89    2.89
  -5   0  -3   58.08    2.59
  -5   0  -3   60.07    2.96
  -4  -2   2  521.05   11.95
  -4  -2   2  493.35   15.80
  -4  -2   2  517.35   11.81
   4  -2  -2  451.06   14.68
  -4  -2   2  447.02   14.61
  -4   2   2  493.85   15.85
  -4   2  -2  414.76   14.32
   4   2   2  425.37   13.82
   4  -2   2  407.31   12.67
  -4   2  -2  363.38   11.67
  -4  -2  -2  419.26   13.60
  -4  -2  -2  422.62   13.20
  -2   3   0  188.04    6.98
  -2  -3   0  190.21    6.84
   2  -3   0  199.90    7.13
  -2  -3   0  196.61    6.79
   2  -3   0  185.56    6.19
  -2  -3   0  180.06    5.97
   0  -3   4   28.42    1.48
   0   3  -4   29.98    3.77
   0  -3  -4   27.37    2.01
   0  -3   4   32.45    2.25
   0   3   4   26.70    1.56
   0  -3  -4   28.78    2.04
  -5  -1   0 2107.06   25.00
   5   1   0 2170.66   25.56
  -5   1   0 2085.48   25.03
  -5  -1   0 2125.89   24.02
   4   1  -6    1.10    0.75
   4  -1  -6    0.57    0.77
  -4   1   6    1.17    1.06
  -4  -1   6    2.74    1.67
  -4   1   6    2.40    0.92
  -4  -1   6    4.01    2.15
   1   2  -8  159.80    5.44
   1  -2  -8  156.60    5.82
  -1  -2   8  152.64    5.24
  -1   2   8  153.51    6.02
  -1   2   8  166.75    5.72
  -1  -2   8  146.66    5.56
  -1  -2  -8  150.98    5.66
  -1   2  -8  151.18    5.55
  -1  -2  -8  147.09    5.51
   1   2   8  150.05    5.52
   1  -2   8  148.41    4.55
   1  -2   8  145.72    4.48
   1  -2   8  150.22    5.62
   3  -1  -8  729.41   10.23
  -3  -1   8  715.81   10.40
  -3  -1   8  721.12   10.15
  -3   1   8  738.32    9.31
  -3   1   8  719.03   10.59
   3   1  -8  740.03    9.33
  -2   3   1 1264.82   15.79
  -2  -3   1 1353.35   15.30
   2  -3  -1 1194.08   15.52
   2  -3  -1 1311.58   14.97
  -2  -3   1 1241.06   15.19
  -2  -3   1 1219.36   15.87
  -2  -3  -1    1.01    0.57
  -2   3  -1    0.27    0.58
  -2  -3  -1    0.40    0.88
   2   3   1    1.08    0.66
   2  -3   1    0.74    0.61
  -2   3  -1    1.89    0.64
  -4  -1  -6  327.35   10.75
   4   1   6  351.23   11.64
  -4   1  -6  337.04   10.64
  -4  -1  -6  341.82   11.18
   4  -1   6  335.72   10.95
  -4   1  -6  348.48   11.61
   5   1  -1 1589.78   19.73
  -5  -1   1 1571.67   19.43
  -5   1   1 1482.95   18.63
  -5   1   1 1443.07   18.74
  -5  -1   1 1611.33   18.57
   5  -1   1  134.65    4.70
  -5   1  -1  123.14    4.89
   5   1   1  143.17    5.46
  -5  -1  -1  123.60    4.86
  -5   1  -1  133.88    5.25
  -5  -1  -1  131.89    4.71
  -3  -1  -8 1575.13   19.22
  -3   1  -8 1589.26   19.65
  -3   1  -8 1673.65   18.79
  -3  -1  -8 1607.54   19.35
   3   1   8 1640.89   20.13
   3  -1   8 1559.95   19.03
   0   1 -10 1004.64   12.87
   0   1  10  995.56   13.25
   0  -1 -10  996.77   13.22
   0   1  10 1039.20   13.42
   0  -1  10 1006.79   13.38
   0  -1  10  976.37   12.08
   4   0  -7    1.56    0.93
  -4   0   7    3.06    1.73
  -4   0   7    3.56    1.02
  -3   2   6  120.95    3.90
  -3  -2   6  119.28    4.89
   3  -2  -6  106.62    4.47
   3  -2  -6  130.78    4.20
  -3  -2   6  117.05    4.50
   3   2  -6  120.02    3.85
  -3   2   6  106.73    4.47
  -3  -2   6  123.28    3.95
  -4   0  -7    2.51    1.11
   4   0   7    1.06    1.21
  -4   0  -7    2.98    1.73
  -2  -3   2  804.66   11.53
  -2  -3   2  901.97   11.53
  -2   3   2  889.46   11.94
  -2   3   2  872.31   10.24
   2  -3  -2  808.05   11.49
   2   3  -2  859.00    9.87
  -2   3  -2  330.14   11.20
  -2  -3  -2  347.39   11.07
   2  -3   2  324.94   10.47
  -2   3  -2  333.01   10.53
   2   3   2  340.66   11.41
  -2  -3  -2  330.29   10.82
  -1   3   4    3.32    0.83
   1   3  -4    1.55    0.74
   1  -3  -4    3.10    1.55
  -1  -3   4    3.39    0.65
  -1   3   4    3.06    0.95
  -1  -3   4    3.63    1.45
  -1  -3  -4    8.67    1.51
   1  -3   4    7.64    1.12
   1   3   4    8.42    2.07
  -1   3  -4    6.36    1.91
  -1  -3  -4    8.64    1.17
  -3  -2  -6 1050.79   13.72
  -3  -2  -6 1108.77   13.95
  -3   2  -6 1048.47   11.51
  -3   2  -6 1043.83   13.81
   3  -2   6 1089.60   13.74
   3  -2   6 1070.71   11.88
   3   2   6 1060.69   13.85
  -5   1  -2  623.64    9.42
   5   1   2  647.22    9.60
  -5  -1  -2  620.40    9.21
  -5   1  -2  611.47    8.77
   5  -1   2  658.57    8.73
  -5  -1  -2  615.92    8.37
  -4  -2   3  502.28   16.30
  -4   2   3  511.13   12.93
  -4  -2   3  514.02   12.93
   4  -2  -3  487.72   15.81
   4  -2   3  227.93    7.41
   4   2   3  234.10    8.17
  -4  -2  -3  238.26    7.82
  -4  -2  -3  232.68    8.06
  -4   2  -3  224.97    7.45
  -4   2  -3  237.92   11.35
   1  -1 -10  145.38    5.58
   1   1 -10  139.59    5.21
  -1  -1  10  149.14    5.46
  -1   1  10  140.64    5.59
  -1   1  10  151.31    5.44
  -1  -1  10  143.45    5.43
  -5   0   4    1.57    1.06
  -5   0   4    4.25    1.22
   5   0  -4    3.27    1.13
   1   1  10  664.75    9.55
  -1   1 -10  651.12    9.42
  -1  -1 -10  693.71   10.13
   1  -1  10  697.72   10.23
   1   1  10  639.51    9.28
   1  -1  10  672.16    9.92
   5   0   4    0.58    1.04
  -5   0  -4    1.29    0.97
  -5   0  -4    1.19    1.03
  -2   0  10 2092.53   24.49
   2   0 -10 2076.64   24.22
  -2   0  10 2100.67   25.09
  -2   0 -10    5.20    1.00
   2   0  10    3.02    1.55
  -2   0 -10    5.67    1.45
   3   0  -9  529.56   13.05
  -3   0   9  524.79   12.94
  -3   0   9  550.87    8.82
  -3   0  -9   94.76    4.10
  -3   0  -9  100.55    3.80
   3   0   9   95.95    4.08
   2   3  -3  407.01   12.44
   2  -3  -3  357.04   11.95
   2   3  -3  396.74   12.12
  -2  -3   3  355.44   11.94
  -2   3   3  373.84   12.16
  -2   3   3  380.11   11.67
  -2  -3   3  383.69   12.25
  -5  -1   3  150.03    5.63
  -5   1   3  161.37    6.28
   5  -1  -3  155.26    5.76
  -5  -1   3  160.23    5.54
  -5  -1   3  153.92    5.89
   5  -1  -3  179.23    5.95
   2   3   3   20.93    2.67
  -2  -3  -3   22.00    1.44
  -2   3  -3   21.33    4.73
  -2  -3  -3   20.01    1.64
  -2   3  -3   19.18    1.18
   2  -3   3   18.26    1.32
   0  -3  -5  467.43   14.99
   0   3   5  457.75   14.37
   0   3  -5  474.70   14.90
   0  -3  -5  481.46   15.46
   0  -3   5  457.53   14.07
   0  -3   5  460.12   14.87
  -5   1  -3 2012.94   23.41
   5   1   3 2056.67   24.68
   5  -1   3 2055.91   23.60
  -5  -1  -3 1991.93   23.76
  -5   1  -3 2009.35   24.18
  -5  -1  -3 2018.64   23.31
  -4  -2   4   93.21    3.83
   4  -2  -4   99.79    4.32
  -4   2   4   95.61    4.05
  -4  -2   4   97.02    4.23
  -4   2  -4 1051.60   14.43
  -4  -2  -4 1079.58   13.27
   4   2   4 1052.21   13.94
   4  -2   4 1060.39   12.96
  -4  -2  -4 1054.75   13.89
  -4   2  -4 1081.95   12.89
  -2  -2   8  102.42    4.33
   2  -2  -8  103.55    4.30
   2   2  -8  105.65    3.80
  -2  -2   8  100.57    3.94
  -2   2   8   88.43    4.19
  -2   2   8  111.74    3.95
   2  -2   8   50.35    2.70
  -2  -2  -8   44.39    2.72
  -2   2  -8   56.53    2.63
  -2  -2  -8   62.11    3.03
   2   2   8   59.80    3.05
  -1   3   5 2109.46   25.21
  -1  -3   5 2025.66   24.54
   1  -3  -5 2112.27   25.37
   1   3  -5 2195.31   24.38
  -1   3   5 2138.98   23.86
  -1  -3   5 2137.30   23.96
  -1  -3  -5  748.50   10.24
  -1   3  -5  811.67    9.28
  -1  -3  -5  757.19   10.61
  -1   3  -5  741.90   10.06
   1  -3   5  760.68   10.55
   1   3   5  728.22    9.81
  -4   1   7 1114.31   15.19
  -4  -1   7 1030.59   13.67
   4   1  -7 1092.72   13.09
  -4  -1   7 1050.42   14.25
  -4   1   7 1129.33   13.44
   4  -1  -7 1033.56   13.72
   0  -2   9 1010.41   13.65
   0  -2   9  929.92   10.96
   0   2   9 1004.68   14.55
   0   2  -9 1031.91   13.01
   0  -2  -9 1056.90   14.14
   0   2   9 1050.25   13.26
  -4   1  -7  187.51    6.19
   4   1   7  197.49    7.13
   4  -1   7  182.65    6.55
  -4  -1  -7  184.60    6.51
  -4   1  -7  193.50    7.08
  -4  -1  -7  195.63    6.95
  -5   0   5    4.49    1.73
  -5   0   5    5.55    1.61
   5   0  -5    3.54    0.90
   5   0   5 2900.80   33.21
  -5   0  -5 2758.86   31.40
  -5   0  -5 2768.81   31.89
  -2  -3   4  150.96    5.92
  -2   3   4  173.61    5.54
   2  -3  -4  149.58    5.76
   2   3  -4  169.27    5.38
  -2  -3   4  172.10    5.95
  -2   3   4  145.56    5.40
   2   3  -4  178.79    5.63
  -5  -1   4   16.79    3.04
  -5   1   4   11.64    1.51
  -5  -1   4   16.28    2.02
  -1   0  11 1895.34   22.76
  -1   0  11 1919.77   23.08
   1   0 -11 1877.88   22.45
   2   3   4   42.08    2.45
   2  -3   4   47.12    2.48
  -2  -3  -4   42.14    2.17
  -2   3  -4   41.12    1.73
  -2  -3  -4   43.96    2.56
   1   0  11  762.42   10.59
  -1   0 -11  760.09   10.83
   1   0  11  776.41   11.09
  -5  -1  -4 1178.94   14.66
  -5   1  -4 1149.15   15.14
  -5   1  -4 1192.19   14.69
   5  -1   4 1211.28   14.91
   5   1   4 1219.80   15.86
  -5  -1  -4 1175.66   15.18
  -3  -2   7  699.34   10.45
  -3   2   7  788.21    9.27
  -3   2   7  693.61   10.27
   3   2  -7  776.14    9.07
  -3  -2   7  700.58    9.73
   3  -2  -7  730.73   10.82
  -2   1  10 1005.82   12.64
  -2  -1  10  964.73   12.93
   2  -1 -10 1001.77   13.32
  -2   1  10  945.92   12.98
   2   1 -10  960.11   12.01
  -2  -1  10  997.15   13.31
  -1   2   9   11.64    1.25
  -1   2   9   11.37    2.00
  -1  -2   9    9.15    1.05
   1  -2  -9    9.21    1.47
   1   2  -9   10.98    1.23
  -1  -2   9    8.03    1.65
  -3   2  -7    8.41    0.49
  -3  -2  -7    7.82    1.40
  -3   2  -7   11.13    1.59
   3  -2   7    8.17    0.56
   3  -2   7    4.58    1.40
   3   2   7   10.42    1.50
  -3  -2  -7    5.75    1.18
   1  -2   9   25.36    1.10
   1  -2   9   26.41    2.15
   1  -2   9   26.13    1.09
  -1  -2  -9   26.33    2.07
  -1  -2  -9   25.52    1.99
  -1   2  -9   26.39    1.90
   1   2   9   28.38    2.11
  -2  -1 -10 1993.66   23.56
  -2   1 -10 1948.85   23.45
   2  -1  10 1989.67   22.50
   2  -1  10 1937.89   23.48
  -2  -1 -10 1995.08   24.15
   2   1  10 1955.59   23.54
  -3   1   9  113.34    4.15
  -3  -1   9  113.58    4.57
   3  -1  -9  110.09    4.47
  -3   1   9  106.92    4.56
  -3  -1   9  107.63    4.51
   3   1  -9  114.48    4.21
  -4   0   8 4646.09   52.55
   4   0  -8 4951.54   54.38
  -4   0   8 4970.41  112.76
  -3   1  -9  374.31   12.50
  -3   1  -9  381.84   11.91
  -3  -1  -9  354.10   11.63
   3   1   9  366.52   12.22
  -3  -1  -9  350.28   11.67
   3  -1   9  351.52   11.68
  -4   0  -8 2023.49   24.34
   4   0   8 2036.68   24.40
  -4   0  -8 2000.56   23.15
  -3   3   0 1006.32   12.67
  -3  -3   0 1062.09   13.77
   3  -3   0 1015.39   11.91
   3  -3   0 1054.93   14.22
  -3  -3   0  979.50   11.41
   3   3   0 1051.77   14.20
   0  -3   6  251.94    7.92
   0   3   6  248.87    8.16
   0  -3   6  246.27    8.54
   0  -3  -6  262.21    9.00
   0   3  -6  261.27    8.61
   0  -3  -6  252.94    8.68
  -4  -2   5   13.65    1.59
  -4  -2   5    9.44    0.49
  -4  -2   5   10.12    1.27
   4  -2  -5   10.51    1.59
  -4  -2   5   10.98    1.56
  -4   2   5   10.58    1.64
  -3   3   1 5430.07  122.25
  -3  -3   1 5350.30  120.49
   3   3  -1 5353.28  120.47
  -3  -3   1 5104.43  115.88
  -3  -3   1 4839.87   54.37
  -3   3   1 4886.18   53.61
   3  -3  -1 5327.96  120.03
   3  -3  -1 4768.14   53.45
  -3   3  -1   49.87    2.43
  -3  -3  -1   51.23    2.78
  -3  -3  -1   54.60    2.06
  -3   3  -1   55.85    3.56
   3  -3   1   50.23    2.32
   3   3   1   57.30    3.15
  -4   2  -5  223.47    8.03
   4   2   5  223.14    7.91
  -4  -2  -5  232.51    7.80
   4  -2   5  227.10    7.58
  -4  -2  -5  223.18    7.85
  -4   2  -5  237.36    7.61
   0   1  11  490.32   15.71
   0  -1  11  467.69   15.20
   0   1  11  464.58   15.07
   0  -1  11  456.47   14.42
   0  -1 -11  468.60   15.21
   0   1 -11  467.41   14.98
  -3  -3   2 1752.94   20.99
   3   3  -2 1785.23   19.00
  -3   3   2 1774.20   19.06
  -3   3   2 1660.25   20.02
  -3   3   2 1603.30   17.26
  -3   3  -2 1226.79   14.54
   3  -3   2 1282.91   15.16
  -3  -3  -2 1312.39   15.32
  -3  -3  -2 1270.68   16.11
  -3   3  -2 1290.71   16.96
   3   3   2 1314.86   17.24
  -1  -3   6 3161.04   34.68
  -1   3   6 3102.76   36.01
   1   3  -6 3280.09   35.88
   1  -3  -6 3115.78   36.02
  -1   3   6 3205.42   35.18
  -1  -3   6 3059.66   35.58
   1  -3   6  189.29    6.77
  -1   3  -6  212.89    6.60
  -1  -3  -6  195.40    7.05
  -1  -3  -6  193.53    6.80
  -1   3  -6  196.52    6.83
   1   3   6  185.62    6.47
  -2  -3   5  667.40    8.94
   2  -3  -5  610.38    9.59
  -2   3   5  645.28   10.01
  -2   3   5  702.29    8.35
   2   3  -5  706.54    8.22
  -5  -1   5  694.04   10.13
  -5   1   5  643.64    8.17
  -5  -1   5  580.29    9.28
  -5   1   5  622.65   10.00
   5  -1  -5  680.18    9.94
   5   1  -5  653.84    8.40
  -2  -3  -5  854.69   11.24
  -2   3  -5  830.69    9.35
  -2  -3  -5  841.87   11.66
   2  -3   5  857.48   11.44
   2   3   5  831.23   11.93
  -2   3  -5  881.66    9.78
  -2   3  -5  827.60   11.41
   5   0  -6   -0.24    0.69
  -5   0   6    2.41    1.96
  -5   0   6    4.40    1.35
   5  -1   5    3.87    1.13
  -5   1  -5    2.61    1.06
  -5  -1  -5    1.46    1.01
  -5  -1  -5    4.87    1.56
   5   1   5    3.20    1.35
  -5   1  -5    1.18    1.15
  -3   0  10    1.70    1.08
  -3   0  10    1.04    1.51
   3   0 -10    1.12    0.88
  -1   1  11    6.09    1.30
   1  -1 -11    6.73    1.44
  -1  -1  11    5.88    1.12
  -1   1  11    4.85    0.88
  -1  -1  11    6.37    1.37
   1   1 -11    5.67    1.35
  -5   0  -6    1.80    1.06
  -5   0  -6    1.65    1.32
   5   0   6    2.96    1.46
  -1  -1 -11    2.15    1.99
   1   1  11    3.58    1.85
   1  -1  11    0.21    1.23
   1   1  11    6.67    1.26
   1  -1  11    3.71    1.19
  -1   1 -11    2.99    1.75
   3   0  10    2.58    1.64
  -3   0 -10    1.01    0.73
  -3   0 -10   -0.20    1.28
   2   0 -11   -0.66    1.02
  -2   0  11    0.24    1.02
  -2   0  11   -1.64    0.95
   4   1  -8   90.42    3.43
  -4  -1   8   84.54    3.79
  -4  -1   8   88.50    4.07
   4  -1  -8   78.20    3.53
  -4   1   8   86.28    4.26
  -4   1   8   85.85    3.25
   2   0  11   -0.25    1.14
  -2   0 -11    1.62    1.29
  -3  -3   3   27.75    1.91
  -3   3   3   28.68    2.04
   3  -3  -3   27.28    2.15
  -3  -3   3   26.27    2.19
  -3   3   3   29.72    1.11
  -3   3  -3 1495.54   19.16
  -3   3  -3 1451.07   16.72
   3   3   3 1486.15   18.78
  -3  -3  -3 1460.99   18.20
  -3  -3  -3 1500.69   17.52
   3  -3   3 1502.62   17.69
   2   2  -9  250.53    8.14
   2  -2  -9  251.76    8.84
  -2   2   9  272.29    8.83
  -2   2   9  249.13    8.90
  -2  -2   9  238.92    8.47
  -2  -2   9  232.52    7.84
  -4  -1  -8    2.15    1.21
  -4  -1  -8    3.23    1.48
   4  -1   8    2.91    1.47
  -4   1  -8    1.06    0.70
  -4   1  -8    2.12    1.51
   4   1   8    2.02    1.30
  -2   2  -9  751.64   10.89
   2   2   9  750.44   10.73
  -2  -2  -9  761.10   10.91
   2  -2   9  751.32   10.77
  -2  -2  -9  781.07   11.14
  -5  -2   0 1010.56   11.80
  -5   2   0  969.88   14.03
  -5   2   0  963.06   13.07
   5   2   0  990.28   13.73
  -5  -2   0 1011.00   13.72
   5  -2   0 1042.75   12.01
  -4   2   6  698.30   10.56
  -4  -2   6  679.52    9.88
  -4   2   6  715.61    8.13
   4   2  -6  713.29    8.17
  -3   2   8 1241.18   14.29
   3   2  -8 1241.52   14.21
  -3  -2   8 1124.94   15.14
  -3   2   8 1101.71   14.85
   3  -2  -8 1150.42   15.48
  -3  -2   8 1106.01   14.20
  -4   2  -6   10.42    0.79
  -4   2  -6   11.88    1.80
  -4  -2  -6   12.65    1.65
   4   2   6   11.48    1.99
  -4  -2  -6   11.88    1.64
   4  -2   6    9.45    1.08
  -5   2   1  358.36   12.04
  -5  -2   1  427.76   14.05
   5   2  -1  401.99   13.48
  -5  -2   1  433.11   13.32
   5  -2  -1  439.70   13.46
  -5   2   1  373.39   12.85
  -5   2  -1    1.60    0.80
   5  -2   1    0.04    0.54
  -5  -2  -1    0.41    0.58
  -5  -2  -1    2.88    1.44
   5   2   1    1.66    0.94
  -5   2  -1    1.18    1.02
  -3   2  -8  494.71   14.91
  -3   2  -8  477.89   15.55
  -3  -2  -8  499.30   16.14
   3  -2   8  397.57   12.05
   3  -2   8  480.85   15.44
   3   2   8  488.45   15.80
  -3  -2  -8  506.70   12.87
   0   2  10  607.89    8.77
   0   2  10  597.43   10.51
   0  -2  10  582.12    9.26
   0  -2 -10  599.44    9.37
   0   2 -10  611.39    8.77
   0   3  -7   27.96    1.88
   0   3   7   28.23    1.78
   0  -3   7   25.87    1.98
   0  -3   7   26.29    1.34
   0  -3  -7   26.09    1.93
  -6   0   0 1172.50   15.43
  -6   0   0 1154.60   15.37
   6   0   0 1234.71   15.61
  -6   0   1    0.06    0.77
   6   0  -1    0.72    0.62
  -6   0   1    3.98    1.62
  -6   0  -1    0.92    1.28
   6   0   1    1.60    1.01
  -6   0  -1    5.69    1.73
   4   0  -9    2.64    1.26
  -4   0   9    2.55    1.37
  -4   0   9    1.63    1.02
   5  -2  -2  521.03   11.99
   5  -2  -2  518.29   12.00
  -5   2   2  454.23   14.88
   5  -2  -2  443.47   14.60
  -5  -2   2  515.96   12.00
  -5  -2   2  500.25   16.21
   0   0 -12  588.48    9.05
   0   0  12  612.55    9.47
   0   0  12  600.82    9.13
  -5  -2  -2 1709.24   19.53
  -5   2  -2 1744.88   22.84
   5  -2   2 1772.16   20.15
   5   2   2 1765.54   22.14
  -5  -2  -2 1732.70   21.46
  -3  -3   4  394.33   13.26
   3  -3  -4  402.29   13.48
  -3  -3   4  431.52   13.85
  -3   3   4  398.12   13.10
  -5   1   6  446.24   14.87
  -5  -1   6  423.92   14.10
  -5   1   6  503.49   15.66
  -5  -1   6  465.59   15.12
   5  -1  -6  475.30   15.41
   5   1  -6  483.33   15.10
  -2  -3   6  273.57    9.61
  -2   3   6  318.55    9.95
   2  -3  -6  279.14    9.77
  -2   3   6  294.56   10.09
  -2  -3   6  301.13    9.77
   2   3  -6  319.37    9.90
  -3  -3  -4    1.02    1.21
  -3  -3  -4    2.96    0.62
   3   3   4    2.52    0.69
  -3   3  -4    3.03    1.31
  -3   3  -4    2.44    0.50
   3  -3   4    4.43    0.83
  -4   0  -9    0.35    1.33
  -4   0  -9    0.31    0.76
   4   0   9    0.75    1.15
  -2  -3  -6    4.65    0.87
   2   3   6    2.29    1.16
   2  -3   6    4.29    1.08
  -2  -3  -6    3.15    1.52
  -2   3  -6    0.19    0.92
  -1   2  10 2112.08   26.07
   1   2 -10 2145.27   24.57
   1  -2 -10 2132.24   25.79
  -1   2  10 2219.17   25.52
  -1  -2  10 2094.12   25.54
  -3   1  10 1024.65   12.85
  -3  -1  10  985.47   13.33
  -3   1  10  985.29   13.76
  -3  -1  10  917.20   12.89
   3  -1 -10  992.21   13.42
   3   1 -10 1015.29   12.69
   1  -2  10   15.09    0.91
   1  -2  10   21.17    1.01
  -1  -2 -10   21.07    1.81
   1  -2  10   22.69    1.87
   1   2  10   20.49    1.66
  -1  -2 -10   20.33    1.91
  -1   2 -10   23.96    2.03
   5   1   6 1442.19   18.38
  -5  -1  -6 1409.43   17.48
  -5   1  -6 1428.99   17.02
   5  -1   6 1408.40   17.38
  -5  -1  -6 1401.81   17.62
  -5   1  -6 1424.08   18.31
  -1  -3   7 2068.18   23.21
  -1   3   7 2053.90   25.51
  -1  -3   7 2005.75   24.61
   1  -3  -7 2060.84   25.05
   1   3  -7 2161.04   24.30
  -1   3   7 2141.45   24.19
  -6   0   2 1525.16   19.63
   6   0  -2 1751.00   20.93
  -6   0   2 1653.61   20.61
   1  -3   7  969.97   13.15
   1   3   7  964.60   12.56
  -1   3  -7  937.44   10.07
  -1   3  -7 1021.57   11.00
  -1  -3  -7  979.54   13.36
  -1   3  -7  987.28   12.87
  -1  -3  -7  963.06   12.90
   6   0   2 1735.14   20.85
  -6   0  -2 1650.91   20.21
  -6   0  -2 1647.01   20.39
  -3   1 -10 4472.62   50.39
  -3   1 -10 4492.53   48.52
  -3  -1 -10 4508.94   50.13
   3  -1  10 4465.04   50.12
   3   1  10 4508.33   50.75
  -3  -1 -10 4402.95   49.44
   2   1 -11    2.71    1.23
  -2   1  11    3.24    1.70
  -2  -1  11   10.42    1.54
  -2   1  11    3.15    1.20
  -2  -1  11    8.13    1.41
   2  -1 -11    5.27    1.53
   5   0  -7  564.45    8.32
  -5   0   7  593.43    8.67
  -5   0   7  603.92   10.11
  -2  -1 -11  104.18    4.19
   2  -1  11  117.01    4.30
   2   1  11  113.68    4.69
   2  -1  11  110.01    4.65
  -2   1 -11  113.36    4.69
  -2  -1 -11  118.61    5.09
   1   0 -12   -0.06    1.20
  -1   0  12   -3.68    1.18
  -1   0  12    0.12    0.87
   1   0  12   -0.72    0.93
   1   0  12   -0.52    0.65
  -1   0 -12    0.06    1.18
   5   0   7   21.49    1.76
  -5   0  -7   21.36    1.59
  -5   0  -7   20.36    1.85
   5  -2  -3   17.74    1.96
  -5  -2   3   12.69    1.51
   5  -2  -3   15.67    0.71
  -5  -2   3   16.18    1.71
  -5   2   3   14.44    1.71
  -5  -2   3   14.56    0.82
  -5  -2   3   17.96    0.98
  -5  -2  -3   29.49    2.53
  -5  -2  -3   27.59    1.63
  -5   2  -3   29.52    5.23
  -5   2  -3   29.87    2.00
   5  -2   3   27.61    1.68
   5   2   3   32.67    6.57
  -6   0   3    0.83    0.55
   6   0  -3    0.15    0.54
  -6   0   3    2.70    1.32
  -6   0  -3    1.48    1.06
  -6   0  -3    0.29    0.93
   6   0   3    0.58    0.77
   6  -1   0  394.14   12.49
   6   1   0  390.75   12.92
  -6  -1   0  379.41   12.16
  -6   1   0  363.78   12.87
  -6  -1   0  374.31   12.57
  -6   1   0  317.49   10.87
  -4   2   7    6.34    0.61
  -4  -2   7    4.47    1.51
   4   2  -7    4.67    0.65
   4  -2  -7    5.18    1.32
  -4   2   7    2.73    1.19
  -4  -2   7    4.31    1.35
  -3   3   5  240.31    8.51
  -3   3   5  259.93    7.90
  -3   3   5  282.53    8.58
  -3  -3   5  246.11    8.90
   3  -3  -5  228.28    8.31
  -3  -3   5  243.07    8.23
  -6  -1   1   84.51    3.35
  -6   1   1   77.34    5.02
   6  -1  -1   83.25    3.90
  -6  -1   1   76.13    3.70
   6   1  -1   81.27    5.84
  -6   1   1   76.68    3.86
   6  -1   1  241.28    8.01
   6   1   1  239.80    9.07
  -6   1  -1  234.50    8.39
  -6  -1  -1  222.68    8.01
  -6  -1  -1  231.66    7.81
  -6   1  -1  216.18    7.76
   3  -3   5  347.83   11.31
  -3  -3  -5  329.41   11.10
   3   3   5  323.66   10.97
  -3   3  -5  334.38   11.44
  -3   3  -5  307.29    9.54
  -3  -3  -5  347.10   11.27
  -4   2  -7  410.15   13.63
   4   2   7  424.25   14.03
  -4   2  -7  416.15   12.80
   4  -2   7  418.09   13.52
  -4  -2  -7  421.32   13.83
  -4  -2  -7  435.59   14.05
  -4  -1   9  356.08   12.10
  -4   1   9  360.47   12.40
   4  -1  -9  361.98   12.11
  -4  -1   9  351.35   11.75
   4   1  -9  384.62   12.26
  -4   1   9  373.66   11.92
   0   1  12  143.03    5.50
   0  -1 -12  135.38    5.39
   0  -1  12  129.78    4.72
   0   1 -12  131.94    5.12
   0   1  12  149.82    9.26
   4   1   9  269.58    9.53
  -4  -1  -9  254.81    8.75
  -4  -1  -9  249.44    8.71
  -4   1  -9  277.19    8.94
  -4   1  -9  262.08    9.34
   4  -1   9  254.59    8.79
   5  -2  -4   38.54    2.47
   5  -2  -4   41.44    1.50
  -5  -2   4   37.20    2.47
  -5  -2   4   42.38    2.64
  -5   2   4   39.68    2.74
  -5  -2   4   38.04    1.57
  -5  -2   4   41.79    1.68
  -3   0  11  790.84   11.82
   3   0 -11  757.19   10.54
  -3   0  11  758.48   10.63
  -4   3   0    6.29    1.03
   4  -3   0    5.75    0.59
  -4  -3   0    6.41    0.61
  -4  -3   0    4.91    1.05
  -4   3   0    6.66    1.75
   4   3   0    2.66    1.46
  -6  -1   2    0.98    1.34
  -6   1   2   -1.22    0.77
  -6  -1   2    1.38    0.76
   6   1  -2    1.98    1.14
  -6   1   2    0.85    1.40
   6  -1  -2    3.34    0.87
   5   2   4  624.86    9.74
  -5  -2  -4  622.74    8.54
  -5   2  -4  614.93    9.98
  -5  -2  -4  631.93    9.72
  -5   2  -4  644.14    8.79
   5  -2   4  642.20    8.74
  -6  -1  -2 2219.97   26.67
  -6   1  -2 2215.54   26.92
  -6  -1  -2 2260.60   26.12
   6   1   2 2301.38   28.03
  -6   1  -2 2198.66   26.17
   6  -1   2 2341.28   26.79
   2   2 -10  769.52    9.88
  -2  -2  10  747.58   11.27
  -2   2  10  813.42   10.52
   2  -2 -10  779.06   11.55
  -2   2  10  752.05   11.41
   0  -3   8  247.98    8.75
   0   3   8  242.01    8.78
   0  -3   8  255.32    8.00
   0   3   8  255.69    8.58
   0   3  -8  261.43    8.72
   0  -3  -8  248.24    8.69
   3   0  11  332.15   11.30
  -3   0 -11  334.38   10.86
  -3   0 -11  333.21   11.41
   4  -3  -1   32.25    2.31
  -4   3   1   31.84    2.09
  -4  -3   1   36.54    2.30
  -4   3   1   37.79    1.41
   4  -3  -1   36.07    1.41
   4   3  -1   36.06    1.40
  -4  -3   1   39.15    1.53
  -4   3  -1  109.68    4.25
  -4  -3  -1  116.81    4.00
   4   3   1  121.06    7.75
  -4   3  -1  110.06    5.79
  -4  -3  -1  107.20    4.38
   4  -3   1  108.79    3.81
   2  -2  10   42.27    1.62
   2  -2  10   44.97    3.02
  -2  -2 -10   42.54    2.52
   2  -2  10   43.88    1.64
  -2   2 -10   48.71    3.08
   2   2  10   45.52    2.86
  -2  -2 -10   39.75    2.60
  -3   2   9  166.98    5.59
   3  -2  -9  160.92    6.28
  -3  -2   9  143.78    5.55
  -3  -2   9  157.23    6.10
   3   2  -9  163.71    5.47
  -3   2   9  123.47    5.21
   5   1  -7   65.06    2.69
  -5   1   7   68.49    3.77
  -5  -1   7   67.99    3.75
   5  -1  -7   64.12    3.14
  -5  -1   7   61.43    3.03
  -5   1   7   70.81    2.88
   2  -3  -7   20.67    2.07
  -2  -3   7   19.63    1.97
  -2   3   7   21.74    1.30
  -2   3   7   15.05    3.47
  -2  -3   7   19.97    1.38
   2   3  -7   19.88    1.18
   6   0  -4    0.42    0.62
   2  -3   7  675.20    9.89
   2   3   7  657.83    9.57
  -2   3  -7  657.35    9.71
  -2  -3  -7  673.32   10.17
  -2  -3  -7  683.77    9.88
  -1  -1  12   57.27    2.76
   1   1 -12   65.48    3.24
  -1  -1  12   63.89    2.97
  -1   1  12   67.99    3.23
   1  -1 -12   53.62    2.62
   3   2   9  242.15    8.55
  -3  -2  -9  251.79    8.84
  -3   2  -9  241.56    8.63
  -3  -2  -9  237.46    8.37
   3  -2   9  204.61    6.30
   3  -2   9  269.12    8.24
   3  -2   9  232.08    8.11
   6   0   4  426.89   13.93
  -6   0  -4  412.58   13.50
  -6   0  -4  409.45   13.50
   1  -1  12  278.19    9.82
   1   1  12  257.34    8.91
  -1   1 -12  272.66    9.48
  -1  -1 -12  287.93   10.10
   1  -1  12  296.75    9.69
   1   1  12  269.42    9.30
  -5   1  -7 1426.33   18.55
  -5  -1  -7 1397.67   17.55
  -5  -1  -7 1416.84   17.88
  -5   1  -7 1428.61   16.94
   5   1   7 1481.85   18.98
   5  -1   7 1430.25   17.84
  -2   0  12  394.69    8.86
   2   0 -12  376.99    8.42
  -2   0  12  400.06    9.22
  -4   3   2  375.42   12.36
  -4  -3   2  404.40   13.26
   4  -3  -2  352.02   11.99
  -4  -3   2  339.79   11.70
  -2   0 -12  308.16   11.14
   2   0  12  311.94   10.82
   2   0  12  315.96   11.39
   4  -3   2  126.83    4.62
   4   3   2  132.17   10.20
  -4  -3  -2  118.46    4.92
  -4  -3  -2  121.48    4.25
  -4   3  -2  114.94    4.49
  -4   3  -2  128.35    6.32
  -1  -3   8    2.77    1.45
  -1   3   8    3.72    1.29
   1  -3  -8    6.10    1.49
  -1  -3   8    4.09    0.75
   1   3  -8    5.40    1.33
  -1   3   8    5.75    0.95
  -1  -3  -8  361.12   10.37
   1   3   8  365.07   10.29
   1  -3   8  363.75   10.48
  -1  -3  -8  363.81   10.57
  -1   3  -8  384.09    8.50
  -6   1  -3  688.78   14.07
  -6   1  -3  684.76   14.36
  -6  -1  -3  688.90   13.82
   6  -1   3  716.51   14.20
   6   1   3  684.52   14.38
  -6  -1  -3  682.09   14.18
  -5   0   8    0.82    0.98
  -5   0   8    1.05    1.37
   5   0  -8    0.96    0.80
   0   2 -11  832.61   16.45
   0  -2  11  827.67   16.98
   0   2  11  860.78   17.00
   0  -2 -11  844.43   17.19
   0   2  11  839.94   17.59
  -4   0  10  387.21    8.55
  -4   0  10  373.41    9.08
   4   0 -10  381.15    8.43
  -5   0  -8   -0.85    1.25
  -5   0  -8    1.70    0.84
   5   0   8    1.28    1.17
  -4   0 -10  383.34    9.01
   4   0  10  374.77    8.74
  -4   0 -10  384.79    8.29
  -3  -3   6   95.19    4.01
  -3  -3   6   79.41    3.97
  -3   3   6   85.04    4.06
  -3   3   6  102.60    3.48
  -3   3   6   86.55    3.00
   3  -3  -6   87.23    4.28
  -5  -2   5  896.57   16.38
  -5  -2   5  959.84   17.48
   5  -2  -5  846.91   17.29
  -5  -2   5  846.03   17.11
  -5  -2   5  849.99   17.41
   5  -2  -5  993.48   17.88
   5  -2  -5  998.81   17.98
  -5   2   5  854.95   17.58
  -3  -3  -6   60.86    2.71
  -3   3  -6   57.65    2.95
   3  -3   6   61.49    2.69
  -3   3  -6   58.73    1.56
   3   3   6   57.77    4.46
  -3  -3  -6   56.34    2.78
  -3   3  -6   65.32    1.79
  -4   3   3   21.97    1.92
   4  -3  -3   33.27    2.24
  -4  -3   3   23.11    1.72
  -4  -3   3   19.88    2.10
   0  -4   0  291.64   10.29
   0  -4   0  267.35    9.31
   0  -4   0  296.97   10.43
  -4  -3  -3  235.06    8.15
   4  -3   3  236.29    8.19
   4   3   3  231.85    8.74
  -4   3  -3  230.22   11.79
  -4  -3  -3  220.14    8.20
  -4   3  -3  194.51    6.95
   5   2   5  145.15    6.10
  -5  -2  -5  146.22    5.55
   5  -2   5  146.71    5.58
  -5   2  -5  150.80    5.53
  -5  -2  -5  142.79    5.81
  -5   2  -5  137.28    5.83
   1  -2 -11 2224.97   41.77
  -1   2  11 2190.51   41.39
  -1   2  11 2298.61   42.31
  -1  -2  11 2175.17   40.94
   1   2 -11 2242.79   41.21
   0  -4   1    3.80    1.67
   0  -4  -1    2.68    0.88
   0  -4  -1    4.34    1.50
   0  -4   1    1.74    0.68
   0  -4   1    2.31    1.14
  -3  -1  11   91.58    4.38
  -3   1  11   94.70    4.57
  -3  -1  11  103.99    4.60
  -3   1  11   97.87    4.00
   3  -1 -11   99.74    4.51
   3   1 -11   98.85    4.03
   1   2  11   34.35    2.37
   1  -2  11   32.33    2.16
   1  -2  11   26.54    1.18
   1   2  11   32.43    2.14
  -1  -2 -11   33.09    2.20
  -1   2 -11   37.61    2.35
  -6   0   5    2.44    1.06
  -6   0   5    0.23    1.55
   6   0  -5    0.73    0.66
  -3  -1 -11   64.15    2.96
  -3  -1 -11   58.59    2.90
   3   1  11   60.94    3.14
  -3   1 -11   58.77    2.11
  -3   1 -11   64.89    3.30
   3  -1  11   59.37    2.88
  -6   0  -5    1.06    1.06
  -6   0  -5    1.84    1.28
   6   0   5    1.82    1.45
   4  -2  -8   47.38    2.60
  -4   2   8   54.38    1.84
  -4  -2   8   47.07    2.51
   4   2  -8   51.72    1.79
  -4   2   8   50.14    2.96
  -4  -2   8   45.38    2.50
  -6  -1   4   97.88    4.16
   6  -1  -4   92.38    4.10
  -6  -1   4   82.04    4.11
   6  -1  -4   96.78    3.82
  -6   1   4   91.86    4.52
  -6  -1   4   94.89    4.21
  -6   1  -4  954.87   19.22
  -6   1  -4  983.73   19.20
  -6  -1  -4  972.89   19.41
  -6  -1  -4  970.77   18.94
   6  -1   4  988.92   19.16
   6   1   4 1009.45   20.21
   4   2   8   24.60    2.03
   4  -2   8   20.98    1.79
  -4   2  -8   22.73    1.00
  -4  -2  -8   18.40    1.64
  -4   2  -8   25.44    2.31
  -4  -2  -8   21.72    1.87
   0   0  13    3.93    1.54
   0   0 -13    2.87    1.82
   0   0  13    1.31    1.14
  -1   4   0    1.87    0.67
  -1  -4   0    5.02    1.12
  -1  -4   0    3.75    1.54
  -1  -4   0    4.93    1.05
   1  -4   0    5.17    1.25
   1  -4   0    5.84    1.18
   0  -4   2  195.84    7.51
   0   4   2  208.48    7.91
   0   4  -2  206.67    7.49
   0  -4   2  206.07    7.27
   0  -4  -2  187.18    7.14
   0  -4  -2  214.83    7.81
  -2  -1  12  290.25   10.52
   2  -1 -12  280.80   10.17
   2   1 -12  272.06    9.52
  -2   1  12  271.98   10.02
  -2   1  12  294.05   10.33
  -2  -1  12  286.43   10.34
  -1  -4   1  535.47   10.75
  -1  -4   1  498.69   10.31
   1  -4  -1  512.08   11.12
  -1  -4   1  516.24   11.28
   1  -4  -1  533.71   10.83
  -1   4   1  527.55   11.06
   1  -4   1 2332.49   43.07
  -1   4  -1 2377.93   43.60
  -1  -4  -1 2293.98   42.33
  -1  -4  -1 2289.28   42.26
   1   4   1 2324.26   43.03
   2   1  12  194.05    7.46
   2  -1  12  195.60    7.63
   2  -1  12  202.13    7.45
  -2  -1 -12  191.10    7.17
  -2  -1 -12  203.81    8.05
  -2   1 -12  186.89    7.24
  -4   3   4   80.15    3.72
  -4  -3   4   85.44    4.28
  -4  -3   4   88.53    3.95
   4  -3  -4   89.14    4.30
  -4   3  -4  339.42   11.44
   4  -3   4  395.49    8.35
  -4  -3  -4  379.48    8.83
  -4   3  -4  371.63    8.91
  -4  -3  -4  398.19    8.40
   4   3   4  371.33    9.12
  -5   1   8   31.29    2.67
  -5  -1   8   37.62    2.61
   5   1  -8   30.38    1.56
  -5  -1   8   34.20    2.19
   5  -1  -8   30.17    2.04
  -5   1   8   31.48    1.64
  -2  -3   8  654.72   14.12
  -2   3   8  637.36   14.64
  -2  -3   8  659.02   12.98
   2   3  -8  688.70   13.03
  -2   3   8  704.81   13.45
   2  -3  -8  667.06   14.25
   1   0 -13  365.05   10.63
  -1   0  13  365.38   10.61
  -1   0  13  359.88   12.73
  -4   1  10  232.17    9.02
  -4  -1  10  238.68    9.12
   4   1 -10  250.35    8.76
   4  -1 -10  243.45    9.02
  -4  -1  10  233.26    8.66
  -4   1  10  241.05    8.46
   2  -3   8  182.13    7.00
  -2  -3  -8  187.69    7.36
   2   3   8  181.88    6.91
  -2   3  -8  180.45    6.93
  -2  -3  -8  194.31    7.40
  -1   0 -13   44.20    2.72
   1   0  13   40.91    2.38
   1   0  13   46.10    4.66
  -1   4   2  148.97    5.97
  -1   4   2  109.02    4.14
  -1  -4   2  138.19    5.72
   1   4  -2  141.46    5.43
  -1  -4   2  147.70    5.52
   1  -4  -2  136.73    5.66
  -1  -4  -2  190.56    7.11
   1   4   2  200.16    7.70
  -1   4  -2  176.39    6.37
  -1   4  -2  188.10    7.25
   1  -4   2  174.91    6.68
  -1  -4  -2  163.15    6.29
   5  -1   8  512.76   11.01
  -5   1  -8  504.21   10.22
  -5  -1  -8  514.67   11.01
   5   1   8  523.05   11.59
  -5  -1  -8  497.22   10.81
  -5   1  -8  518.33   11.59
   0  -3   9 1907.25   34.41
   0  -3   9 1842.46   35.02
   0  -3  -9 1819.72   34.50
   0   3   9 1864.13   34.58
   0   3   9 1838.75   36.24
   0   3  -9 1933.86   35.84
  -4  -1 -10 3211.78   59.08
   4  -1  10 3161.04   58.19
  -4  -1 -10 3277.22   60.03
  -4   1 -10 3367.33   83.83
  -4   1 -10 3335.38   84.09
   4   1  10 3313.63   83.49
   0  -4  -3  502.27   11.01
   0  -4   3  598.99   11.74
   0  -4  -3  611.82   12.63
   0   4   3  604.79   12.51
   0   4  -3  614.63   12.36
  -5  -2   6  243.60    8.13
  -5   2   6  267.50   10.00
   5  -2  -6  249.02    9.30
   5  -2  -6  316.70   10.29
  -5  -2   6  261.08    9.58
  -5  -2   6  274.74   10.15
   3   2 -10  349.46   11.72
  -3   2  10  354.06   11.89
  -3   2  10  308.33   11.23
   3  -2 -10  329.46   11.85
  -3  -2  10  333.06   11.97
  -3  -2  10  267.80    9.70
   5  -2   6  774.66   15.37
  -5   2  -6  757.96   16.01
  -5  -2  -6  758.56   15.59
   5   2   6  770.97   16.06
  -5   2  -6  798.89   15.24
  -5  -2  -6  751.78   14.98
  -6   1   5    4.65    1.89
  -6  -1   5    6.15    1.20
  -6  -1   5    4.17    1.36
   6  -1  -5    0.20    0.33
  -6  -1   5    7.95    1.38
   3  -3  -7   16.56    2.07
   3   3  -7   18.78    0.77
  -3  -3   7   17.25    2.24
  -3  -3   7   20.16    1.60
  -3   3   7   16.81    0.82
   3   2  10    4.12    1.66
  -3   2 -10    3.59    1.78
  -3  -2 -10    5.08    1.37
   3  -2  10    1.74    1.12
   3  -2  10    3.10    0.34
   3  -2  10    2.11    0.39
  -3  -2 -10    3.38    1.22
  -6   0   6 1249.28   23.83
  -6   0   6 1282.58   25.61
   6   0  -6 1247.27   23.79
  -2  -2  11  711.94   14.36
  -2   2  11  791.84   16.58
  -2  -2  11  795.75   16.51
   2   2 -11  798.48   15.47
   2  -2 -11  805.80   16.66
  -2   2  11  850.83   16.53
   1  -3  -9 1462.10   28.27
   1   3  -9 1593.03   29.49
  -1  -3   9 1504.21   29.14
  -1   3   9 1508.83   29.34
  -1  -3   9 1488.36   27.36
  -1   3   9 1536.35   28.54
   3  -3   7   89.71    3.98
   3   3   7   82.01    4.43
  -3  -3  -7   90.19    4.09
  -3   3  -7   87.55    4.12
  -3  -3  -7   81.76    4.05
  -6   1  -5  326.25   11.75
  -6   1  -5  342.68   11.90
   6  -1   5  345.41   12.02
   6   1   5  343.48   12.20
  -6  -1  -5  343.23   12.00
  -6  -1  -5  332.34   11.85
   1  -3   9  860.18   17.46
   1   3   9  841.96   16.72
  -1  -3  -9  855.48   17.33
  -1   3  -9  882.57   17.51
  -1  -3  -9  885.07   18.01
  -1  -4   3  583.31   11.68
  -1   4   3  590.18   12.62
   1   4  -3  574.78   11.56
  -1   4   3  565.86   11.36
  -1  -4   3  494.11   11.06
   1  -4  -3  505.27   11.27
  -1   4  -3 1230.79   22.99
  -1  -4  -3 1047.16   20.49
   1   4   3 1163.45   22.74
  -1  -4  -3 1167.03   22.58
  -1   4  -3 1174.90   22.93
   2  -2  11  427.87    7.98
  -2  -2 -11  434.91    9.83
  -2   2 -11  436.23    9.95
   2   2  11  435.55    9.87
  -2  -2 -11  443.91   10.02
   2  -2  11  423.13    9.65
   2  -2  11  432.38    8.18
  -6   0  -6  349.78   12.24
   6   0   6  351.93   12.41
  -6   0  -6  349.21   12.41
  -5   0   9 1726.32   32.42
  -5   0   9 1647.39   32.11
   5   0  -9 1691.26   31.81
   3   0 -12   -1.12    0.88
  -3   0  12    0.50    1.13
  -3   0  12    0.95    1.25
   0   1  13  825.45   16.73
   0  -1 -13  810.10   16.63
   0  -1  13  812.31   15.99
   0  -1  13  811.00   16.75
   0   1  13  789.22   16.75
   0   1 -13  794.39   16.10
  -3   0 -12   -2.22    1.59
  -3   0 -12    0.50    0.77
   3   0  12    1.16    2.05
  -5   0  -9 2916.49   53.33
   5   0   9 3006.94   55.58
  -5   0  -9 2974.68   55.09
  -4  -3   5  580.28   12.96
  -4   3   5  586.76   12.65
  -4  -3   5  601.64   12.56
   4  -3  -5  597.51   13.16
   2  -4   0  193.65    7.46
  -2  -4   0  206.26    7.28
   2  -4   0  186.92    6.84
  -2  -4   0  194.06    7.53
  -2   4   0  191.54    7.05
  -2  -4   0  190.12    7.22
   0  -4  -4  573.41   12.39
   0   4  -4  601.71   12.09
   0  -4  -4  612.79   12.80
   0   4   4  591.37   11.88
   0  -4   4  586.20   11.43
   0  -4   4  503.39   11.17
   4   3   5   67.68    7.13
  -4  -3  -5   61.00    2.62
   4  -3   5   68.65    3.17
  -4   3  -5   67.57    2.81
  -4  -3  -5   62.41    3.25
  -4   3  -5   64.92    3.42
   2  -4  -1   96.31    4.44
  -2  -4   1   96.84    3.70
  -2  -4   1   86.32    4.18
  -2   4   1   87.70    3.74
  -2  -4   1   96.12    4.19
   2  -4  -1   90.86    3.61
  -2  -4  -1   18.10    1.61
   2   4   1   16.77    3.15
  -2  -4  -1   15.22    1.24
  -2   4  -1   16.52    3.79
   2  -4   1   16.07    1.32
  -2   4  -1   16.45    3.28
   1  -1 -13 1154.86   22.70
  -1  -1  13 1136.50   22.00
  -1  -1  13 1174.07   23.13
  -1   1  13 1223.16   23.73
  -1   1  13 1153.52   22.85
  -6   2   0   14.11    1.70
  -6   2   0   14.75    2.21
  -6  -2   0   16.31    1.97
   6  -2   0   16.06    1.00
  -6  -2   0   13.30    1.05
   6   2   0   15.12    2.46
   4   0 -11    1.79    1.39
  -4   0  11    1.87    1.13
  -4   0  11    0.64    1.39
   1  -1  13  264.78    9.32
  -1  -1 -13  254.94    9.61
   1   1  13  251.73    9.34
   1  -1  13  258.97    9.92
  -1   1 -13  252.55    9.41
   1   1  13  248.43   10.07
   6  -2  -1   24.33    1.16
   6   2  -1    5.67    3.91
  -6  -2   1   21.02    1.25
  -6  -2   1   20.30    1.97
  -6   2   1   18.88    3.79
  -6   2   1   20.53    2.19
  -2   0  13   -1.60    0.93
  -2   0  13    0.47    1.15
   2   0 -13    1.78    0.98
   6   2   1  329.73   12.55
  -6   2  -1  308.69   11.05
   6  -2   1  344.63   11.52
  -6  -2  -1  322.64   10.87
  -6  -2  -1  315.44   11.48
  -6   2  -1  331.34   12.43
   4   0  11    0.34    1.25
  -4   0 -11    2.50    1.41
  -4   0 -11   -1.20    1.38
  -4   2   9  802.52   16.84
  -4   2   9  898.59   16.84
   4  -2  -9  811.37   16.81
   4   2  -9  904.17   16.93
  -4  -2   9  789.47   16.42
  -2  -4   2  172.83    6.93
  -2  -4   2  195.13    7.28
   2  -4  -2  167.42    6.74
  -2   4   2  188.96    7.08
  -2   4   2  181.19    6.31
   2   4  -2  176.99    6.16
  -2  -4  -2  181.09    6.91
  -2  -4  -2  161.47    6.08
  -2   4  -2  192.52    7.08
   2   4   2  184.02    7.17
   2  -4   2  158.92    6.05
  -2   4  -2  186.49    7.25
   1   4  -4  103.13    3.96
  -1  -4   4   90.14    4.48
  -1   4   4  108.36    4.77
  -1  -4   4  102.83    4.06
  -1   4   4  102.64    3.97
   1  -4  -4   90.21    4.38
   2   0  13   -3.41    1.48
  -2   0 -13   -0.83    1.54
   2   0  13   -0.47    0.89
   1   4   4    2.59    0.88
  -1   4  -4    2.61    1.19
   1  -4   4    5.92    1.94
  -1  -4  -4    7.00    1.96
  -1  -4  -4    4.38    1.46
  -1   4  -4   -0.13    0.48
   0   2  12 1378.40   27.11
   0   2 -12 1386.15   26.43
   0  -2  12 1210.61   22.69
   0  -2  12 1350.53   26.38
   0  -2 -12 1355.04   26.39
   0   2  12 1425.69   27.16
   4  -2   9  900.66   18.06
   4   2   9  892.57   18.20
  -4   2  -9  952.19   17.47
  -4  -2  -9  893.29   17.93
  -4   2  -9  897.15   18.34
  -4  -2  -9  908.39   18.30
   6  -2  -2    1.20    0.56
  -6  -2   2    0.48    0.42
  -6   2   2    2.09    1.54
   6   2  -2    0.10    0.61
  -6   2   2   -0.01    0.98
  -6  -2   2   -0.01    1.15
   6   2   2  143.82    8.20
  -6   2  -2  121.21    5.18
  -6   2  -2  147.55    7.71
  -6  -2  -2  126.33    5.57
  -6  -2  -2  128.09    4.90
   6  -2   2  144.40    5.28
   6  -1  -6   57.10    2.68
  -6  -1   6   54.12    2.63
  -6   1   6   51.72    3.30
   6   1  -6   55.81    2.25
  -6  -1   6   49.62    3.07
   5   2  -7   13.94    0.80
  -5  -2   7   12.79    1.62
  -5   2   7   12.32    0.71
  -5  -2   7   10.09    1.69
  -5   2   7   13.12    1.86
   5  -2  -7   12.69    1.53
   6  -1   6  307.06   10.94
  -6   1  -6  316.59   11.03
  -6   1  -6  295.86   10.84
   6   1   6  312.51   11.29
  -6  -1  -6  305.93   11.03
  -6  -1  -6  309.25   10.99
   1   2 -12    7.82    1.38
  -1   2  12   10.68    2.08
  -1   2  12    9.74    1.33
   1  -2 -12    3.93    2.01
  -1  -2  12    8.30    1.08
  -1  -2  12   11.77    2.11
   5  -1  -9  160.94    6.41
   5   1  -9  161.10    5.95
  -5  -1   9  181.53    7.38
  -5   1   9  182.22    7.57
  -5   1   9  173.47    6.34
  -5  -1   9  161.75    6.45
  -3  -1  12  782.59   16.17
   3  -1 -12  774.18   16.00
   3   1 -12  797.65   15.73
  -3   1  12  800.23   15.80
  -3   1  12  768.83   16.18
  -3  -1  12  714.08   15.12
  -1   2 -12  162.64    6.42
  -1  -2 -12  170.09    6.89
   1   2  12  173.76   10.43
   1  -2  12  168.04    6.80
   1  -2  12  151.41    5.38
   1   2  12  161.84    6.42
   2  -3  -9  644.54   13.91
  -2  -3   9  630.79   12.51
   2   3  -9  667.64   12.78
  -2  -3   9  658.61   14.26
  -2   3   9  685.48   13.23
  -2   3   9  639.98   13.92
  -5   2  -7    8.68    0.95
   5   2   7    6.29    1.59
   5  -2   7    7.59    1.28
  -5  -2  -7    8.36    1.27
  -5  -2  -7    8.01    1.43
  -5   2  -7    8.70    2.05
   2  -4  -3  138.89    5.92
  -2   4   3  151.23    5.34
  -2  -4   3  156.30    6.05
   2   4  -3  156.52    5.53
  -2  -4   3  137.96    5.92
  -2   4   3  138.59    6.10
  -2  -3  -9  310.37   11.17
  -2  -3  -9  307.46   11.18
   2  -3   9  306.55   11.11
   2   3   9  301.17   10.73
  -2   3  -9  301.26   10.83
   2   4   3  113.96    4.87
  -2   4  -3  111.74    4.25
  -2  -4  -3  108.07    4.63
  -2   4  -3  106.91    5.19
   2  -4   3   95.35    4.15
  -2  -4  -3  105.49    4.40
   0  -4  -5   43.02    2.39
   0   4  -5   45.75    2.16
   0  -4  -5   42.56    2.62
   0   4   5   42.57    1.96
   0  -4   5   39.76    2.48
   0  -4   5   41.53    1.70
  -3  -1 -12    5.96    1.43
  -3  -1 -12    4.98    1.15
   3  -1  12    7.05    0.89
   3   1  12    5.74    1.48
   3  -1  12    4.38    1.21
  -3   1 -12    3.40    1.48
  -6   0   7    1.68    1.06
  -6   0   7    3.22    1.72
   6   0  -7    0.78    0.66
  -5  -1  -9   61.19    3.14
   5   1   9   72.27    3.85
  -5  -1  -9   69.57    3.38
   5  -1   9   65.92    3.46
  -5   1  -9   63.29    2.48
  -5   1  -9   65.84    3.68
  -5  -3   0 1982.37   37.48
   5   3   0 1920.11   37.28
  -5  -3   0 2057.36   37.09
  -5   3   0 1841.77   34.65
   5  -3   0 1817.40   32.78
  -5   3   0 1856.58   36.13
  -6   0  -7    1.34    1.02
  -6   0  -7    0.83    1.29
   6   0   7    0.73    1.13
  -4  -3   6  938.48   18.60
   4  -3  -6  908.93   18.88
  -4  -3   6  898.59   18.72
  -4   3   6  893.65   18.26
  -6   2   3 1043.04   21.06
  -6  -2   3 1214.25   22.28
   6  -2  -3 1286.01   23.33
  -6  -2   3 1136.59   22.59
   6  -2  -3 1090.32   21.74
  -3   3   8 1294.06   25.44
   3  -3  -8 1263.44   25.12
   3   3  -8 1439.50   26.07
  -3  -3   8 1273.57   24.24
  -3   3   8 1451.05   26.41
  -3  -3   8 1232.16   24.62
  -4   3  -6 1454.20   28.32
  -4  -3  -6 1524.72   28.74
   4   3   6 1453.82   28.32
  -4   3  -6 1564.91   28.33
   4  -3   6 1538.57   29.04
  -4  -3  -6 1439.13   27.89
   5   3  -1 1763.87   34.01
  -5  -3   1 1873.18   35.48
  -5   3   1 1613.66   31.72
   5   3  -1 1744.99   31.30
  -5  -3   1 1812.17   32.49
  -5   3   1 1783.78   33.68
   6   2   3   54.61    5.92
  -6  -2  -3   49.48    2.22
   6  -2   3   54.74    2.29
  -6   2  -3   59.54    5.12
  -6  -2  -3   52.29    2.90
  -6   2  -3   52.40    2.57
   5  -3   1  257.09    8.66
  -5   3  -1  218.59    8.08
   5   3   1  246.72    9.50
  -5  -3  -1  251.60    9.38
  -5   3  -1  253.12   12.90
  -5  -3  -1  265.38    8.92
   3   3   8  206.90    7.88
  -3  -3  -8  216.51    8.35
  -3  -3  -8  213.33    8.04
  -3   3  -8  220.16    8.50
   3  -3   8  222.12    8.31
   0   3  10  362.45   10.17
   0  -3 -10  350.53   12.53
   0  -3  10  350.55   12.59
   0   3 -10  375.21    8.33
   0   3  10  349.64   12.78
   0  -3  10  366.23    9.51
   7   0   0    1.06    0.76
  -7   0   0    0.31    1.20
  -7   0   0    0.28    0.82
   4  -1 -11  147.45    6.08
  -4   1  11  142.63    6.11
  -4  -1  11  144.32    5.93
  -4   1  11  148.72    5.61
   4   1 -11  151.73    5.74
  -4  -1  11  143.42    6.28
   1  -4  -5   35.16    2.54
  -1   4   5   39.10    5.42
  -1  -4   5   37.64    1.93
   1   4  -5   34.93    1.68
  -1  -4   5   34.19    2.45
  -1   4   5   36.38    2.23
  -7   0   1   77.11    4.04
  -7   0   1   87.14    4.54
   7   0  -1   86.78    3.93
  -1  -4  -5 1612.37   30.71
  -1   4  -5 1554.90   29.39
  -1  -4  -5 1576.78   30.11
  -1   4  -5 1634.59   29.89
   1  -4   5 1552.87   29.79
   1   4   5 1558.13   29.50
  -7   0  -1   36.10    2.48
  -7   0  -1   34.99    2.67
   7   0   1   36.83    3.52
   2  -1 -13  998.82   19.90
   2   1 -13 1008.81   19.58
  -2   1  13 1013.30   20.52
  -2  -1  13 1007.67   20.21
  -2   1  13 1064.64   20.73
  -2  -1  13 1041.38   20.72
  -4   1 -11   62.74    3.73
  -4  -1 -11   56.82    3.05
   4   1  11   60.23    3.45
   4  -1  11   59.97    3.07
  -4  -1 -11   59.58    2.78
  -4   1 -11   64.69    2.48
   5  -3  -2  275.31   10.39
  -5  -3   2  312.09   11.26
  -5   3   2  292.62   10.57
   2  -1  13   41.64    5.65
  -2   1 -13   37.43    2.53
   2   1  13   33.75    2.42
   2  -1  13   38.59    2.63
  -2  -1 -13   36.19    3.10
   2   1  13   37.48    2.39
  -5  -3  -2  447.97    8.95
  -5   3  -2  415.95    9.16
  -5  -3  -2  411.41    9.51
   5  -3   2  442.39    8.85
  -5   3  -2  433.28   11.70
   5   3   2  435.26   12.03
   0   0 -14  105.54    4.90
   0   0  14  105.16    4.75
   0   0  14  108.62    4.89
  -1  -3  10  706.30   13.52
   1   3 -10  741.36   14.54
  -1   3  10  737.52   14.50
  -1  -3  10  700.48   14.96
   1  -3 -10  723.72   15.26
  -1   3  10  707.68   15.32
   2  -4  -4 1151.78   23.09
   2   4  -4 1306.77   23.95
  -2   4   4 1246.24   23.06
  -2  -4   4 1145.15   23.00
  -2   4   4 1261.76   25.07
  -2  -4   4 1289.94   24.46
   1   3  10  161.76    6.28
  -1   3 -10  164.31    6.41
  -1  -3 -10  165.21    6.78
   1  -3  10  159.13    6.52
  -1  -3 -10  157.30    6.37
  -7   0   2    0.81    0.94
  -7   0   2   -1.21    1.12
   7   0  -2    0.43    0.48
  -2  -4  -4    1.50    1.03
  -2   4  -4    3.65    0.98
   2   4   4    1.82    0.98
  -2   4  -4    2.64    0.84
   2  -4   4    3.85    1.20
  -3   2  11    2.81    1.38
  -3   2  11    9.18    1.47
  -3  -2  11   10.34    1.53
   3   2 -11    8.70    1.02
  -3  -2  11    5.68    1.37
   7   0   2    1.81    1.01
  -7   0  -2    2.83    1.69
  -7   0  -2    2.21    1.81
   5   0 -10   -0.47    0.72
  -5   0  10    1.93    1.15
  -5   0  10    3.03    2.07
   3  -2  11  338.14   10.98
   3  -2  11  346.23   12.39
   3  -2  11  370.81    7.18
   3   2  11  340.61   12.23
  -3   2 -11  340.82   12.35
  -3  -2 -11  346.30   12.47
  -3  -2 -11  355.40   12.67
  -6   2   4   78.09    4.25
  -6  -2   4   89.20    4.38
  -6  -2   4   89.07    4.51
   6  -2  -4   91.65    3.23
   6  -2  -4   88.79    4.20
   6  -2  -4   94.80    3.31
  -6  -2   4   92.42    3.43
  -5   0 -10   -0.31    1.36
  -5   0 -10    1.79    1.09
   1   0 -14   -1.21    1.30
  -1   0  14   -0.49    1.50
  -1   0  14   -0.66    1.24
  -6   2  -4  590.92   13.21
  -6  -2  -4  578.28   12.66
  -6   2  -4  597.98   12.29
   6  -2   4  584.70   11.87
  -6  -2  -4  563.05   11.49
   6   2   4  599.06   13.62
  -1   0 -14    0.94    1.20
   1   0  14   -0.08    1.01
   1   0  14    1.05    0.63
  -5   3   3   21.48    1.92
   5  -3  -3   26.12    2.66
  -5  -3   3   19.98    2.34
  -5  -3   3   19.53    1.87
   2   2 -12  315.21   10.86
  -2   2  12  301.30   11.11
  -2  -2  12  300.60   10.67
  -2   2  12  341.02   11.76
  -2  -2  12  319.43   11.68
   2  -2 -12  317.28   11.59
  -6   1   7   16.75    2.08
  -6   1   7   20.98    1.31
  -6  -1   7   19.47    2.41
   6   1  -7   23.93    1.52
  -6  -1   7   21.11    1.94
   6  -1  -7   21.87    1.78
  -3  -4   0   50.40    1.96
  -3   4   0   45.46    2.24
  -3  -4   0   48.79    2.74
   3  -4   0   50.59    1.98
   3   4   0   47.68    2.78
  -5  -3  -3  721.46   13.98
  -5  -3  -3  675.24   14.34
   5  -3   3  719.10   13.96
   5   3   3  702.11   15.08
  -5   3  -3  644.04   13.02
  -5   3  -3  695.11   15.85
   0  -4  -6    3.23    1.52
   0  -4   6    2.66    0.57
   0  -4   6    0.49    1.25
   0  -4  -6   -0.00    1.23
   0   4  -6    2.27    1.14
   0   4   6    0.98    0.52
  -2  -2 -12  528.57   11.71
  -2   2 -12  520.04   11.55
  -2  -2 -12  539.46   12.00
   2   2  12  515.63   11.43
   2  -2  12  501.21   11.26
   2  -2  12  520.43    9.91
  -3  -4   1   90.51    4.50
   3  -4  -1   94.85    3.57
   3  -4  -1   93.48    4.51
  -3  -4   1   94.77    4.32
  -3  -4   1  100.46    3.66
  -3   4   1   95.79    4.26
  -3   4  -1  735.21   16.93
  -3  -4  -1  781.25   15.94
  -3   4  -1  786.26   15.43
   3   4   1  789.49   17.44
   3  -4   1  744.01   14.48
  -3  -4  -1  789.57   15.25
  -7   0   3   87.63    4.51
  -7   0   3   83.97    5.66
   7   0  -3   83.14    3.98
  -6  -1  -7 1686.94   32.08
  -6   1  -7 1696.17   32.63
   6  -1   7 1698.53   32.19
  -6  -1  -7 1688.04   32.14
   6   1   7 1730.66   33.17
  -6   1  -7 1733.37   32.31
   7   0   3   82.68    4.09
  -7   0  -3   77.79    3.81
  -7   0  -3   80.76    4.15
  -5  -2   8  335.40   12.13
  -5  -2   8  340.21   12.34
  -5   2   8  362.38   11.01
   5   2  -8  392.34    7.78
   5  -2  -8  354.93   12.77
  -5   2   8  378.41    7.47
   7  -1   0 1168.28   22.20
   7   1   0 1065.43   21.55
  -7   1   0 1072.45   22.08
  -7  -1   0 1082.25   21.81
  -7   1   0  960.31   19.57
  -7  -1   0 1110.65   21.39
  -4   2  10  314.97   11.63
  -4  -2  10  321.53   11.71
  -4   2  10  376.87    7.77
   4  -2 -10  327.40   11.90
  -4  -2  10  276.56   10.20
   4   2 -10  344.69   11.56
  -3   0  13    0.90    0.91
  -3   0  13    1.72    1.34
   3   0 -13    2.40    1.29
  -7  -1   1 1117.92   22.55
  -7  -1   1 1169.09   22.39
  -7   1   1 1065.10   21.58
  -7   1   1 1069.88   21.90
   7  -1  -1 1229.15   23.20
   7   1  -1 1082.52   22.70
  -5  -2  -8  598.40   12.89
  -5   2  -8  597.11   11.48
   5  -2   8  595.51   12.52
   5   2   8  614.23   13.42
  -5  -2  -8  598.04   12.57
  -5   2  -8  602.55   13.32
  -4  -3   7  437.71    9.71
  -4   3   7  402.52    9.48
   4  -3  -7  412.30   10.12
  -4  -3   7  416.80   10.25
   3   4  -2  724.34   13.43
  -3   4   2  719.47   13.43
  -3  -4   2  681.92   14.78
   3  -4  -2  682.16   14.73
  -3  -4   2  753.24   15.32
  -3   4   2  746.82   15.22
  -7  -1  -1 1170.20   23.24
   7  -1   1 1249.05   23.72
  -7   1  -1 1181.29   24.34
  -7  -1  -1 1193.57   22.92
  -7   1  -1 1111.92   22.18
   7   1   1 1205.38   24.28
  -3  -4  -2  322.19   11.03
  -3   4  -2  336.64   11.46
   3   4   2  359.07   13.18
  -3  -4  -2  361.62   10.55
  -3   4  -2  354.94   13.11
   3  -4   2  354.30   12.13
  -4  -2 -10    2.28    1.69
  -4  -2 -10    3.00    1.69
  -4   2 -10    2.53    1.75
  -4   2 -10    0.83    0.48
   4   2  10    2.75    1.33
  -3   0 -13 1257.71   20.60
   3   0  13 1263.28   20.75
  -3   0 -13 1276.44   19.66
  -1  -4   6  260.08    8.98
   1  -4  -6  245.91    9.41
  -1   4   6  249.98    8.64
  -1   4   6  247.49   11.25
   1   4  -6  264.19    9.09
  -1  -4   6  230.08    8.92
  -1  -4  -6  161.52    6.53
  -1   4  -6  157.96    6.08
  -1  -4  -6  168.72    6.65
  -1   4  -6  163.41    5.75
   1   4   6  160.70    6.22
   1  -4   6  171.84    6.94
  -6   0   8  166.67    6.41
  -6   0   8  170.83    7.37
   6   0  -8  167.35    7.00
  -4  -3  -7  942.60   18.58
  -4   3  -7  926.23   16.74
   4   3   7  930.32   18.83
  -4   3  -7  943.69   19.27
   4  -3   7  975.46   19.29
  -4  -3  -7  923.97   18.83
   2  -4  -5   12.25    2.06
  -2  -4   5   12.56    1.42
  -2   4   5   11.88    0.95
  -2  -4   5    7.87    1.66
  -2   4   5    7.86    1.84
   2   4  -5   11.11    0.91
  -2   4  -5   25.90    5.92
   2  -4   5   28.90    2.03
  -2  -4  -5   21.80    1.60
  -2  -4  -5   25.88    2.21
   2   4   5   23.54    5.71
  -2   4  -5   23.69    1.10
   0   1 -14  202.79    8.43
   0  -1 -14  224.18    9.54
   0   1  14  210.56    8.76
   0  -1  14  207.67    8.80
   0   1  14  201.36    9.89
   0  -1  14  198.23    7.98
  -4   0  12  200.21    8.82
   4   0 -12  202.79    8.33
  -4   0  12  192.80    7.96
  -6   0  -8 1278.01   19.98
   6   0   8 1335.30   21.46
  -6   0  -8 1296.86   21.03
  -5  -3   4  598.82   11.70
   5  -3  -4  620.93   12.00
  -5  -3   4  619.35   11.31
  -5   3   4  598.64   11.13
   7  -1  -2  170.92    7.09
  -7   1   2  147.28    7.41
  -7  -1   2  167.70    6.89
   7   1  -2  146.34    6.57
  -7  -1   2  160.04    7.31
  -7   1   2  163.96    7.71
  -4   0 -12 2103.76   32.32
   4   0  12 2106.05   32.31
  -4   0 -12 2123.73   31.42
   7   1   2 1850.16   29.27
  -7  -1  -2 1850.02   27.88
   7  -1   2 1909.41   28.48
  -7   1  -2 1841.01   28.84
  -7  -1  -2 1799.51   27.96
  -7   1  -2 1828.63   28.25
   6  -2  -5   62.75    2.53
  -6  -2   5   59.54    3.74
  -6   2   5   55.20    3.68
  -6  -2   5   55.89    3.39
  -6  -2   5   64.86    2.78
   6  -2  -5   58.84    3.37
   6  -2  -5   67.56    2.70
  -5   3  -4  143.17    5.99
   5  -3   4  154.28    6.30
  -5  -3  -4  145.26    6.57
  -5   3  -4  153.09   11.46
  -5  -3  -4  153.86    6.32
   5   3   4  154.15    9.83
   5  -1 -10   34.84    2.28
  -5  -1  10   40.05    2.93
   5   1 -10   35.37    1.92
  -5  -1  10   34.12    2.26
  -5   1  10   40.62    3.21
  -5   1  10   44.04    1.80
  -2  -3  10  261.30   10.88
   2  -3 -10  249.92   10.37
  -2   3  10  269.14    5.17
  -2   3  10  248.05   10.53
  -2  -3  10  240.87    9.36
   2   3 -10  266.92    5.05
  -6   2  -5  587.48   11.47
   6   2   5  600.51   11.95
  -6   2  -5  623.58   10.59
  -6  -2  -5  570.32    9.91
  -6  -2  -5  584.84   10.96
   6  -2   5  594.16   10.24
  -7   0   4    0.53    0.59
   7   0  -4    1.25    0.55
  -7   0   4    1.51    1.43
   2  -3  10  263.64   10.74
  -2   3 -10  265.62    4.89
  -2  -3 -10  273.66    6.45
   2   3  10  265.11   10.57
  -2  -3 -10  262.47   10.75
  -3  -3   9   39.03    2.98
   3   3  -9   38.19    1.53
   3  -3  -9   40.98    2.98
  -3  -3   9   37.88    2.25
  -3   3   9   36.80    2.76
  -3   3   9   40.03    1.67
   3   4  -3    9.41    0.59
   3  -4  -3    5.54    1.51
  -3  -4   3    7.19    1.65
  -3   4   3    2.35    0.80
  -3  -4   3   10.21    1.43
   3   4  -3    9.03    0.57
  -3   4   3    7.89    1.49
  -5   1 -10  242.43   10.25
   5  -1  10  234.87    9.69
  -5   1 -10  242.12    9.35
  -5  -1 -10  231.54    9.63
  -5  -1 -10  233.00    9.45
   5   1  10  241.38   10.04
   7   0   4    6.03    2.16
  -7   0  -4    6.69    1.93
  -7   0  -4    6.95    2.42
  -3  -3  -9  763.23   13.66
   3  -3   9  746.41   13.11
  -3  -3  -9  745.56   12.94
  -3   3  -9  757.96   13.47
   3   3   9  721.05   12.78
  -3  -4  -3  204.43    8.12
  -3   4  -3  218.32    9.14
  -3  -4  -3  213.46    8.92
  -3   4  -3  208.52    8.06
   3   4   3  211.00    9.02
   3  -4   3  185.07    7.47
   1  -1 -14  298.46    6.70
  -1  -1  14  311.91    6.56
  -1   1  14  280.01    6.74
  -1  -1  14  302.87    6.87
  -1   1  14  311.11    6.77
   0   2  13  230.05    9.39
   0   2  13  209.62    9.96
   0   2 -13  221.35    9.03
   0  -2 -13  220.63    9.33
   0  -2  13  192.82    7.62
   0  -2  13  216.34    9.19
   1   1  14  173.72    7.58
  -1   1 -14  174.75    7.62
   1  -1  14  179.90    7.35
   1  -1  14  183.69    8.23
   1   1  14  174.59    7.67
  -1  -1 -14  184.37    8.06
  -2   0  14   53.47    3.15
   2   0 -14   49.42    2.89
  -2   0  14   47.26    3.08
   2   0  14 4017.45   57.94
   2   0  14 4054.31   19.62
  -2   0 -14 4073.16   19.57
  -7  -1   3    1.79    1.65
  -7  -1   3    1.02    0.70
   7   1  -3    1.38    0.91
   7  -1  -3    1.36    0.65
  -7   1   3    1.41    1.58
  -7   1   3    5.12    2.00
   7   1   3  128.90    7.25
  -7   1  -3  121.17    5.78
  -7  -1  -3  120.25    5.38
  -7  -1  -3  116.92    5.53
  -7   1  -3  120.67    5.81
   7  -1   3  127.47    5.52
   0  -3 -11   92.01    4.76
   0  -3  11   91.49    4.65
   0   3  11   95.49    4.51
   0   3  11  101.82    7.52
   0   3 -11   96.49    4.49
   0  -3  11   96.56    3.87
   1   2 -13   54.47    3.00
   1  -2 -13   58.17    3.78
  -1  -2  13   56.12    2.91
  -1  -2  13   57.00    3.63
  -1   2  13   66.00    4.92
  -1   2  13   64.94    3.41
   3  -1 -13  101.58    5.04
  -3   1  13  100.81    4.54
   3   1 -13   93.76    4.25
  -3   1  13   74.17    4.21
  -3  -1  13  102.67    5.14
  -3  -1  13   96.24    5.08
   0   4   7  253.88    9.88
   0   4   7  265.36   11.05
   0  -4   7  266.80    6.65
   0   4  -7  275.18    5.62
   0  -4  -7  265.70    5.32
   0  -4   7  265.61    2.88
   1   2  13   33.31    5.47
  -1  -2 -13   18.29    2.32
   1   2  13   28.62    2.26
   1  -2  13   26.94    2.25
   1  -2  13   28.00    1.43
  -3  -1 -13  112.82    5.17
   3   1  13  116.47    5.66
   3  -1  13  107.00    5.21
  -3  -1 -13  118.79    5.77
   3  -1  13  108.59    4.95
  -3   1 -13  107.87    5.28
  -6   1   8  129.13    6.47
   6   1  -8  147.47    6.06
  -6   1   8  147.79    6.01
  -6  -1   8  139.00    6.24
  -6  -1   8  147.03    7.14
   6  -1  -8  131.90    5.90
  -5   3   5  714.64   12.95
  -5  -3   5  739.91   13.00
   5  -3  -5  748.84   13.92
  -5  -3   5  753.09   13.89
  -3  -4   4    7.32    1.70
  -3   4   4    8.66    1.45
  -3   4   4   10.68    0.71
  -3  -4   4    9.77    1.49
   3   4  -4   11.49    0.56
   3  -4  -4    9.07    1.79
   4  -1 -12 1615.76   25.40
  -4  -1  12 1566.25   25.25
  -4   1  12 1642.16   26.35
  -4  -1  12 1588.13   24.97
  -4   1  12 1665.48   25.13
   4   1 -12 1643.60   24.77
  -2  -4   6  161.78    9.29
   2   4  -6  169.78    6.52
   2  -4  -6  138.27    6.53
  -2   4   6  153.72    6.99
  -2  -4   6  144.24    6.78
  -2   4   6  155.88    6.07
  -3  -4  -4  230.03    9.07
   3   4   4  240.92    9.97
  -3   4  -4  234.97    9.83
  -3  -4  -4  228.16    9.42
  -3   4  -4  221.13    8.42
   3  -4   4  228.96    9.17
  -5   3  -5  124.39    5.17
  -5  -3  -5  110.80    5.37
  -5   3  -5  118.85    5.86
  -5  -3  -5  111.72    4.82
   5   3   5  120.25    7.47
   5  -3   5  123.45    5.37
   6  -1   8  256.09   10.41
  -6   1  -8  254.65   10.61
  -6   1  -8  259.71   10.11
  -6  -1  -8  252.86   10.33
  -6  -1  -8  255.48   10.29
   6   1   8  267.00    6.56
  -2   4  -6  132.37    5.03
  -2  -4  -6  135.60    6.17
  -2   4  -6  133.28    6.00
  -2  -4  -6  140.88    6.09
   2  -4   6  148.40    6.55
   2   4   6  137.90    6.09
  -1  -3  11   92.21    3.93
  -1   3  11   92.65    4.21
   1   3 -11   96.96    4.39
   1  -3 -11   89.75    4.74
  -1   3  11   95.60    9.14
  -1  -3  11   92.77    4.86
  -1   3 -11  104.64    4.94
   1   3  11   96.46    4.51
   1  -3  11   97.61    4.88
  -1  -3 -11  103.89    5.18
  -1   4   7  951.82   14.74
   1   4  -7  993.68   15.27
  -1   4   7  965.36   17.59
   1  -4  -7  907.34   15.90
  -1  -4   7  972.21   14.89
  -1  -4   7  882.46   15.67
  -4  -1 -12   43.54    2.26
  -4  -1 -12   41.21    2.81
  -4   1 -12   44.10    1.61
   4  -1  12   40.79    2.64
   4   1  12   46.49    3.47
  -4   1 -12   40.66    3.09
  -1  -4  -7 1061.39   17.65
  -1  -4  -7 1108.19   18.19
   1  -4   7 1105.02   18.37
  -1   4  -7 1138.62   16.52
  -1   4  -7 1085.93   17.33
   1   4   7 1075.16   17.09
  -5   0  11  105.35    4.86
   5   0 -11  103.41    4.83
  -5   0  11   93.19    5.16
   6  -2  -6  198.91    7.43
  -6  -2   6  181.57    8.03
   6  -2  -6  185.84    8.02
  -6   2   6  184.32    8.20
  -6  -2   6  185.03    7.22
  -6  -2   6  195.67    8.46
   7   0   5 1649.70   25.70
  -7   0  -5 1586.16   24.73
  -7   0  -5 1573.32   24.84
  -7  -1   4 1518.43   24.73
  -4  -3   8  696.32   13.17
  -4   3   8  704.88   12.78
  -4  -3   8  772.98   13.16
   4  -3  -8  717.65   13.56
   4   3  -8  823.31   11.59
  -6  -2  -6   25.93    1.94
  -6  -2  -6   27.53    2.07
  -6   2  -6   25.98    2.62
   6   2   6   30.33    2.83
   6  -2   6   26.87    2.02
  -6   2  -6   26.17    1.72
  -7   1  -4   32.35    2.67
  -7   1  -4   33.14    2.28
   7   1   4   29.75    2.42
  -7  -1  -4   30.53    2.53
   7  -1   4   33.01    2.11
  -7  -1  -4   33.43    2.33
   5   2  -9  104.31    4.27
  -5   2   9  104.11    5.50
  -5  -2   9   97.83    4.96
  -5   2   9  116.56    4.69
   5  -2  -9  102.87    5.13
  -5  -2   9   87.26    4.67
  -3   2  12   52.80    3.71
  -3  -2  12   54.58    3.30
  -3  -2  12   44.25    2.23
   3   2 -12   49.31    2.54
  -3   2  12   52.06    2.68
   3  -2 -12   52.79    3.23
  -5   0 -11  383.42    8.42
   5   0  11  388.18    8.47
  -5   0 -11  384.22    7.40
  -4  -3  -8  883.62   15.36
  -4  -3  -8  900.75   14.89
   4  -3   8  886.83   14.80
   4   3   8  880.80   15.18
  -4   3  -8  865.98   15.16
   3  -2  12  253.36   10.44
  -3  -2 -12  272.85    6.70
   3  -2  12  278.11    4.67
  -3  -2 -12  279.20    6.66
  -3   2 -12  270.33    6.84
   3   2  12  265.13   10.83
   5   2   9    2.64    1.65
  -5   2  -9    2.31    0.85
   5  -2   9    2.18    1.61
  -5  -2  -9    1.54    1.30
  -5  -2  -9    1.48    1.43
  -5   2  -9    4.52    2.95
  -2   1  14   37.35    2.78
  -2  -1  14   37.14    2.55
  -2   1  14   35.75    2.15
   2  -1 -14   39.58    2.54
  -2  -1  14   39.98    2.61
   2   1 -14   22.55    1.68
   6   0  -9    1.17    1.06
  -6   0   9    3.60    1.49
  -6   0   9    1.28    1.74
  -2   1 -14  286.52    6.93
   2  -1  14  289.60    7.12
  -2  -1 -14  295.53    7.24
   2   1  14  291.36    6.78
   2   1  14  279.04    6.40
   2  -1  14  300.48    6.60
  -6   0  -9    5.58    2.30
  -6   0  -9    0.69    0.90
   6   0   9    0.40    1.56
  -4   2  11   31.41    1.61
  -4  -2  11   32.83    2.40
  -4   2  11   32.43    3.32
  -4  -2  11   30.55    2.35
   4   2 -11   34.47    1.72
   4  -2 -11   37.80    2.61
   0   0 -15    0.81    1.40
   0   0  15    0.98    0.96
   0   0  15    0.05    1.11
  -3   4   5  135.10    5.13
  -3   4   5  119.13    5.59
   3  -4  -5  121.80    5.92
  -3  -4   5  116.21    5.78
   3   4  -5  135.20    4.93
  -3  -4   5  122.57    5.37
  -2   2  13   18.93    1.64
   2  -2 -13   19.18    2.09
  -2  -2  13   18.08    1.72
  -2   2  13   16.58    2.20
  -2  -2  13   15.37    1.98
   2   2 -13   16.99    1.70
  -3  -4  -5 1461.73   22.38
   3  -4   5 1477.84   22.84
  -3  -4  -5 1460.08   23.20
  -3   4  -5 1457.59   23.93
   3   4   5 1435.15   23.82
  -3   4  -5 1458.27   21.19
  -4  -2 -11  120.54    6.04
   4   2  11  127.97    6.05
  -4  -2 -11  126.71    5.90
   4  -2  11  116.64    5.59
  -4   2 -11  128.41    4.94
  -4   2 -11  126.82    6.12
  -2  -2 -13   16.93    2.03
   2   2  13   18.19    2.15
  -2  -2 -13   14.65    1.88
   2  -2  13    9.30    2.24
   2  -2  13   14.63    0.96
  -2   2 -13   17.83    2.46
  -5  -3   6  152.46    6.80
   5  -3  -6  150.67    7.02
  -5  -3   6  153.83    7.08
  -5   3   6  150.96    6.90
  -3   3  10   47.29    2.33
   3  -3 -10   47.15    3.45
  -3  -3  10   39.84    3.18
   3   3 -10   42.19    1.72
  -3  -3  10   42.30    2.41
  -3   3  10   40.16    2.82
  -5  -3  -6 1655.56   24.98
   5   3   6 1655.33   26.45
  -5  -3  -6 1633.47   25.87
  -5   3  -6 1656.41   26.48
  -5   3  -6 1773.14   25.72
   5  -3   6 1684.64   25.50
   7  -1  -5  236.86    9.69
  -7  -1   5  207.62    9.18
  -7   1   5  263.24   11.18
   7  -1  -5  218.88    8.63
  -7  -1   5  235.45    9.49
  -4   4   0  825.12   14.92
  -4  -4   0  884.75   13.28
   4   4   0  873.95   15.46
   4  -4   0  922.67   13.83
  -4   4   0  854.87   14.02
  -4  -4   0  891.49   15.19
  -7   0   6    1.78    2.01
   7   0  -6    3.88    1.28
   1   0 -15 1707.51   26.67
  -1   0  15 1763.28   27.52
  -1   0  15 1797.28   28.19
  -3   3 -10  674.30   12.36
   3   3  10  667.67   12.17
   3  -3  10  671.16   12.15
  -3  -3 -10  683.13   12.54
  -3  -3 -10  664.71   12.00
  -5  -1  11   32.71    2.34
  -5  -1  11   32.48    2.99
   5   1 -11   36.51    2.06
  -5   1  11   30.21    2.72
   5  -1 -11   37.58    2.50
  -5   1  11   34.50    1.99
  -1   0 -15   45.01    3.15
   1   0  15   47.17    5.13
   1   0  15   44.03    2.50
  -7  -1  -5   35.29    2.64
   7  -1   5   32.98    2.16
  -7  -1  -5   38.97    2.53
  -7   1  -5   34.09    2.84
   7   1   5   37.80    3.00
  -7   1  -5   33.91    2.20
   0  -4  -8 3372.95   49.95
   0   4   8 3436.32   51.11
   0  -4   8 3356.21   47.28
   0   4  -8 3512.26   50.56
   0   4   8 3335.28   48.10
   0  -4   8 3419.08   50.88
  -4   4   1   14.81    1.71
   4   4  -1   16.27    1.86
   4  -4  -1   13.39    2.12
  -4  -4   1   17.53    0.85
  -4  -4   1   18.42    2.09
  -2  -3  11    5.23    1.19
  -2  -3  11    5.18    1.80
  -2   3  11    5.91    0.99
   2   3 -11    4.99    1.00
  -2   3  11    3.12    2.01
   2  -3 -11    2.28    1.77
  -4   4  -1    9.85    2.24
  -4   4  -1    7.14    1.05
  -4  -4  -1    7.18    0.79
  -4  -4  -1    9.40    1.81
   4  -4   1    7.65    0.92
   4   4   1    7.71    2.23
   2   4  -7  261.11    9.80
   2  -4  -7  232.73    9.98
  -2  -4   7  208.21    9.09
  -2   4   7  245.50    9.29
  -2   4   7  229.82   10.88
  -2  -4   7  242.96    9.52
   7   0   6    2.07    1.81
  -7   0  -6    5.56    2.37
  -7   0  -6    3.22    1.55
  -2   3 -11    7.01    1.85
  -2  -3 -11    2.39    1.47
   2  -3  11    2.90    1.78
  -2  -3 -11    4.57    2.01
   2   3  11    4.64    0.94
  -2  -4  -7  244.70    9.88
  -2  -4  -7  233.26    9.65
  -2   4  -7  236.12    9.61
   2  -4   7  257.92   10.48
   2   4   7  235.78    9.98
  -5  -1 -11 2015.86   30.58
   5  -1  11 1989.81   30.74
  -5   1 -11 2068.31   32.30
  -5  -1 -11 2002.29   30.91
   5   1  11 2066.55   32.04
  -5   1 -11 2046.50   29.96
  -3   0  14   -1.14    1.36
   3   0 -14    0.32    0.97
  -3   0  14    1.16    1.00
   4   0 -13   -0.57    0.90
  -4   0  13    0.10    0.86
  -4   0  13   -0.53    1.75
  -6  -2   7 1089.64   18.58
   6  -2  -7 1176.94   19.52
  -6  -2   7 1197.55   19.88
  -6   2   7 1143.88   19.53
  -6  -2   7 1157.31   17.27
   3   0  14    1.03    1.43
  -3   0 -14   -0.21    1.85
  -4   4   2  274.94    6.22
  -4  -4   2  282.93    6.41
   4  -4  -2  253.66   10.65
  -4  -4   2  254.04   10.67
   4   4   2 1040.31   18.56
  -4  -4  -2  952.03   14.67
   4  -4   2  980.15   15.16
  -4   4  -2 1002.35   15.72
  -4  -4  -2 1042.98   17.46
  -4   4  -2 1067.96   18.75
  -6  -1   9  290.04    6.71
  -6   1   9  287.09    7.87
  -6  -1   9  328.38    8.12
   6   1  -9  312.14    6.13
   6  -1  -9  294.45    6.75
  -6   1   9  318.96    6.19
   4   0  13    0.91    1.24
  -4   0 -13    4.20    1.45
  -4   0 -13    3.74    2.47
   6  -2   7  242.09    9.70
  -6  -2  -7  252.29   10.36
  -6   2  -7  233.65    9.93
  -6   2  -7  249.56    9.63
  -6  -2  -7  233.71    9.40
   6   2   7  251.81   10.47
   1   4  -8    5.98    1.02
  -1  -4   8    8.71    1.10
  -1   4   8    6.20    1.98
  -1   4   8    7.31    1.09
   1  -4  -8    6.08    1.75
  -1  -4   8    2.87    1.95
  -1   4  -8  411.35    8.02
  -1  -4  -8  411.67    8.48
  -1  -4  -8  416.28    8.73
   1  -4   8  418.50    8.79
   1   4   8  395.46    7.64
  -6   1  -9   21.53    2.47
   6  -1   9   14.73    1.90
  -6  -1  -9   19.61    2.43
  -6   1  -9   18.11    1.44
  -6  -1  -9   18.18    1.78
   6   1   9   18.46    2.23
  -7   2   0   85.67    4.66
  -7  -2   0   79.51    4.42
   7   2   0   78.96    6.55
   7  -2   0   88.80    3.81
  -7   2   0   82.99    9.86
  -7  -2   0   97.57    4.24
  -6  -3   0 2729.01   38.65
  -6   3   0 2293.11   34.65
   6  -3   0 2538.32   35.86
  -6   3   0 2330.89   37.19
   6   3   0 2382.36   36.61
  -6  -3   0 2548.92   38.63
   0   1  15   29.49    4.73
   0  -1  15   22.72    2.24
   0   1  15   22.66    2.02
   0  -1 -15   23.61    2.42
   0   1 -15   27.37    2.20
   0  -1  15   20.60    1.71
  -7  -2   1    7.31    1.05
  -7   2   1    2.52    1.88
  -7  -2   1    5.77    1.87
  -7   2   1    3.65    2.13
   7   2  -1    4.07    1.54
   7  -2  -1    4.49    0.80
  -7  -2  -1  429.75    9.27
  -7  -2  -1  428.21    7.59
   7  -2   1  459.47    7.90
  -7   2  -1  406.62    8.56
  -7   2  -1  430.48   10.95
   7   2   1  433.75   10.35
   6   3  -1 2736.93   42.59
  -6  -3   1 3048.03   45.44
  -6   3   1 2582.42   38.80
  -6   3   1 2621.40   40.44
   6  -3   1   15.97    1.13
   6   3   1   18.42    2.93
  -6  -3  -1   15.13    1.09
  -6   3  -1   17.56    1.90
  -6   3  -1   20.92    3.53
  -6  -3  -1   17.38    2.39
  -3  -4   6  202.66    8.19
  -3   4   6  189.73    8.50
   3  -4  -6  185.73    8.32
  -3   4   6  219.10    8.14
  -3  -4   6  181.96    8.09
   4   3  -9  552.54    8.27
  -4  -3   9  512.49    9.54
   4  -3  -9  478.98   10.16
  -4   3   9  470.94    9.62
  -4  -3   9  452.47    9.79
  -4   3   9  565.62    8.59
   0   3  12   31.31    2.32
   0  -3  12   27.47    2.67
   0  -3  12   25.41    1.23
   0   3 -12   24.50    2.09
   0  -3 -12   24.97    2.70
   0   3  12   25.44    4.38
  -3  -4  -6    9.64    1.74
   3  -4   6   12.23    1.59
   3   4   6   12.20    2.60
  -3   4  -6    9.76    1.87
  -3  -4  -6    9.18    1.30
  -3   4  -6    6.97    0.67
   4  -4  -3   11.03    1.94
  -4  -4   3    9.50    1.41
  -4   4   3    8.97    1.42
  -4  -4   3    5.90    1.83
   0  -2  14    1.26    0.88
   0   2 -14    3.68    1.42
   0  -2 -14    1.74    1.52
   0   2  14    2.88    1.42
   0   2  14    3.76    1.51
   0  -2  14    0.13    1.35
  -4  -4  -3  338.71    6.27
   4   4   3  366.92    9.32
   4  -4   3  327.31    6.31
  -4   4  -3  343.29    6.40
  -4  -4  -3  352.74    7.88
  -4   4  -3  384.08    9.34
   4   3   9    9.36    1.67
  -4  -3  -9   12.31    1.94
  -4   3  -9   10.16    1.97
  -4  -3  -9    4.67    1.68
   4  -3   9    7.10    1.68
  -7   2   2 1021.81   17.63
  -7  -2   2 1073.17   16.18
  -7   2   2  927.10   17.55
  -7  -2   2  984.57   17.04
   6   3  -2   62.84    4.05
  -6  -3   2   65.01    3.91
  -6   3   2   63.33    3.91
  -6   3   2   59.46    6.27
   7   2   2  449.60    9.73
  -7   2  -2  389.48    8.15
  -7  -2  -2  433.74    7.86
  -7  -2  -2  426.41    9.08
  -7   2  -2  425.93   11.20
   7  -2   2  433.98    7.71
  -7  -1   6    4.73    1.16
   7  -1  -6   -0.19    0.52
   7  -1  -6    8.94    1.58
  -7   1   6    5.19    2.04
  -7  -1   6    6.08    1.79
  -7  -1   6    4.98    2.09
  -1   1  15  117.94    5.92
   1  -1 -15  119.01    5.56
   1   1 -15  131.10    5.95
  -1   1  15  131.59    6.08
  -1  -1  15  121.23    5.69
  -1  -1  15  118.17    5.32
  -5   2  10  530.79    8.71
   5   2 -10  502.31    8.34
  -5  -2  10  441.43    9.23
  -5   2  10  460.45    9.85
  -5  -2  10  459.02    9.61
   5  -2 -10  452.96    9.43
   6  -3   2  333.73    5.99
   6   3   2  311.78    7.88
  -6   3  -2  306.54    6.74
  -6  -3  -2  311.29    5.64
  -6   3  -2  337.02   17.10
  -6  -3  -2  306.40    7.20
   1  -1  15    5.98    1.26
  -1   1 -15    3.31    2.09
   1   1  15    4.43    1.88
   1   1  15    2.61    0.99
  -1  -1 -15    7.38    2.64
   1  -1  15    4.19    1.96
  -5  -3   7  396.92    8.16
   5  -3  -7  378.22    8.59
  -5   3   7  374.39    8.35
  -5  -3   7  382.46    8.60
   2   0 -15   -0.39    1.04
  -2   0  15   -1.73    1.10
  -2   0  15    0.24    1.15
  -7   1  -6   85.74    4.92
   7   1   6   87.30    4.75
  -7  -1  -6   88.44    4.44
  -7  -1  -6   85.20    4.40
   7  -1   6   93.99    4.60
  -7   1  -6   92.43    4.42
   1   3 -12  522.42    9.25
   1  -3 -12  503.08   10.27
  -1  -3  12  493.20   10.21
  -1  -3  12  487.83    8.14
  -1   3  12  495.74   10.52
  -1   3  12  517.87    9.24
   5   2  10  118.96    5.77
  -5  -2 -10  119.98    5.69
  -5  -2 -10  123.27    5.70
   5  -2  10  126.10    5.82
  -5   2 -10  128.12    6.25
  -5   2 -10  132.55    5.22
   1   2 -14    5.22    1.29
  -1   2  14    6.13    1.69
  -1  -2  14    6.48    1.15
   1  -2 -14    6.33    2.12
  -1   2  14    6.12    1.29
  -1  -2  14    3.18    1.94
  -1   3 -12  317.52    6.99
  -1  -3 -12  299.31    7.15
   1   3  12  311.13    7.59
   1  -3  12  295.20    7.15
   1   3  12  297.20    6.65
  -6   0  10 2419.09   36.10
  -6   0  10 2557.05   39.73
   6   0 -10 2314.76   34.63
  -5   3  -7  513.68   10.40
  -5  -3  -7  518.09    9.38
   5  -3   7  541.51    9.78
  -5   3  -7  557.22    8.66
  -5  -3  -7  552.84   10.88
   5   3   7  533.08   10.51
  -3   1  14  207.52    9.07
   3   1 -14  212.27    8.57
  -3  -1  14  194.43    8.39
  -3  -1  14  216.15    9.16
  -3   1  14  207.57    8.42
   3  -1 -14  215.56    9.18
  -2   0 -15    1.16    1.97
   2   0  15    2.26    1.94
   2   0  15   -0.05    0.38
  -1   2 -14   78.77    4.28
   1   2  14   80.36    7.64
   1  -2  14   78.91    3.48
   1   2  14   76.19    4.01
   1  -2  14   78.33    4.45
  -1  -2 -14   84.88    4.74
  -7   0   7 7119.86   22.32
  -4  -1  13  112.79    5.44
   4  -1 -13  107.30    5.24
  -4   1  13  108.90    4.98
   4   1 -13  105.48    4.75
  -4   1  13  104.53    5.38
  -4  -1  13  102.80    5.39
  -5   0  12   -1.00    1.65
   5   0 -12   -0.02    0.81
  -5   0  12    0.34    0.72
  -3   1 -14  405.12    8.77
  -3  -1 -14  415.03    9.07
   3  -1  14  424.69    7.71
  -3  -1 -14  410.05    8.22
   3  -1  14  399.08    8.66
   3   1  14  401.39    8.66
  -6   0 -10  575.35   11.39
  -6   0 -10  543.27    9.83
   6   0  10  565.65   11.08
   7   0   7 2064.69   31.71
  -7   0  -7 1981.18   30.16
  -7   0  -7 2009.20   31.21
  -4  -1 -13   69.91    4.18
  -4  -1 -13   66.71    3.72
   4  -1  13   62.80    3.85
   4   1  13   72.69    4.38
  -4   1 -13   70.36    4.41
  -4   1 -13   72.96    3.33
   5   0  12    8.93    2.68
  -5   0 -12    2.25    1.23
  -5   0 -12    4.33    1.74
  -6  -3   3   91.39    4.90
   6  -3  -3   89.05    4.95
  -6   3   3   81.56    4.50
  -7  -2  -3  699.10   11.62
  -7   2  -3  700.08   12.38
  -7  -2  -3  685.59   12.70
   7  -2   3  724.33   11.91
  -7   2  -3  719.63   13.72
   7   2   3  706.22   13.15
  -4  -4   4    4.36    1.78
  -4  -4   4    3.25    1.07
   4  -4  -4    3.76    1.86
  -4   4   4    1.75    1.11
  -6  -3  -3 1053.94   17.95
   6   3   3 1053.36   18.25
   6  -3   3 1102.00   16.86
  -6   3  -3 1066.78   19.89
  -6   3  -3  981.42   16.03
  -6  -3  -3 1074.72   16.46
   4  -4   4 1342.56   20.60
  -4  -4  -4 1384.37   21.02
  -4   4  -4 1352.54   20.29
   4   4   4 1398.55   24.35
  -4   4  -4 1429.96   24.18
  -4  -4  -4 1386.89   22.40
   2   4  -8 1048.86   15.72
   2  -4  -8  920.34   16.48
  -2   4   8 1000.08   15.17
  -2   4   8  953.64   16.70
  -2  -4   8  858.95   15.62
  -2  -4   8  965.35   15.19
  -3   2  13    0.90    0.71
  -3  -2  13   -1.32    0.90
  -3  -2  13    1.29    1.19
   3  -2 -13    1.40    1.05
  -3   2  13   -1.45    1.32
   3   2 -13   -0.16    0.70
  -2  -4  -8  915.82   15.46
   2  -4   8  963.97   16.38
   2   4   8  900.61   15.09
  -2   4  -8  896.13   15.16
  -2  -4  -8  923.69   15.91
   0  -4  -9   64.01    4.02
   0  -4   9   62.20    4.00
   0  -4   9   59.00    2.56
   0   4   9   64.81    6.35
   0   4   9   63.43    3.35
   0   4  -9   63.14    3.34
  -3   2 -13  269.35    6.86
  -3  -2 -13  244.80   10.12
   3  -2  13  272.11    4.75
   3  -2  13  246.33   10.33
   3   2  13  256.09   10.59
  -3  -2 -13  269.91    7.15
  -6  -2   8    4.34    2.71
   6   2  -8    2.45    0.78
  -6   2   8    1.17    1.84
  -6   2   8    1.80    0.60
  -6  -2   8    2.99    2.14
   6  -2  -8    4.50    1.50
  -4  -2  12  163.57    7.39
  -4   2  12  191.58    7.60
   4  -2 -12  183.72    8.14
  -4  -2  12  171.79    7.60
  -4   2  12  163.92    7.59
   4   2 -12  180.75    7.19
   6  -2   8   90.62    4.47
  -6   2  -8   92.43    5.23
  -6  -2  -8   86.70    4.38
  -6   2  -8   95.20    4.11
   6   2   8   98.37    5.17
  -6  -2  -8   94.84    4.81
  -3   3  11   49.65    2.47
  -3  -3  11   48.71    3.40
   3   3 -11   51.60    2.45
   3  -3 -11   52.51    3.77
  -3   3  11   47.68    3.44
  -3  -3  11   51.04    2.90
  -4  -2 -12  381.14    8.43
  -4   2 -12  390.30    8.67
   4   2  12  393.12    8.54
   4  -2  12  361.18    8.00
  -4  -2 -12  365.55    7.88
   4  -2  12  390.41    6.50
  -3   4   7  405.77    9.44
  -3  -4   7  425.60    8.01
   3  -4  -7  386.90    8.87
  -3  -4   7  390.90    8.91
  -3   3 -11  149.23    6.81
  -3  -3 -11  141.86    6.44
   3   3  11  145.88    6.59
   3  -3  11  151.22    6.78
  -3  -3 -11  150.03    6.86
  -1  -4   9    6.40    0.98
  -1  -4   9    7.40    2.08
  -1   4   9    6.56    1.08
  -1   4   9    6.85    1.89
   1   4  -9    5.01    1.42
   1  -4  -9   12.30    2.28
  -3  -4  -7   57.15    3.21
   3   4   7   57.65    6.22
  -3  -4  -7   55.07    3.45
   3  -4   7   66.88    3.84
  -3   4  -7   62.47    3.70
   7   2  -4    1.75    1.40
  -7   2   4    6.48    1.76
  -7  -2   4   10.65    2.11
  -7  -2   4    8.31    0.95
   7  -2  -4    9.96    0.90
   1  -4   9    6.25    1.56
  -1  -4  -9    5.33    1.51
  -1   4  -9    9.00    1.82
  -1  -4  -9    2.38    1.52
   1   4   9    4.79    1.58
  -2   1  15   68.57    3.41
   2   1 -15   63.46    3.12
  -2  -1  15   66.24    3.40
   2  -1 -15   56.79    3.15
  -2   1  15   59.71    3.64
  -2  -1  15   48.71    2.91
  -6   3   4 1656.33   26.37
   6  -3  -4 1699.25   27.27
  -6  -3   4 1747.85   27.51
  -6  -3   4 1738.04   27.83
  -7   2  -4  339.50    8.26
  -7   2  -4  354.50    7.33
  -7  -2  -4  339.62    7.70
   7  -2   4  347.99    6.87
  -7  -2  -4  329.44    6.58
   7   2   4  331.22    8.28
   6  -3   4   83.41    3.87
   6   3   4   94.04    9.16
  -6   3  -4   93.14    6.45
  -6   3  -4   88.34    4.24
  -6  -3  -4   79.65    3.67
  -6  -3  -4   83.31    4.57
   6  -1 -10   44.48    2.75
  -6   1  10   50.43    2.76
  -6  -1  10   46.68    3.81
  -6  -1  10   40.76    2.60
  -6   1  10   44.01    3.28
   6   1 -10   39.39    2.06
   2  -1  15    5.62    2.03
   2  -1  15    4.90    1.18
   2   1  15    2.28    0.68
   2   1  15    2.49    1.14
  -2  -1 -15    1.79    2.19
  -2   1 -15    5.31    2.64
   5  -1 -12  637.71   15.50
  -5   1  12  677.35   15.65
  -5  -1  12  632.38   15.36
  -5   1  12  650.07   16.40
   5   1 -12  661.71   15.33
  -5  -1  12  645.32   16.20
   2   3 -12   63.90    2.92
  -2  -3  12   57.33    2.75
  -2   3  12   62.95    2.88
   2  -3 -12   59.43    3.70
  -2   3  12   59.84    7.24
  -2  -3  12   57.30    3.72
  -8   0   0    6.49    1.46
   8   0   0    4.25    1.15
  -8   0   0    3.23    1.62
   2   2 -14   41.28    2.36
  -2  -2  14   41.44    2.61
  -2   2  14   39.66    2.94
  -2   2  14   48.57    2.59
  -2  -2  14   41.34    2.92
   2  -2 -14   39.77    2.96
  -4   4   5  402.93   10.58
  -4  -4   5  422.35   10.57
   4  -4  -5  411.21   11.18
  -4  -4   5  418.08   11.37
  -2   3 -12  140.71    5.76
  -2  -3 -12  144.32    5.88
   2   3  12  133.82    5.34
   2  -3  12  134.16    5.56
  -2  -3 -12  130.81    5.56
   6   1  10  101.60    4.75
  -6   1 -10  113.11    4.26
  -6  -1 -10  104.11    4.84
  -6   1 -10  114.99    5.64
  -6  -1 -10  107.07    4.52
   6  -1  10  111.33    4.83
  -8   0   1    5.90    2.07
  -8   0   1    1.01    0.69
   8   0  -1    1.77    1.46
   7  -1   7  305.36   10.20
   7   1   7  319.72    6.23
  -7  -1  -7  308.22   10.42
  -7   1  -7  310.83   10.17
  -7   1  -7  301.78   10.56
  -7  -1  -7  310.57   10.41
   2   2  14   13.55    2.09
   2  -2  14   11.87    1.96
  -2   2 -14   11.54    2.04
   2   2  14   10.83    1.87
  -2  -2 -14   15.70    2.27
   2  -2  14   11.19    0.93
  -8   0  -1    1.36    1.55
  -8   0  -1    0.29    1.13
   8   0   1    1.83    1.28
  -4  -4  -5   70.97    3.78
  -4   4  -5   66.41    8.01
   4  -4   5   65.51    3.11
  -4  -4  -5   60.32    2.84
  -4   4  -5   57.33    2.45
   4   4   5   69.82    9.50
  -5  -1 -12   48.30    2.82
   5   1  12   48.64    3.53
  -5  -1 -12   50.42    3.35
   5  -1  12   44.60    3.07
  -5   1 -12   49.76    3.61
  -5   1 -12   48.77    2.30
  -5  -3   8  173.48    6.49
   5  -3  -8  163.93    6.67
  -5  -3   8  162.93    6.64
  -5   3   8  170.84    6.98
  -4   3  10  450.70   11.80
  -4  -3  10  468.06   11.59
  -4  -3  10  442.23   11.88
  -4   3  10  526.40   11.65
   4  -3 -10  461.42   12.31
   0   0 -16  353.46    9.71
   0   0  16  361.05    9.61
   0   0  16  359.27    9.91
   5  -3   8  475.21   11.64
  -5   3  -8  471.34   12.28
  -5  -3  -8  485.72   12.47
   5   3   8  494.78   12.67
  -5  -3  -8  464.61   11.37
   8   0  -2 3057.68   16.14
  -8   0   2 3045.04   65.68
  -8   0   2 2827.78   61.54
  -7   0   8    3.66    1.03
  -7   0   8   19.37    3.35
   7   0  -8   12.75    1.88
   4  -3  10 1256.23   28.21
   4   3  10 1239.26   28.09
  -4   3 -10 1250.60   28.67
  -4  -3 -10 1259.72   28.21
  -4  -3 -10 1242.46   28.19
  -8   0  -2  472.33   12.21
  -8   0  -2  473.25   12.01
   8   0   2  474.00   11.78
   7   0   8    1.04    1.34
  -7   0  -8    2.38    2.51
  -7   0  -8    0.36    0.93
   0  -5   0    3.98    1.33
   0  -5   0    1.60    1.18
   0  -5   0    3.05    1.36
  -4   0  14 1165.67   27.13
  -4   0  14 1143.53   25.78
   4   0 -14 1138.27   25.65
   7  -2  -5 1739.74   38.56
  -7   2   5 1633.81   36.80
  -7  -2   5 1805.06   39.99
  -7  -2   5 1701.33   37.98
  -7  -2   5 1868.51   39.70
   0  -5  -1  559.98   13.23
   0  -5  -1  627.08   14.95
   0   5   1  575.26   13.82
   0  -5   1  620.35   14.88
   0  -5   1  572.98   13.34
   0   5  -1  551.34   13.53
  -6   3   5  727.84   17.58
   6  -3  -5  749.46   18.16
  -6  -3   5  775.17   18.47
  -6  -3   5  776.90   18.80
  -1   0  16    3.14    1.48
   1   0 -16    8.14    1.92
  -1   0  16    4.11    1.69
  -3   0  15  218.67    7.79
   3   0 -15  197.21    7.10
  -3   0  15  217.91    8.27
  -4   0 -14   -0.36    0.81
   4   0  14    4.00    2.32
  -4   0 -14    2.63    1.81
   5  -2 -11  301.35   10.54
   5   2 -11  333.60    4.08
  -5  -2  11  292.00   10.25
  -5   2  11  309.50   11.08
  -5  -2  11  308.51   10.71
  -5   2  11  340.40    4.07
   1   0  16   -0.43    1.28
  -1   0 -16   -0.85    1.28
   1   0  16    1.02    0.60
   7   2   5  880.33   20.84
  -7  -2  -5  831.71   18.88
  -7  -2  -5  856.47   20.17
  -7   2  -5  900.26   20.43
   7  -2   5  867.25   19.59
  -7   2  -5  853.77   20.51
  -6  -3  -5   29.77    1.57
  -6   3  -5   36.81    3.48
  -6  -3  -5   37.43    3.11
  -6   3  -5   34.69    2.13
   6  -3   5   31.06    1.69
   6   3   5   37.78    3.94
   8   0  -3    1.24    1.08
  -8   0   3   10.57    2.59
  -8   0   3    1.16    1.01
   3   0  15   22.20    4.23
   3   0  15   25.45    2.69
  -3   0 -15   22.88    3.09
  -2   4   9    9.41    2.18
  -2  -4   9    7.77    1.17
   2   4  -9   11.06    1.19
   2  -4  -9    5.68    1.95
  -2   4   9    9.47    1.07
  -2  -4   9    9.49    1.86
  -5   2 -11    1.19    0.62
   5  -2  11    0.97    1.40
  -5  -2 -11    2.09    1.11
  -5   2 -11    0.70    1.70
  -5  -2 -11    1.59    1.31
   5   2  11    0.55    1.42
  -8   0  -3    0.49    1.03
  -8   0  -3    3.19    1.84
   8   0   3    0.54    0.95
   0   3  13    4.10    1.70
   0  -3  13    4.58    0.66
   0   3 -13    4.21    1.89
   0  -3  13    3.73    1.79
   0  -3 -13    2.12    1.51
   0   3  13    4.71    1.84
  -6   0  11    5.54    2.52
  -6   0  11    0.75    0.79
   6   0 -11    1.73    0.78
  -1   5   0    0.94    0.92
   1  -5   0    0.05    0.69
  -1  -5   0    2.26    1.16
  -1  -5   0    3.00    1.20
   1  -5   0    4.68    1.58
   0  -5  -2  587.41   14.25
   0  -5  -2  558.77   13.34
   0  -5   2  545.19   12.65
   0   5   2  576.11   13.63
   0   5  -2  550.27   13.04
   0  -5   2  582.00   14.20
   2   4   9    2.23    1.57
   2  -4   9    3.35    1.55
  -2  -4  -9    1.71    1.35
  -2   4  -9    1.65    1.14
  -2  -4  -9    2.02    1.47
  -8   1   0   37.26    5.57
  -8  -1   0   41.45    2.48
   8  -1   0   39.84    2.25
  -8   1   0   32.87    2.62
   8   1   0   38.04    6.14
  -8  -1   0   42.24    4.86
  -1   5   1 1109.16   25.47
  -1  -5   1 1143.70   26.04
  -1   5   1  912.40   20.35
   1  -5  -1 1147.65   26.05
  -1  -5   1 1048.95   23.40
  -1   5  -1  259.58    8.62
  -1  -5  -1  249.89    8.43
   1   5   1  245.64    8.40
  -1   5  -1  235.62    8.39
   1  -5   1  258.07    8.71
  -1  -5  -1  270.30    9.03
  -6  -2   9  450.42   11.83
  -6   2   9  466.00   12.46
  -6   2   9  499.73   11.18
   6  -2  -9  464.00   12.21
  -6  -2   9  410.66   11.08
   6   2  -9  511.47   11.54
  -8   1   1   19.41    2.17
   8  -1  -1   18.31    1.45
   8   1  -1   14.76    2.74
  -8   1   1   19.68    3.31
  -8  -1   1   18.28    1.67
  -8  -1   1   15.98    2.14
  -5   4   0   66.77    3.30
  -5  -4   0   66.25    3.77
  -5   4   0   63.44    6.11
   5   4   0   75.71    7.51
  -8   1  -1  176.68    6.91
  -8  -1  -1  199.23    7.65
  -8   1  -1  172.50   10.59
  -8  -1  -1  184.13    6.59
   8  -1   1  192.61    6.67
   8   1   1  183.13    6.91
   4  -4  -6   41.01    2.99
  -4  -4   6   42.42    2.60
  -4  -4   6   38.82    3.13
  -4   4   6   36.07    2.53
   6   0  11    1.99    2.27
  -6   0 -11    1.72    0.84
  -6   0 -11    0.93    1.75
   3  -4  -8    4.37    1.86
  -3   4   8    4.32    0.67
  -3  -4   8    3.99    1.81
  -3  -4   8    3.66    1.28
  -3   4   8   -0.46    1.28
   4   4   6  235.74   10.45
   4  -4   6  236.45    8.06
  -4  -4  -6  241.79    8.73
  -4  -4  -6  234.80    7.84
  -4   4  -6  245.32    8.97
  -5  -4   1    6.10    1.92
   5   4  -1    0.99    1.17
  -5   4   1    3.14    1.24
  -5   4   1    3.51    1.65
   5  -4   1  568.75   12.65
  -5   4  -1  540.47   15.41
  -5  -4  -1  572.66   14.26
  -5   4  -1  530.34   12.69
   5   4   1  557.59   15.12
  -3  -4  -8  108.25    4.99
  -3  -4  -8  106.86    4.42
  -3   4  -8  128.27    5.42
   3   4   8  107.47    4.68
   3  -4   8  113.30    4.72
   6  -2   9  557.77   13.56
  -6   2  -9  587.57   14.93
   6   2   9  571.43   14.43
  -6   2  -9  569.12   12.85
  -6  -2  -9  563.96   14.02
  -6  -2  -9  552.38   13.40
   0   4  10   75.89    6.70
   0   4 -10   78.73    3.66
   0   4  10   78.86    3.41
   0  -4  10   82.24    4.38
   0  -4 -10   78.79    4.13
  -1  -3  13  495.75   12.92
  -1   3  13  531.79   15.96
  -1   3  13  549.05   13.03
  -1  -3  13  518.76   11.87
   1  -3 -13  520.26   13.42
   1   3 -13  554.50   13.13
  -1  -3 -13  105.79    4.85
   1   3  13  121.76    8.91
   1  -3  13  112.17    5.11
   1   3  13  116.67    4.82
  -1   3 -13  139.68    5.68
  -1  -5   2 1339.88   30.20
   1   5  -2 1272.83   28.00
  -1   5   2 1347.41   29.49
   1  -5  -2 1386.73   31.15
  -1   5   2 1348.09   30.00
  -1  -5   2 1332.76   29.22
  -1  -5  -2   26.81    2.01
   1   5   2   25.43    4.37
   1  -5   2   24.25    1.75
  -1  -5  -2   28.19    1.97
  -1   5  -2   22.16    4.98
  -1   5  -2   25.29    2.59
   0  -2  15  237.25    7.91
   0   2  15  256.19    8.81
   0  -2  15  264.18    9.54
   0  -2 -15  266.48    9.66
   0   2 -15  256.47    8.86
   0   2  15  253.56    9.22
   0   1  16  241.05    8.62
   0  -1  16  246.63    9.01
   0   1  16  227.77    8.73
   0   1 -16  228.97    8.23
   0  -1 -16  247.88    9.00
   0  -1  16  240.55    8.21
  -8  -1   2  190.21    7.56
  -8   1   2  195.81    7.77
  -8   1   2  182.66    7.72
  -8  -1   2  195.07    6.84
   8   1  -2  193.03    9.05
   8  -1  -2  196.80    6.68
  -5   0  13    0.78    0.78
  -5   0  13    3.38    2.36
   5   0 -13    0.64    0.77
   7  -1  -8  308.91   10.47
  -7  -1   8  305.81   11.05
  -7  -1   8  315.55    5.68
   7   1  -8  318.36    4.52
  -7   1   8  324.31    4.32
  -7   1   8  298.19   10.98
   8  -1   2  430.37   10.58
  -8   1  -2  405.74   10.82
  -8   1  -2  415.86   11.26
  -8  -1  -2  425.45   10.64
  -8  -1  -2  409.73   10.92
   8   1   2  429.93   11.26
   0  -5   3   53.69    2.62
   0  -5  -3   57.04    3.27
   0  -5   3   55.74    3.19
   0  -5  -3   57.24    3.08
   0   5   3   60.24    3.08
   0   5  -3   51.68    3.56
  -5  -4   2    6.63    1.84
   5  -4  -2    6.01    1.88
  -5   4   2    1.81    1.08
   5   4  -2    3.01    1.38
   8   0  -4    9.44    2.52
  -8   0   4   12.29    2.20
  -8   0   4   11.24    2.38
  -5  -4  -2   15.16    1.10
  -5   4  -2   15.43    1.47
   5  -4   2   14.92    1.07
  -5  -4  -2   15.82    2.08
   5   4   2   17.12    3.90
  -5   4  -2   18.66    3.58
  -7  -1  -8  277.56    9.61
  -7  -1  -8  279.21    9.61
  -7   1  -8  301.77    9.90
   7  -1   8  281.39    9.59
  -7   1  -8  287.99   10.30
   7   1   8  276.26    9.80
  -4  -1  14   49.83    3.36
   4   1 -14   49.21    2.64
   4  -1 -14   55.35    3.25
  -4   1  14   51.81    3.59
  -4  -1  14   47.44    2.95
  -4   1  14   50.66    2.65
  -5   0 -13 1416.89   32.05
   5   0  13 1410.49   31.92
  -5   0 -13 1413.38   31.04
   8   0   4  413.31   10.63
  -8   0  -4  403.05   10.61
  -8   0  -4  402.89   10.61
  -1  -4  10   61.67    2.58
  -1   4  10   67.48    3.15
  -1  -4  10   58.99    3.70
  -1   4  10   67.15    6.05
   1   4 -10   67.55    3.23
   1  -4 -10   67.67    4.38
  -1  -4 -10  149.46    5.99
  -1   4 -10  148.53    5.68
   1   4  10  142.02    5.40
  -1  -4 -10  151.62    6.28
   1  -4  10  148.00    6.04
   1  -1 -16   52.40    3.24
  -1  -1  16   58.41    3.41
   1   1 -16   57.22    3.12
  -1  -1  16   49.57    2.87
  -1   1  16   54.92    3.39
  -1   1  16   54.28    3.17
  -7  -2   6  256.94    8.41
  -7   2   6  230.58    8.82
  -7  -2   6  246.37    9.03
   7  -2  -6  280.14    9.87
  -7  -2   6  266.25    9.48
   1  -2 -15  141.32    5.92
  -1   2  15  153.00    5.83
  -1   2  15  147.72    8.76
  -1  -2  15  143.56    5.98
   1   2 -15  150.56    5.80
  -1  -2  15  136.71    5.24
   3   1 -15    2.89    1.39
  -3  -1  15    1.47    1.35
  -3   1  15    2.42    2.13
  -3   1  15    5.19    1.64
  -3  -1  15    5.38    1.76
   3  -1 -15    2.08    1.31
  -4   1 -14   52.79    3.81
  -4  -1 -14   50.02    3.44
  -4   1 -14   48.84    2.32
  -4  -1 -14   49.27    2.79
   4  -1  14   51.61    3.39
   4   1  14   47.10    3.44
  -6   3   6   95.79    4.68
  -6  -3   6  103.79    4.81
   6  -3  -6  100.88    4.83
  -6  -3   6  104.58    4.87
  -1   2 -15    1.17    1.31
   1   2  15    2.07    1.23
   1   2  15    0.75    1.28
  -1  -2 -15    0.14    1.49
   1  -2  15   -1.58    1.28
   1  -2  15    0.06    0.52
   1  -1  16    9.99    1.41
   1  -1  16   11.99    2.19
  -1  -1 -16    9.66    2.18
  -1   1 -16    9.29    2.34
   1   1  16   10.15    1.45
   1   1  16    8.60    1.79
  -1   5   3   83.74    4.73
  -1  -5   3   87.41    4.38
  -1   5   3   89.80    4.24
  -1  -5   3   82.72    3.51
   1  -5  -3   84.14    4.11
   1   5  -3   86.90    4.06
  -1   5  -3   21.19    5.10
  -1  -5  -3   19.95    1.73
   1  -5   3   21.72    2.02
  -1  -5  -3   22.06    1.68
   1   5   3   20.16    4.49
  -1   5  -3   21.03    4.05
   2   0 -16  446.29   11.40
  -2   0  16  465.60   11.94
  -2   0  16  487.31   12.63
  -7   2  -6  455.23   12.25
   7   2   6  444.75   11.86
   7  -2   6  441.17   10.86
  -7   2  -6  485.79   11.73
  -7  -2  -6  462.80   12.01
  -7  -2  -6  441.61   10.92
   8  -1  -3    3.55    0.94
  -8  -1   3    3.87    1.14
  -8   1   3    5.76    2.23
  -8   1   3    1.92    0.71
   8   1  -3    1.02    0.74
  -8  -1   3    1.17    1.54
  -3   1 -15   17.48    2.23
  -3  -1 -15   20.11    1.81
  -3  -1 -15   19.28    2.58
   3  -1  15   20.05    2.96
   3  -1  15   20.36    2.35
   3   1  15   21.34    2.10
  -6   3  -6  772.56   17.23
  -6  -3  -6  711.16   17.28
   6  -3   6  722.35   16.59
  -6   3  -6  724.85   18.01
   6   3   6  727.54   17.75
  -6  -3  -6  715.27   16.42
  -5  -3   9  262.09    9.08
   5  -3  -9  254.69    9.38
  -5   3   9  271.24    9.73
  -5  -3   9  254.18    9.29
  -3   3  12  128.07    5.66
  -3  -3  12  125.65    4.85
  -3  -3  12  126.13    5.61
   3  -3 -12  131.68    5.88
  -3   3  12  138.40    4.91
   3   3 -12  130.30    4.50
   3   2 -14  515.12   12.20
  -3   2  14  489.01   12.95
  -3  -2  14  510.19   13.12
  -3  -2  14  500.14   12.56
   3  -2 -14  489.52   12.62
  -3   2  14  521.64   12.42
   8   1   3  172.11    9.75
  -8  -1  -3  159.74    5.99
  -8   1  -3  163.79    6.74
   8  -1   3  169.77    6.15
  -8  -1  -3  156.73    6.37
  -8   1  -3  162.22    6.42
  -2   0 -16 1689.33   37.67
   2   0  16 1715.48   38.28
   2   0  16 1695.39   38.17
   6  -1 -11  213.08    7.90
   6   1 -11  209.17    7.18
  -6  -1  11  185.53    6.96
  -6   1  11  217.14    8.57
  -6  -1  11  240.17    9.21
  -6   1  11  213.96    7.30
  -4  -2  13    5.68    1.67
  -4   2  13    5.49    2.50
  -4   2  13    9.61    1.16
   4  -2 -13    4.86    1.35
   4   2 -13    8.67    1.15
  -4  -2  13   10.05    1.88
  -5  -4   3 1226.75   27.64
  -5   4   3 1187.23   26.83
  -5  -4   3 1147.38   26.73
   5  -4  -3 1163.67   26.98
   3  -3  12   66.45    3.57
   3   3  12   73.54    3.92
  -3  -3 -12   76.36    3.93
  -3   3 -12   79.22    4.27
  -3  -3 -12   69.58    3.66
  -5   4  -3  313.80    4.61
  -5  -4  -3  366.49   10.01
  -5   4  -3  365.72   12.74
  -5  -4  -3  340.12    4.12
   5   4   3  356.79   10.52
   5  -4   3  317.68    4.20
  -5  -3  -9   78.36    4.01
   5   3   9   80.15    4.10
  -5   3  -9   78.21    4.25
   5  -3   9   66.54    3.42
  -7   0   9  703.47   17.79
  -7   0   9  696.60   16.36
   7   0  -9  666.36   15.66
  -3   2 -14  380.00   10.50
  -3  -2 -14  357.86    9.94
  -3  -2 -14  368.99    9.89
   3   2  14  362.24   10.08
   3  -2  14  353.10    9.84
  -2  -5   0    1.23    0.70
  -2   5   0    1.59    0.55
   2  -5   0    1.22    1.04
   2   5   0    1.63    1.04
  -2  -5   0    0.80    0.83
   0  -5   4  212.96    7.89
   0   5  -4  237.22    8.29
   0  -5   4  232.51    7.59
   0  -5  -4  200.34    7.44
   0   5   4  252.12    8.43
   0  -5  -4  234.41    8.20
  -4  -2 -13  359.99    9.67
  -4  -2 -13  355.78    9.85
   4   2  13  354.23    9.80
   4  -2  13  338.86    6.21
  -4   2 -13  367.03   10.19
  -6  -1 -11 1779.56   39.07
  -6  -1 -11 1771.97   39.26
  -6   1 -11 1805.30   38.89
   6   1  11 1813.36   40.33
  -6   1 -11 1829.62   40.79
   6  -1  11 1770.44   39.16
  -2  -5  -1   14.02    1.62
   2   5   1   12.08    2.52
  -2   5  -1   15.25    3.47
   2  -5   1   15.83    1.59
  -2   5  -1   16.49    3.39
  -2  -5  -1   15.86    1.30
   7   0   9  679.58   16.57
  -7   0  -9  667.27   16.41
  -7   0  -9  672.30   15.88
  -4   3  11   11.18    0.93
  -4   3  11    6.21    1.59
   4   3 -11   13.52    0.96
  -4  -3  11   10.09    1.41
  -4  -3  11   12.85    2.55
   4  -3 -11   13.52    2.47
   8   0  -5    1.89    0.88
  -8   0   5    0.35    0.93
  -8   0   5    4.44    3.00
  -4  -4   7   65.47    3.83
  -4   4   7   66.36    3.68
   4  -4  -7   66.42    3.91
  -4  -4   7   65.53    3.18
   5  -1 -13   83.50    4.04
  -5  -1  13   92.95    4.67
  -5   1  13   89.45    4.85
  -5  -1  13   82.76    3.96
   5   1 -13   91.93    3.90
  -5   1  13   87.85    3.75
  -2   3  13  817.22   18.47
   2  -3 -13  774.48   18.84
   2   3 -13  808.32   18.20
  -2   3  13  741.82   19.20
  -2  -3  13  767.85   18.83
  -2  -3  13  741.72   16.82
  -4  -3 -11  409.40   10.84
   4  -3  11  405.43   10.52
  -4   3 -11  423.10   11.31
   4   3  11  410.70   10.97
  -4  -3 -11  405.57   10.48
   4   4   7   83.40    5.02
  -4  -4  -7   77.76    3.47
  -4   4  -7   77.48    4.24
   4  -4   7   71.21    3.33
  -4  -4  -7   72.65    3.90
  -2   5   2   35.64    1.90
   2   5  -2   34.66    2.26
  -2  -5   2   41.78    2.40
  -2   5   2   37.45    2.80
  -2  -5   2   56.08    3.39
   2  -5  -2   36.83    2.53
  -2  -5  -2  595.54   14.11
   2   5   2  574.11   14.27
  -2  -5  -2  576.00   13.91
  -2   5  -2  558.98   14.80
   2  -5   2  564.45   13.44
  -2   5  -2  605.68   14.09
   1  -5  -4    9.34    1.96
   1   5  -4    7.58    1.43
  -1  -5   4    6.72    1.07
  -1   5   4    9.07    1.87
  -1  -5   4    6.84    1.57
  -1   5   4    8.22    1.57
  -2   3 -13  505.07   12.81
  -2  -3 -13  479.45   12.35
  -2  -3 -13  510.52   13.13
   2  -3  13  465.57   12.07
   2   3  13  479.60   12.18
   8   0   5    0.45    1.05
  -8   0  -5    0.16    1.10
  -1  -5  -4    8.09    1.43
  -1   5  -4    9.56    2.02
  -1   5  -4   11.38    2.41
  -1  -5  -4    8.11    1.35
   1   5   4   11.62    2.20
   1  -5   4    8.38    1.54
  -8  -1   4  390.20   10.09
   8   1  -4  359.66    9.67
  -8   1   4  453.59   12.34
  -8  -1   4  372.83   10.64
  -8   1   4  426.13   11.59
   8  -1  -4  390.80    9.83
   5   1  13    9.90    2.14
  -5  -1 -13   11.60    2.46
  -5   1 -13   13.34    2.53
  -5   1 -13    9.34    1.09
  -5  -1 -13   10.00    1.43
   5  -1  13    7.69    1.84
   8  -1   4  406.51   10.32
  -8  -1  -4  386.60   10.47
   8   1   4  393.12   10.50
  -8   1  -4  402.53   10.55
  -8  -1  -4  398.70   10.30
  -8   1  -4  375.51   10.41
  -5   4   4   16.07    1.83
  -5  -4   4   13.81    1.57
  -5  -4   4   16.48    2.23
   5  -4  -4   13.51    1.96
  -5   4  -4   14.88    1.33
   5  -4   4   20.56    1.62
   5   4   4   15.59    3.45
  -5   4  -4   18.56    4.36
  -5  -4  -4   16.51    2.26
  -5  -4  -4   15.78    1.35
  -2  -4  10 1135.28   26.57
  -2  -4  10 1214.26   26.53
  -2   4  10 1269.46   27.52
  -2   4  10 1171.95   28.40
   2  -4 -10 1182.72   27.47
   2   4 -10 1300.07   28.05
   2  -4  10    4.99    1.19
  -2  -4 -10    4.04    2.07
  -2   4 -10    4.59    1.52
  -2  -4 -10    4.70    1.42
   2   4  10    5.56    1.42
  -3  -4   9   70.32    4.00
   3  -4  -9   83.83    4.43
  -3  -4   9   85.21    3.62
  -3   4   9   74.34    4.08
  -2  -1  16  634.86   15.62
  -2   1  16  648.46   15.56
   2  -1 -16  599.32   14.74
  -2   1  16  627.77   15.68
  -2  -1  16  644.95   15.70
   2   1 -16  606.09   14.51
  -2  -2  15  347.19    9.72
  -2   2  15  339.36    6.77
  -2   2  15  360.32    9.30
   2   2 -15  350.78    8.98
  -2  -2  15  340.61    5.60
   2  -2 -15  349.28    9.78
  -3   4  -9 1517.76   33.84
  -3  -4  -9 1518.73   33.64
  -3  -4  -9 1500.67   33.68
   3  -4   9 1560.34   34.65
   3   4   9 1495.32   33.26
  -6   2  10  111.99    5.44
   6   2 -10  123.17    4.35
   6  -2 -10  112.78    5.20
  -6  -2  10  109.25    5.13
  -6   2  10  123.63    4.29
  -6  -2  10  103.79    4.82
   2   2  15    6.74    1.98
   2  -2  15    4.42    0.66
  -2   2 -15    4.37    1.55
   2   2  15    2.92    1.13
  -2  -2 -15    5.18    1.29
   2  -2  15    4.45    2.11
   2   1  16   11.93    2.07
  -2  -1 -16   14.73    2.42
   2  -1  16   10.07    1.97
   2  -1  16   12.61    1.55
  -2   1 -16   15.29    2.67
   2   1  16   12.62    2.34
  -7  -2   7    8.99    1.82
   7  -2  -7    6.33    1.39
  -7   2   7    7.03    1.96
  -7  -2   7   10.55    2.71
  -7  -2   7    6.97    1.37
  -2   5   3   55.00    2.32
  -2  -5   3   49.77    3.15
  -2  -5   3   60.60    3.03
   2  -5  -3   50.56    3.14
  -2   5   3   56.97    4.47
   2   5  -3   54.36    2.48
  -5  -2  12   63.05    3.71
   5  -2 -12   67.48    3.81
  -5   2  12   67.80    4.11
  -5  -2  12   70.52    3.87
  -5   2  12   71.62    3.00
   5   2 -12   79.07    3.22
  -2  -5  -3  654.76   15.47
  -2   5  -3  778.59   17.54
   2  -5   3  668.47   15.78
  -2   5  -3  717.33   18.66
  -2  -5  -3  715.45   16.92
   2   5   3  730.77   18.24
   0  -5  -5 1083.50   25.02
   0  -5   5 1042.50   24.24
   0   5   5 1255.48   27.79
   0  -5   5 1188.14   25.74
   0   5  -5 1245.98   27.72
  -6   3   7  507.56   13.35
  -6  -3   7  526.88   13.60
   6  -3  -7  529.08   13.66
  -6  -3   7  523.99   13.25
   7  -1  -9   89.19    4.15
   7   1  -9  107.77    4.22
  -7   1   9   91.78    4.99
  -7  -1   9  111.04    5.57
  -7  -1   9   97.81    4.39
  -7   1   9  101.39    3.92
   6   2  10   44.62    3.22
  -6  -2 -10   43.83    2.80
  -6   2 -10   48.38    3.59
  -6  -2 -10   45.50    2.87
  -6   2 -10   49.71    2.17
   6  -2  10   46.26    2.84
  -7   2  -7    2.95    1.67
  -7   2  -7    2.44    1.17
  -7  -2  -7    1.69    1.12
   7  -2   7    5.82    1.44
   7   2   7    4.30    2.00
  -7  -2  -7    2.67    1.70
  -6  -3  -7   35.49    2.76
   6   3   7   35.00    3.51
   6  -3   7   25.80    1.99
  -6  -3  -7   30.16    1.78
  -6   3  -7   33.96    2.76
  -6   3  -7   36.96    1.92
   5  -2  12  855.83   20.12
  -5   2 -12  898.69   21.56
  -5  -2 -12  867.02   20.33
   5   2  12  866.49   20.65
  -5  -2 -12  842.71   19.82
  -6   0  12    2.82    1.73
  -6   0  12    4.67    1.69
   6   0 -12    2.39    1.31
  -7  -1  -9  349.01    9.53
  -7   1  -9  348.04    9.89
   7   1   9  334.96    6.44
  -7  -1  -9  348.14    9.41
  -7   1  -9  344.72    8.74
   7  -1   9  339.90    5.89
   0   4  11  945.35   22.91
   0  -4 -11  936.03   22.14
   0   4 -11 1003.64   22.61
   0  -4  11  968.18   23.02
   0   4  11  921.40   20.83
   7   3   0    2.02    1.49
  -7   3   0    7.42    2.87
  -7   3   0    9.94    1.78
  -7  -3   0   10.06    1.96
  -1  -5   5  548.67   12.73
  -1   5   5  544.80   12.59
  -1  -5   5  476.12   12.48
   1  -5  -5  483.72   12.59
   1   5  -5  560.02   12.89
  -1   5   5  549.30   14.07
  -6   0 -12  420.49   11.49
   6   0  12  400.21   10.87
  -6   0 -12  420.24   10.53
  -4   0  15   -3.00    1.62
  -4   0  15    0.78    1.04
   4   0 -15   -0.41    1.12
  -7   3   1   47.74    7.80
  -7   3   1   49.08    3.28
   7   3  -1   52.49    8.69
  -7  -3   1   50.87    3.35
  -1  -5  -5  802.75   18.95
   1   5   5  896.08   20.95
  -1  -5  -5  867.04   20.14
  -1   5  -5  947.68   20.83
  -1   5  -5  897.77   21.03
  -8  -1   5  296.74    9.96
  -8   1   5  323.70    6.65
  -8  -1   5  284.44   10.41
  -8   1   5  349.09   10.26
   8  -1  -5  322.39    4.86
   7   3   1    9.66    2.72
  -7   3  -1   11.15    1.85
  -7  -3  -1   13.40    2.10
   7  -3   1   13.43    0.96
  -7   3  -1   16.12    2.59
  -7  -3  -1   12.41    1.03
  -8   0   6 1490.47   34.23
   8   0  -6 1340.90   30.04
  -8   0   6 1410.10   31.62
  -8  -1  -5   39.94    2.90
  -8   1  -5   40.80    2.74
   8  -1   5   42.88    2.70
  -8   1  -5   36.63    2.90
  -8  -1  -5   39.05    2.72
   8   1   5   40.20    3.06
   5  -4  -5   -0.18    1.48
  -5  -4   5    5.68    1.83
  -5   4   5    4.90    1.64
  -5  -4   5    2.86    2.10
   0   3  14  659.42   12.78
   0   3  14  669.57   14.16
   0  -3  14  655.68   13.69
   0  -3 -14  678.58   14.03
   0   3 -14  709.38   13.65
   0   0  17    3.12    1.62
  -4   0 -15   -0.89    1.77
  -4   0 -15    2.19    1.53
   4   0  15    1.65    1.37
   8   0   6    7.37    1.46
  -8   0  -6    4.00    1.87
  -8   0  -6    1.06    1.18
  -5   4  -5 1016.13   24.32
  -5  -4  -5  968.37   21.54
   5   4   5  991.43   23.92
   5  -4   5  962.72   21.52
  -5  -4  -5  994.58   23.26
  -2  -5   4   56.03    3.40
  -2  -5   4   67.11    3.31
  -2   5   4   64.90    3.07
  -2   5   4   65.47    5.37
   2   5  -4   70.78    3.02
   2  -5  -4   59.02    3.57
  -1   4  11 1757.37   32.33
  -1   4  11 1777.01   29.78
   1  -4 -11 1726.23   30.77
  -1  -4  11 1717.52   30.81
   1   4 -11 1920.60   32.04
   7   3  -2  346.92   10.87
  -7  -3   2  395.06   10.75
  -7   3   2  333.66    8.09
  -7   3   2  339.99    6.37
  -2   5  -4  123.49    6.70
  -2  -5  -4  106.90    4.79
   2   5   4  118.61    6.12
   2  -5   4   98.76    4.64
  -2  -5  -4  120.47    5.43
  -2   5  -4  130.31    5.46
  -1  -4 -11 1778.18   31.21
   1  -4  11 1800.35   31.69
   1   4  11 1744.77   29.84
   1   4  11 1725.85   30.88
  -1   4 -11 1880.16   32.10
   7  -3   2   98.37    3.63
  -7  -3  -2   95.96    4.70
  -7   3  -2  101.80    5.82
   7   3   2  104.76    7.82
  -7  -3  -2   96.31    3.59
  -7   3  -2   96.41    4.54
   3   0 -16   -0.90    0.94
  -3   0  16   -1.69    0.94
  -3   0  16    0.54    1.33
  -5  -3  10   37.03    3.00
  -5   3  10   37.69    2.88
   5  -3 -10   43.44    3.17
  -5  -3  10   45.62    3.03
  -4  -4   8  104.96    4.68
  -4   4   8  110.18    5.41
   4  -4  -8  110.24    5.61
  -4  -4   8  106.89    5.57
   3   0  16    0.28    0.38
   3   0  16   -0.70    1.37
  -3   0 -16   -1.69    1.77
  -7   0  10    3.30    1.37
   7   0 -10    2.09    1.24
  -7   0  10    2.50    2.78
   5  -3  10  766.23   14.71
  -5  -3 -10  776.74   14.75
  -5   3 -10  796.94   15.91
   5   3  10  783.44   15.54
  -5  -3 -10  783.72   15.52
  -1   0  17  471.57   10.56
  -1   0  17  484.96   10.62
  -1  -3  14   34.63    3.40
  -1   3  14   39.67    2.70
  -1  -3  14   34.87    2.00
  -1   3  14   35.35    6.62
   1   3 -14   36.41    2.50
   1  -3 -14   32.41    2.96
  -4   4  -8 1425.53   25.72
  -4  -4  -8 1371.18   23.99
  -4  -4  -8 1378.14   25.00
   4  -4   8 1425.67   25.02
   4   4   8 1388.93   24.96
   1   3  14  669.10   15.93
  -1  -3 -14  691.84   14.17
   1  -3  14  669.93   13.80
  -1   3 -14  697.69   13.74
   1   3  14  689.16   13.50
   1   0  17  514.49   11.37
  -1   0 -17  512.70   11.32
   1   0  17  525.49   11.94
   5   0 -14    0.05    0.84
  -5   0  14    0.25    0.89
  -5   0  14    3.84    2.04
  -3  -5   0    2.70    1.40
  -3   5   0    1.54    1.09
  -3  -5   0    2.29    0.91
   3   5   0    1.62    0.81
  -3   5   0    0.55    0.86
   3  -5   0    2.13    1.04
  -8  -2   0  252.08    5.61
  -8   2   0  227.96    9.53
  -8   2   0  252.14    7.10
   8   2   0  215.65    9.34
   8  -2   0  264.21    5.68
  -8  -2   0  236.75    6.86
   0   5  -6  101.55    4.48
   0  -5   6   89.53    3.67
   0  -5   6   86.24    4.70
   0   5   6   97.57    5.14
   0   5   6  100.14    4.51
   0  -5  -6   94.24    4.87
   7   0  10   -1.28    1.42
  -7   0 -10    2.13    1.64
  -7   0 -10    1.70    0.93
  -3   5   1  138.55    5.94
   3  -5  -1  134.73    6.08
  -3  -5   1  144.17    6.06
   8  -2  -1  228.19    4.90
  -8  -2   1  209.01    8.74
   8   2  -1  205.10   10.52
  -8   2   1  203.73   13.11
  -8  -2   1  219.22    7.28
  -8   2   1  236.63    6.85
  -3  -5  -1   45.81    2.78
  -3   5  -1   41.67    5.12
  -3  -5  -1   47.56    2.52
   3  -5   1   46.36    2.55
  -3   5  -1   45.17    2.73
   3   5   1   49.52    5.62
  -8  -2  -1  188.54    7.18
  -8   2  -1  193.48   17.54
  -8  -2  -1  181.40    7.80
  -8   2  -1  185.58    7.96
   8  -2   1  198.34    7.41
   8   2   1  174.97    7.55
  -7  -3   3    4.93    1.89
  -7   3   3    3.06    1.75
  -7   3   3    1.16    1.55
   7   3  -3    0.89    0.69
  -6  -1  12  195.86    8.56
  -6   1  12  166.77    7.74
   6   1 -12  177.82    6.98
  -6   1  12  181.29    7.03
   6  -1 -12  170.40    7.25
  -6  -1  12  178.57    7.44
   7   3   3  356.90    9.45
  -7   3  -3  355.95   14.45
  -7  -3  -3  334.70    6.78
   7  -3   3  363.78    7.23
  -7   3  -3  322.56    7.54
  -7  -3  -3  336.84    8.41
  -5   0 -14    2.12    2.54
  -5   0 -14    0.79    0.99
   5   0  14    3.06    1.75
   3   3 -13  756.34   13.44
  -3   3  13  787.67   14.08
  -3  -3  13  672.78   12.80
  -3  -3  13  713.69   14.89
  -3   3  13  700.47   14.65
   3  -3 -13  728.58   15.08
   0  -2  16   12.52    1.40
   0   2  16   18.59    2.78
   0  -2  16   13.01    2.31
   0   2  16   16.41    1.95
   0  -2 -16   10.88    2.20
   0   2 -16   13.81    1.94
  -6  -1 -12  139.72    6.37
  -6   1 -12  147.47    5.74
   6   1  12  151.16    6.78
   6  -1  12  141.54    6.28
  -6  -1 -12  149.25    6.27
  -6   1 -12  149.11    7.05
  -4  -1  15    6.39    1.72
  -4   1  15    8.34    2.78
   4   1 -15    7.91    1.70
  -4  -1  15    6.34    1.61
   4  -1 -15    7.02    1.55
  -4   1  15    7.22    1.37
  -8   2   2   61.29    3.91
   8  -2  -2   70.53    2.98
  -8   2   2   61.95    6.51
  -8  -2   2   56.34    3.68
   8   2  -2   62.10    7.52
  -8  -2   2   70.87    3.23
  -3  -5   2  217.47    8.96
  -3  -5   2  237.76    6.01
  -3   5   2  238.61    6.31
   3  -5  -2  218.44    8.24
  -7  -2   8  204.70    8.39
  -7   2   8  185.70    8.15
   7  -2  -8  202.13    8.31
  -7  -2   8  170.25    7.47
  -3   5  -2   94.97    5.88
   3  -5   2   93.46    4.13
  -3  -5  -2  108.38    4.65
  -3  -5  -2  101.44    4.79
  -3   5  -2  103.15    4.40
   3   5   2   99.81    5.75
   3   3  13    2.28    1.87
  -3  -3 -13    0.65    1.14
   3  -3  13   -0.95    1.22
  -3   3 -13    0.85    1.73
  -3  -3 -13    0.41    1.39
  -1   5   6  233.12    6.51
  -1   5   6  237.70    5.27
   1  -5  -6  211.73    8.70
   1   5  -6  242.82    5.40
  -1  -5   6  244.96    5.40
  -1  -5   6  212.36    8.76
  -8  -2  -2   67.00    3.29
  -8   2  -2   63.49   11.85
   8   2   2   68.77    9.24
  -8   2  -2   61.54    3.66
   8  -2   2   72.08    3.35
  -8  -2  -2   66.20    4.05
  -8  -1   6   55.27    7.12
   8  -1  -6   49.82    6.02
  -1   5  -6  230.82    5.81
   1  -5   6  206.00    8.36
   1   5   6  218.72    8.82
  -1  -5  -6  211.45    8.50
  -1  -5  -6  220.41    8.13
  -6  -3   8  199.07    8.35
  -6   3   8  198.41    8.44
  -6  -3   8  211.25    8.54
   6  -3  -8  200.43    8.44
   2  -5  -5    3.07    1.59
  -2   5   5    2.95    1.06
  -2   5   5    1.21    0.66
  -2  -5   5    2.17    0.75
  -2  -5   5    1.33    1.17
  -2  -5  -5   75.74    3.92
  -2   5  -5   89.62    9.16
   2  -5   5   72.04    3.80
   2   5   5   86.00    4.20
  -2  -5  -5   82.25    4.11
   0   1 -17  213.97    8.61
   0   1  17  232.93   12.66
   0  -1  17  233.35    6.71
   0   1  17  225.97    8.41
   0  -1  17  217.96    7.79
   0  -1 -17  229.75    6.53
  -4  -3  12  274.99    7.64
  -4  -3  12  264.43    6.49
   4  -3 -12  287.89    7.96
  -4   3  12  263.25    7.26
  -4   1 -15  284.86    7.75
   4  -1  15  284.26    7.54
   4   1  15  288.74    7.71
  -4  -1 -15  281.11    6.86
   4  -1  15  279.07    7.18
  -4  -1 -15  277.70    7.43
  -5  -4   6   41.90    2.99
  -5  -4   6   33.96    3.04
   5  -4  -6   33.85    3.19
  -5   4   6   35.22    3.03
  -7  -2  -8  205.98    8.07
   7  -2   8  209.44    8.22
  -7   2  -8  220.78    8.60
  -7   2  -8  220.93    7.46
   7   2   8  213.01    8.84
  -7  -2  -8  223.63    8.38
   4   2 -14  111.32    4.65
  -4   2  14  115.49    4.79
  -4  -2  14  111.36    5.49
  -4   2  14  104.76    5.32
   4  -2 -14  104.82    5.10
  -4  -2  14  103.34    5.08
  -8  -1  -6   80.02    4.32
  -8   1  -6   86.04    4.97
  -8  -1  -6   76.81    4.16
   8   1   6   82.67    4.50
   8  -1   6   86.17    4.33
  -8   1  -6   89.88    4.40
  -6  -3  -8    0.77    1.27
  -6   3  -8    7.53    2.47
  -6  -3  -8    0.39    1.21
   6  -3   8   -0.19    0.98
   6   3   8    2.62    1.58
   3  -4 -10  123.75    6.01
  -3  -4  10  123.12    6.08
  -3  -4  10  132.55    5.40
  -3   4  10  123.40    6.01
  -5   4  -6    6.42    2.41
   5   4   6    9.37    1.87
  -5  -4  -6    6.21    1.19
  -5  -4  -6    6.04    2.27
   5  -4   6    6.14    1.12
   8   0  -7    2.35    1.30
  -8   0   7    2.29    0.99
  -8   0   7    4.99    3.31
   4   3  12  154.59    6.73
  -4  -3 -12  155.86    6.69
  -4  -3 -12  159.48    6.70
   4  -3  12  158.59    6.67
  -4   3 -12  173.09    7.58
  -1   2  16   32.11    5.38
  -1  -2  16   29.34    1.96
   1  -2 -16   30.33    2.73
   1   2 -16   33.34    2.43
  -1  -2  16   29.78    2.54
  -1   2  16   36.19    2.65
  -3  -1  16  137.97    6.20
   3   1 -16  123.11    5.20
  -3   1  16  130.71    5.53
   3  -1 -16  130.94    5.92
  -3  -1  16  126.20    5.81
  -3   1  16  134.77    6.30
   3  -2 -15   13.94    2.10
  -3   2  15   15.06    2.26
  -3   2  15   14.05    1.35
  -3  -2  15   19.17    2.31
   3   2 -15    6.43    1.23
  -3  -2  15   20.89    2.37
  -3   4 -10   13.89    2.16
  -3  -4 -10   11.55    2.16
   3  -4  10   13.70    2.07
  -3  -4 -10    9.19    1.47
   3   4  10   12.36    1.87
   4   2  14   33.91    2.63
  -4  -2 -14   31.92    2.86
   4  -2  14   31.59    2.57
  -4   2 -14   37.30    3.20
  -4  -2 -14   34.33    2.70
   1  -2  16  118.35    5.79
  -1  -2 -16  118.90    5.88
   1   2  16  107.40    5.08
  -1   2 -16  104.87    5.10
   1  -2  16  108.82    4.47
   1   2  16  123.49    9.12
  -2   4  11    7.45    1.09
  -2   4  11    3.40    1.40
   2   4 -11    4.52    1.42
   2  -4 -11    5.99    1.86
  -2  -4  11    5.44    0.94
  -2  -4  11    8.03    2.02
   2  -4  11   98.42    4.96
  -2   4 -11   97.54    4.88
  -2  -4 -11  100.31    4.87
  -2  -4 -11  100.20    4.99
   2   4  11   95.70    4.57
  -8   0  -7    2.23    1.40
  -8   0  -7    0.23    1.04
   8   0   7    2.07    1.19
  -8   2   3    2.41    1.67
  -8  -2   3    3.94    2.36
  -8   2   3    2.29    2.10
  -8  -2   3    2.34    1.00
   8   2  -3    2.10    1.02
  -3  -2 -15    0.29    1.00
  -3   2 -15    4.58    2.04
   3  -2  15   -0.88    1.51
   3   2  15   -0.34    1.35
  -3  -2 -15   -1.40    1.64
   3   1  16  280.51    7.03
   3   1  16  299.01    7.77
   3  -1  16  323.21    7.42
  -3  -1 -16  315.94    8.33
  -3   1 -16  324.16    8.23
   3  -1  16  307.64    8.08
  -7   1  10   44.70    2.45
  -7  -1  10   42.22    3.02
   7   1 -10   43.59    2.48
   7  -1 -10   40.40    2.78
  -7   1  10   35.51    3.54
  -7  -1  10   42.63    3.81
  -3   5   3   34.20    6.92
   3  -5  -3   28.38    2.40
  -3  -5   3   30.93    2.66
  -3  -5   3   33.67    2.42
  -7   3  -4  439.14   17.69
  -7  -3  -4  417.42    8.25
  -7   3  -4  436.21    9.20
   7  -3   4  428.62    8.45
   7   3   4  422.44   10.39
  -7  -3  -4  434.24   10.15
  -3   5  -3   20.60    3.75
  -3  -5  -3   19.20    1.59
  -3   5  -3   18.86    1.29
   3  -5   3   16.25    1.49
   3   5   3   22.87    4.83
  -3  -5  -3   18.28    1.76
   1  -1 -17    1.57    1.31
  -1  -1  17    2.74    1.57
  -1   1  17    0.26    1.06
  -1  -1  17   -0.78    1.06
   1   1 -17    1.33    1.21
  -1   1  17    0.70    1.13
  -8  -2  -3  553.63   11.90
  -8  -2  -3  558.77   10.77
  -8   2  -3  564.30   11.70
   8  -2   3  604.22   11.43
   8   2   3  585.03   12.56
  -8   2  -3  568.53   12.78
   6  -2 -11    4.16    1.67
  -6   2  11    4.25    2.50
   6   2 -11    3.04    0.92
  -6  -2  11    2.73    1.67
  -6  -2  11    4.28    1.92
   1  -1  17   57.88    3.85
   1   1  17   54.40    8.05
   1  -1  17   58.90    3.22
  -1   1 -17   52.60    3.62
  -1  -1 -17   55.18    3.77
   1   1  17   52.68    3.46
  -5  -1  14   -0.30    1.04
   5   1 -14    3.16    1.01
  -5   1  14   -1.33    1.53
  -5  -1  14    4.95    2.32
   5  -1 -14    1.30    1.47
  -5   1  14    1.86    1.43
   2   0 -17   -2.22    1.13
  -2   0  17   -2.16    1.25
  -2   0  17   -0.52    1.26
  -2  -3  14  232.59    5.47
  -2  -3  14  236.42    6.97
   2   3 -14  258.91    6.17
  -2   3  14  253.63   13.55
   2  -3 -14  244.51    7.14
  -2   3  14  255.48    5.95
  -7   1 -10    8.52    2.58
   7   1  10    5.15    2.29
  -7  -1 -10    5.81    1.83
  -7   1 -10    6.12    1.48
  -7  -1 -10    6.06    1.98
   7  -1  10    9.12    1.61
  -2  -3 -14  302.14    7.70
   2   3  14  294.45    7.32
  -2   3 -14  313.24    7.89
   2  -3  14  285.47    7.47
   2   0  17    0.71    0.58
   2   0  17    2.42    1.61
  -2   0 -17    0.27    1.48
  -6   2 -11   98.82    5.64
  -6  -2 -11  102.49    4.99
   6  -2  11   92.18    4.65
   6   2  11   99.99    5.12
  -6  -2 -11   87.20    4.32
  -5  -1 -14   25.26    2.53
   5  -1  14   25.84    2.53
  -5   1 -14   25.85    1.55
  -5   1 -14   24.83    3.05
   5   1  14   20.31    2.39
  -5  -1 -14   23.59    1.95
   0  -5   7  323.22    8.25
   0   5   7  340.86    7.30
   0  -5  -7  334.22    8.31
   0   5  -7  353.64    7.52
   0   5   7  340.18    9.16
  -6   4   0  520.82   10.79
  -6  -4   0  584.46   12.37
  -6   4   0  549.62   14.11
   6   4   0  540.00   13.59
  -5  -2  13  103.67    5.16
   5  -2 -13   96.36    4.96
  -5   2  13   85.98    4.73
  -5  -2  13   84.47    4.54
   5   2 -13  102.88    4.34
  -5   2  13  105.76    4.41
   6   4  -1   37.03    7.47
  -6   4   1   38.55    2.91
  -6  -4   1   38.34    2.95
  -6   4   1   33.60    5.97
  -6   4  -1   22.55    2.04
  -6   4  -1   34.39    4.62
   6   4   1   32.82    5.56
  -6  -4  -1   30.07    2.56
  -4  -4   9    9.77    2.24
  -4  -4   9    9.85    1.41
   4  -4  -9    4.67    1.81
  -4   4   9    7.95    2.10
   0  -4  12 1025.01   19.82
   0  -4 -12  989.62   19.04
   0   4  12 1016.02   18.26
   0   4 -12 1114.26   19.86
   0   4  12 1045.29   21.47
   8   2  -4  636.71   13.17
  -8  -2   4  613.54   13.20
  -8   2   4  605.75   13.13
  -8   2   4  636.51   13.66
  -3  -5   4  338.69    7.66
  -3   5   4  302.78    7.42
  -3  -5   4  301.34    8.05
   3  -5  -4  299.00    7.89
  -2  -5   6   46.37    2.64
  -2  -5   6   39.49    3.17
   2  -5  -6   39.74    3.04
  -2   5   6   45.73    5.84
  -6   0  13    3.07    1.72
   6   0 -13    0.45    0.75
  -6   0  13    0.45    0.89
  -3   5  -4   37.02    4.84
  -3  -5  -4   29.93    1.93
  -3  -5  -4   37.26    2.90
   3  -5   4   31.30    1.92
   3   5   4   35.09    4.18
   4   4   9  180.37    7.63
  -4   4  -9  191.86    8.17
   4  -4   9  188.47    7.65
  -4  -4  -9  175.38    7.52
  -4  -4  -9  186.78    7.62
   5  -2  13   10.29    2.02
  -5   2 -13   16.61    2.59
   5   2  13   12.20    2.27
  -5  -2 -13   11.46    1.74
  -5  -2 -13   12.94    2.29
   2   5   6   11.29    2.45
  -2   5  -6   10.43    1.63
  -2  -5  -6   11.64    1.91
  -2  -5  -6    9.33    1.46
   2  -5   6    8.40    1.48
   8   2   4  783.54   16.19
  -8  -2  -4  757.00   14.09
  -8   2  -4  783.34   16.15
  -8  -2  -4  743.94   14.99
  -8   2  -4  799.13   15.42
   8  -2   4  792.38   14.59
  -7  -3   5  279.28    7.50
  -7   3   5  247.45    7.13
  -7  -3   5  281.70    7.63
   7  -3  -5  276.85    7.47
  -8  -1   7   86.42    4.90
  -8  -1   7   83.74    4.28
  -8   1   7   79.48    4.82
  -8  -1   7   82.93    5.88
   8  -1  -7   82.78    4.18
  -1  -5   7   22.28    2.34
  -1   5   7   23.46    1.52
   1   5  -7   27.17    1.63
  -1  -5   7   26.11    1.49
   1  -5  -7   24.06    2.38
  -1   5   7   25.77    5.09
  -6   4   2  564.01   13.31
  -6  -4   2  693.68   14.05
  -6   4   2  647.14   13.05
   6   4  -2  602.40   14.01
   1  -5   7   15.35    1.80
  -1  -5  -7   17.06    1.82
   1   5   7   13.73    3.29
  -1   5  -7   16.93    1.75
  -1  -5  -7   16.95    1.89
  -6   4  -2 2625.63   43.73
  -6  -4  -2 2812.20   83.59
   6   4   2 2772.30   48.37
  -6   4  -2 2806.86   83.98
  -5  -3  11  364.99    8.46
   5  -3 -11  360.83    9.05
  -5   3  11  371.75    9.16
  -5  -3  11  345.46    8.84
  -7   3  -5   51.03    2.93
   7  -3   5   43.26    2.36
  -7   3  -5   49.42    3.69
  -7  -3  -5   45.78    2.48
  -7  -3  -5   51.38    3.66
   7   3   5   54.46    9.82
  -6   0 -13    2.50    1.81
  -6   0 -13    0.67    1.01
   6   0  13    2.02    2.27
  -5   4   7 1160.52   21.62
   5  -4  -7 1213.33   22.90
  -5  -4   7 1187.47   22.56
  -5  -4   7 1185.43   21.31
  -2   2  16    6.02    1.40
  -2  -2  16    2.47    1.27
   2   2 -16    2.93    1.41
   2  -2 -16    6.66    1.89
  -2   2  16    3.63    2.08
  -2  -2  16    4.30    1.71
  -8  -1  -7  421.13    9.40
   8   1   7  435.85   10.10
   8  -1   7  442.75    9.58
  -8   1  -7  436.00    9.35
  -8  -1  -7  422.98    9.70
  -8   1  -7  423.13    9.97
   1  -4 -12  549.58   12.10
   1   4 -12  609.58   11.60
  -1   4  12  566.65   12.66
  -1  -4  12  551.98   12.31
  -1   4  12  559.41   10.83
  -7   0  11 1913.52   32.73
   7   0 -11 1858.07   31.87
  -7   0  11 2037.66   36.47
   1   4  12   17.46    3.14
  -1   4 -12   18.59    2.18
  -1  -4 -12   14.48    2.03
   1   4  12   12.15    1.65
   1  -4  12   12.99    2.08
  -5  -4  -7    4.57    1.84
  -5  -4  -7    3.38    1.35
   5   4   7    3.83    1.85
   5  -4   7    4.90    1.17
  -5   4  -7   10.44    2.91
  -5  -3 -11  877.99   16.60
  -5   3 -11  921.80   18.09
   5  -3  11  892.22   16.89
   5   3  11  898.73   17.48
  -5  -3 -11  929.61   17.97
  -2  -2 -16  255.71    7.23
  -2   2 -16  257.40    7.07
   2   2  16  253.41    9.92
   2  -2  16  254.06    7.27
   2   2  16  257.74    6.95
  -2  -1  17  236.42    6.40
  -2  -1  17  234.92    6.56
  -2   1  17  248.58    6.47
   2  -1 -17  228.26    6.29
   2   1 -17  234.99    6.16
  -2   1  17  248.89    7.02
  -7   2   9  130.83    6.40
  -7  -2   9  144.34    6.48
   7  -2  -9  132.75    6.09
  -7  -2   9  131.53    6.23
   6  -3  -9  458.77   10.62
  -6  -3   9  451.58   10.54
  -6   3   9  456.59   10.72
  -6  -3   9  452.15   10.14
  -7   0 -11 1335.47   24.60
   7   0  11 1353.09   24.71
  -7   0 -11 1317.55   23.16
  -8   0   8  671.47   12.94
   8   0  -8  672.07   13.05
  -8   0   8  685.40   14.93
   2   1  17   90.17    4.75
  -2   1 -17   95.86    5.07
   2   1  17  100.83    7.42
  -2  -1 -17  102.46    5.51
   2  -1  17  102.94    4.53
   2  -1  17   97.63    5.20
   6  -4  -3    5.37    1.61
  -6  -4   3    7.99    1.81
  -6   4   3    6.03    1.71
   6   4  -3   -0.58    1.39
  -6   4  -3  300.36    6.97
  -6  -4  -3  306.92    7.94
  -6   4  -3  313.15   12.08
   6   4   3  325.19   12.73
   7  -2   9  351.81    8.06
   7   2   9  349.33    8.68
  -7   2  -9  371.52    7.51
  -7  -2  -9  347.49    8.47
  -7  -2  -9  334.16    7.79
  -7   2  -9  353.26    8.99
   6  -3   9  163.46    6.76
   6   3   9  163.69    7.24
  -6  -3  -9  156.44    6.54
  -6   3  -9  170.20    7.70
  -6  -3  -9  167.17    7.22
  -8   0  -8   61.12    3.47
  -8   0  -8   56.86    3.61
   8   0   8   59.73    3.52
   0   3  15   62.83    3.48
   0   3  15   61.98    5.02
   0  -3  15   63.44    4.03
   0   3 -15   65.54    3.64
   0  -3 -15   63.89    3.90
   4   0 -16  292.67    7.22
  -4   0  16  294.93    7.36
  -4   0  16  301.41    8.27
   3  -5  -5  304.30    8.13
  -3  -5   5  332.51    7.54
  -3  -5   5  304.23    8.21
  -3   5   5  299.15    7.46
  -3  -5  -5   77.55    3.83
  -3  -5  -5   86.75    4.43
   3   5   5   86.19    9.28
   3  -5   5   74.11    3.77
  -3   5  -5   82.61    5.41
  -8   2  -5  221.80    7.97
   8   2   5  212.10   11.19
  -8   2  -5  201.11    8.59
  -8  -2  -5  205.13    7.97
  -8  -2  -5  205.59    8.52
   8  -2   5  214.03    8.24
   9   0   0    1.71    1.13
  -9   0   0    5.90    1.78
  -9   0   0    6.41    2.92
  -4   0 -16 1895.36   33.57
   4   0  16 1909.00   33.88
  -4   0 -16 1921.80   32.52
  -6   1  13   69.51    4.65
   6  -1 -13   60.61    3.60
   6   1 -13   66.53    3.39
  -6  -1  13   65.10    3.76
  -6  -1  13   64.71    4.15
  -6   1  13   66.69    3.41
  -9   0   1  778.52   15.32
   9   0  -1  763.08   15.10
  -9   0   1  729.85   15.25
  -9   0  -1  280.95    7.24
   9   0   1  277.76    7.50
  -9   0  -1  272.16    7.53
  -3   4  11 1042.75   20.09
  -3  -4  11 1042.98   18.39
  -3  -4  11 1018.76   20.00
   3  -4 -11 1069.27   20.86
  -4  -5   0  160.71    6.78
   4   5   0  149.09   10.69
  -4   5   0  156.68    6.36
  -4   5   0  151.40    8.07
   7  -3  -6   24.28    2.35
  -7   3   6   26.83    2.78
  -7  -3   6   25.40    2.60
  -7  -3   6   23.68    2.33
   1  -3 -15  693.68   14.51
  -1   3  15  696.48   13.39
  -1   3  15  703.75   14.90
   1   3 -15  732.22   13.95
  -1  -3  15  672.13   14.25
   1  -3  15   60.29    3.75
   1   3  15   64.51    8.34
  -1  -3 -15   48.28    3.54
  -1   3 -15   74.41    4.17
   1   3  15   61.23    3.53
   0   5   8  150.97    7.90
   0   5  -8  156.33    6.32
   0   5   8  155.95    6.23
   0  -5  -8  157.53    6.98
   0  -5   8  151.14    6.81
  -3  -4 -11  276.74    7.07
  -3   4 -11  292.29    7.47
  -3  -4 -11  278.82    7.49
   3  -4  11  283.42    7.30
   3   4  11  276.94    7.10
  -4   5   1  308.58    7.22
  -4  -5   1  328.20    7.89
  -4   5   1  269.66    7.48
   4   5  -1  291.48    7.88
  -4  -5  -1    6.33    1.62
  -4   5  -1    2.99    1.20
  -4   5  -1    4.33    1.25
   4   5   1    2.84    1.69
  -5   0  15  345.73    8.19
   5   0 -15  349.48    8.25
  -5   0  15  334.20    9.13
   6  -1  13  179.35    7.61
  -6   1 -13  193.06    8.48
  -6  -1 -13  189.50    7.65
  -6  -1 -13  184.22    7.88
  -6   1 -13  202.09    7.60
   6   1  13  192.84    8.29
   2  -5  -7    7.08    1.72
  -2   5   7    7.84    2.21
  -2  -5   7    5.48    1.90
  -2  -5   7    7.29    1.34
  -6  -4   4   15.58    2.10
  -6   4   4   19.56    2.35
  -6  -4   4   13.63    2.33
   6  -4  -4   20.46    2.68
  -7   3  -6    3.97    1.42
  -7  -3  -6    3.02    1.41
  -7   3  -6    6.23    2.55
   7  -3   6    1.67    0.91
   7   3   6    3.48    1.66
  -7  -3  -6    6.27    2.03
   2  -5   7    5.69    1.58
   2   5   7    2.68    0.85
  -2  -5  -7    3.75    1.63
  -2   5  -7    1.34    1.03
  -2  -5  -7    3.52    1.71
   9   0  -2    0.83    0.82
  -9   0   2    0.91    1.60
  -9   0   2    1.08    0.78
  -7  -1  11  930.10   17.75
  -7   1  11  843.91   17.62
   7   1 -11  982.52   17.58
  -7  -1  11 1048.82   20.60
  -7   1  11 1014.91   18.01
   7  -1 -11  946.60   17.94
  -6   4  -4 1271.16   26.00
   6   4   4 1289.73   24.34
  -6  -4  -4 1255.13   23.29
  -3   0  17   15.90    1.74
  -3   0  17   18.52    2.40
   3   0 -17   10.72    1.60
  -3  -3  14    2.50    1.42
  -3   3  14    3.13    1.18
  -3  -3  14    0.47    0.85
   3  -3 -14    1.10    1.34
  -3   3  14    5.12    2.09
   3   3 -14    1.66    1.42
   9   0   2    2.13    1.39
  -9   0  -2    0.70    1.19
  -9   0  -2    0.49    1.19
   0   0 -18  446.93   10.36
   0   0  18  465.49   10.82
   0   0  18  454.71   10.21
  -4  -3  13   96.72    5.07
   4  -3 -13  114.39    5.75
  -4  -3  13   93.81    4.62
  -4   3  13   99.86    5.23
   2  -4 -12  277.03    7.75
  -2  -4  12  273.70    7.78
  -2   4  12  287.61    6.17
  -2   4  12  270.93    7.85
  -2  -4  12  268.96    5.81
  -5   0 -15 1037.84   20.16
  -5   0 -15 1020.84   18.36
   5   0  15  985.25   19.11
  -3  -3 -14   16.63    2.43
   3   3  14   17.74    2.39
  -3   3 -14   14.48    2.44
   3  -3  14   14.48    2.60
  -3  -3 -14   13.00    2.08
   4  -5  -2   55.86    3.67
  -4  -5   2   62.13    3.54
  -4   5   2   60.63    3.50
   3   0  17  591.25   13.26
   3   0  17  593.77   13.00
  -3   0 -17  599.26   13.07
  -2  -4 -12  786.22   15.81
   2   4  12  757.63   14.68
   2  -4  12  790.32   15.86
  -2  -4 -12  759.38   15.16
  -2   4 -12  824.72   16.03
  -4   5  -2  204.99    8.97
   4   5   2  211.39   11.80
  -4   5  -2  208.04    7.82
  -4  -5  -2  208.57    8.50
  -7   1 -11  723.15   13.42
  -7  -1 -11  709.77   14.04
   7   1  11  728.18   15.00
  -7   1 -11  736.96   15.21
  -7  -1 -11  702.54   14.26
   7  -1  11  687.86   13.94
  -4  -3 -13  688.16   13.91
  -4   3 -13  708.40   14.79
  -4  -3 -13  681.04   13.99
   4   3  13  679.98   14.00
   4  -3  13  670.60   13.65
  -1   5   8  101.88   11.77
  -1  -5   8  106.77    4.31
  -1   5   8  103.00    4.32
  -1  -5   8   98.23    5.18
   1   5  -8  112.94    4.69
   1  -5  -8   90.96    4.87
   6  -2 -12    8.08    1.83
  -6  -2  12    9.22    1.95
  -6   2  12    3.46    1.89
  -6  -2  12    7.92    1.72
   1  -5   8    3.51    1.48
  -1  -5  -8    7.85    1.75
  -1  -5  -8    5.73    1.54
  -1   5  -8    3.92    1.61
   1   5   8    5.57    1.27
  -5   4   8    7.52    2.11
  -5  -4   8   19.51    2.06
   5  -4  -8   11.94    2.33
  -5  -4   8   10.28    2.77
  -1   0  18   -0.86    1.27
   1   0 -18    3.89    1.58
  -1   0  18    0.94    1.42
  -4  -4  10  607.49   11.95
  -4  -4  10  562.63   12.70
   4  -4 -10  557.40   12.63
  -4   4  10  591.53   12.90
  -8   1  -8  105.67    4.76
  -8  -1  -8  104.32    5.14
   8   1   8  109.73    5.50
   8  -1   8  111.24    5.27
  -8  -1  -8  101.99    4.98
  -8   1  -8  101.30    5.34
   9   0  -3    0.80    1.12
  -9   0   3    6.45    2.34
  -9   0   3   11.20    2.68
   1   0  18    0.36    1.55
  -1   0 -18    2.53    1.57
   1   0  18    2.04    1.71
   4   1 -16  129.18    5.50
  -4  -1  16  122.53    5.96
   4  -1 -16  135.23    6.09
  -4   1  16  133.12    5.66
  -4  -1  16  137.37    6.22
  -4   1  16  131.93    6.35
   6  -2  12  216.99    8.77
  -6  -2 -12  212.26    8.63
   6   2  12  212.08    8.92
  -6   2 -12  223.27    8.95
  -6  -2 -12  213.83    8.67
  -4   2  15   21.89    1.54
   4  -2 -15   18.40    2.24
  -4  -2  15   22.25    2.50
  -4   2  15   20.86    2.37
   4   2 -15   20.95    1.64
  -4  -2  15   23.83    2.47
   5   4   8  125.49    5.92
   5  -4   8  125.70    5.47
  -5  -4  -8  118.59    5.72
  -5  -4  -8  117.34    5.25
  -5   4  -8  126.61    6.22
  -4   4 -10  129.16    6.25
   4  -4  10  134.92    6.00
   4   4  10  126.02    5.88
  -4  -4 -10  130.97    5.91
  -4  -4 -10  136.68    6.36
   9   0   3  166.77    7.04
  -9   0  -3  157.14    7.06
  -9   0  -3  154.74    6.72
  -8  -2   6  336.25    8.83
   8  -2  -6  373.93    9.05
  -8   2   6  358.36    9.37
  -3   5   6  750.31   15.03
   3  -5  -6  775.21   16.08
  -3  -5   6  828.74   15.44
  -3  -5   6  740.44   15.49
  -9   1   0  574.00   12.64
  -9  -1   0  618.69   13.36
  -9   1   0  589.08   13.33
  -9  -1   0  613.83   12.20
   9  -1   0  625.00   12.00
   9   1   0  570.73   12.26
  -3   5  -6   15.62    2.11
   3  -5   6   16.75    1.88
   3   5   6   14.73    3.50
  -3  -5  -6   14.05    2.18
  -3  -5  -6   14.70    1.73
   4  -5  -3   38.52    3.02
  -4  -5   3   34.88    3.08
  -4   5   3   38.73    2.61
  -4  -5   3   38.67    2.61
   0  -2  17    1.88    1.23
   0   2 -17    1.61    1.25
   0  -2 -17    3.94    1.98
   0   2  17    2.68    1.41
   0   2  17    3.06    1.32
   0  -2  17    3.31    1.94
   4   2  15  361.09    9.29
  -4   2 -15  369.50    9.72
  -4  -2 -15  371.66    9.18
  -4  -2 -15  337.00    8.42
   4  -2  15  354.14    9.08
   4  -1  16   22.74    3.83
   4  -1  16   28.34    2.87
  -4   1 -16   32.89    3.26
   4   1  16   28.26    2.72
  -4  -1 -16   24.67    2.79
  -4  -1 -16   23.06    2.17
  -4  -5  -3   16.01    1.39
   4   5   3   15.68    3.52
  -4  -5  -3   15.00    1.88
  -4   5  -3   16.19    4.20
   4  -5   3   13.05    1.34
  -8   2  -6   41.90    3.46
   8  -2   6   43.69    2.81
  -8  -2  -6   40.82    3.16
   8   2   6   43.43    3.16
  -8   2  -6   46.11    2.88
  -8  -2  -6   43.03    2.91
  -9   1   1   87.11    9.34
  -9  -1   1   67.30    3.66
  -9  -1   1   65.09    4.06
  -9   1   1   60.39    4.17
   9   1  -1   65.98    6.28
   9  -1  -1   62.92    3.23
  -9   1  -1  191.42    8.15
   9   1   1  227.72    8.70
  -9   1  -1  194.75    8.31
   9  -1   1  217.72    7.69
  -9  -1  -1  206.60    8.15
  -9  -1  -1  206.86    8.72
  -6  -4   5    8.63    2.67
  -6   4   5    7.50    1.67
  -6  -4   5   10.80    2.24
   6  -4  -5    7.65    2.01
  -3  -2  16   56.87    3.56
  -3  -2  16   53.31    3.54
   3   2 -16   48.04    2.69
   3  -2 -16   49.48    3.24
  -3   2  16   56.67    3.05
  -3   2  16   49.60    3.45
  -8   0   9   -0.37    0.80
   8   0  -9    3.74    1.39
  -8   0   9    5.31    2.85
  -6   4  -5  362.38   14.44
  -6  -4  -5  353.79    9.15
  -6  -4  -5  350.38    7.78
   6  -4   5  333.07    7.41
   6   4   5  354.12   14.75
  -5   1  15  184.43    6.91
  -5  -1  15  170.39    7.25
   5   1 -15  181.63    6.78
  -5   1  15  163.79    7.06
  -5  -1  15  167.25    6.76
   5  -1 -15  170.88    6.94
  -2  -3  15  214.29    6.84
   2   3 -15  241.43    6.17
  -2   3  15  230.49   12.69
  -2   3  15  234.81    6.04
   2  -3 -15  218.57    6.88
  -2  -3  15  204.37    7.18
  -3  -2 -16  517.15   11.96
   3   2  16  511.29   11.76
  -3   2 -16  535.60   12.37
  -3  -2 -16  511.48   11.51
   3  -2  16  513.80   11.94
   7  -2 -10  661.03   14.29
  -7   2  10  614.67   14.22
  -7  -2  10  653.68   14.17
  -7  -2  10  656.64   14.60
   9  -1  -2   66.11    3.22
  -9  -1   2   58.25    3.80
  -9   1   2   70.29    9.06
  -9  -1   2   65.49    3.47
  -9   1   2   71.09    4.20
   9   1  -2   66.02    8.84
   1  -2 -17   75.33    4.12
   1   2 -17   92.60    4.46
  -1   2  17   86.02    7.54
  -1  -2  17   69.02    3.36
  -1   2  17   89.25    4.52
  -1  -2  17   82.07    4.40
  -3   1  17  546.34   11.66
  -3  -1  17  538.98   12.06
   3  -1 -17  525.34   11.66
   3   1 -17  514.65   10.93
  -3  -1  17  519.74   11.93
  -3   1  17  552.59   12.75
  -6   3  10    2.75    2.24
   6  -3 -10    2.58    1.33
  -6  -3  10    1.33    1.22
  -6  -3  10    2.18    1.37
   2   3  15    4.49    1.94
  -2   3 -15    2.40    1.92
   2  -3  15    0.98    1.45
   2   3  15    0.29    1.29
  -2  -3 -15    0.11    1.51
  -9  -1  -2   30.53    2.74
   9  -1   2   30.27    2.35
  -9  -1  -2   37.13    2.76
  -9   1  -2   27.53    2.63
  -9   1  -2   33.31    2.77
   9   1   2   34.38    5.86
   0  -4 -13   29.87    2.92
   0   4 -13   34.74    2.69
   0   4  13   30.45    2.35
   0   4  13   31.24    6.06
   0  -4  13   28.79    2.80
   0   1  18   48.57    3.42
   0  -1  18   42.81    3.20
   0   1  18   45.86    5.20
   0  -1  18   42.90    2.82
   0  -1 -18   36.40    3.15
   0   1 -18   47.04    3.86
   1   2  17    5.13    1.16
   1   2  17    6.31    1.79
  -1  -2 -17    4.64    2.34
  -1   2 -17    5.44    1.61
   1  -2  17    5.80    1.96
  -7   3   7   85.04    4.74
  -7  -3   7   98.67   11.85
  -7  -3   7   92.73    4.76
   7  -3  -7   89.40    4.52
   8   0   9    0.72    1.31
  -8   0  -9    2.03    1.35
  -8   0  -9    0.16    1.38
  -5   3  12  111.99    5.37
  -5  -3  12  110.84    5.41
  -5  -3  12  109.20    5.09
   5  -3 -12  114.52    5.47
  -5  -2  14  128.38    5.82
  -5   2  14  140.26    5.28
  -5   2  14  131.68    6.12
   5  -2 -14  131.84    5.99
  -5  -2  14  142.44    6.21
   5   2 -14  138.68    5.18
   9   0  -4    0.92    0.91
  -9   0   4    0.81    0.93
  -9   0   4   -0.83    1.50
   5   1  15   39.48    3.13
  -5   1 -15   43.23    3.92
  -5   1 -15   40.21    2.23
  -5  -1 -15   39.17    2.62
   5  -1  15   39.89    3.01
  -5  -1 -15   40.82    3.31
  -3   1 -17  379.53    9.66
   3   1  17  378.63    9.54
   3  -1  17  385.14    9.86
  -3  -1 -17  389.27    9.98
   3  -1  17  409.59    9.81
   3   1  17  344.95    8.94
  -7  -2 -10   43.23    3.05
   7   2  10   37.86    2.96
  -7   2 -10   42.58    2.22
  -7  -2 -10   42.43    2.95
   7  -2  10   43.70    2.98
  -7   2 -10   47.82    3.65
   6  -3  10  214.12    5.97
   6   3  10  212.77    5.49
  -6  -3 -10  210.04    4.90
  -6   3 -10  214.84    6.69
  -6  -3 -10  218.58    6.54
  -7   0  12    3.43    1.38
  -7   0  12   -1.20    1.80
   7   0 -12    2.47    1.47
   7  -3   7  588.27   12.04
  -7  -3  -7  569.10   11.79
   7   3   7  593.39   13.45
  -7   3  -7  585.49   13.54
  -7  -3  -7  602.76   13.42
   9   0   4    2.46    1.63
  -9   0  -4    0.66    1.27
  -9   0  -4    2.62    1.90
  -5   3 -12   50.17    3.98
   5  -3  12   37.89    3.03
  -5  -3 -12   46.22    2.98
  -5  -3 -12   42.57    3.22
   5   3  12   51.82    3.63
  -6   0  14  396.52   10.50
   6   0 -14  439.79   10.08
  -6   0  14  448.39   10.23
  -5  -2 -14  216.22    6.55
  -5   2 -14  227.58    7.09
   5   2  14  208.05    8.16
  -5  -2 -14  214.60    6.22
   5  -2  14  200.42    7.82
   4  -5  -4  405.70   10.26
  -4   5   4  406.26    9.68
  -4  -5   4  432.36    9.83
  -4  -5   4  393.43   10.07
  -4  -5  -4  167.44    6.79
   4   5   4  161.33    6.74
  -4  -5  -4  140.00    5.36
  -4   5  -4  178.52   11.00
   4  -5   4  153.13    5.76
  -2  -5   8  312.55    8.70
  -2  -5   8  359.21    7.83
  -2   5   8  342.26    9.48
   2  -5  -8  305.93    8.52
   1   1 -18  274.03    7.26
  -1  -1  18  279.60    7.82
  -1   1  18  277.00    7.79
   1  -1 -18  265.67    7.39
  -1  -1  18  286.86    7.51
  -1   1  18  288.79    7.67
   1  -4 -13    3.50    1.81
  -1  -4  13    1.56    1.31
  -1   4  13    3.88    1.67
   1   4 -13    3.60    1.46
  -1   4  13    2.34    1.27
   2  -5   8    3.61    1.66
   2   5   8    4.00    1.48
  -2  -5  -8    6.21    1.45
  -2  -5  -8    4.45    1.37
  -2   5  -8    4.63    1.47
   1   4  13   69.96    3.50
   1  -4  13   71.42    4.13
   1   4  13   76.10    8.05
  -1   4 -13   76.41    3.92
  -1  -4 -13   70.55    3.96
  -9  -1   3  164.21    7.14
  -9  -1   3  171.17    6.48
  -9   1   3  174.54    7.11
  -9   1   3  199.94    8.49
   9   1  -3  185.88    7.29
   9  -1  -3  166.72    6.68
   1   1  18   -0.49    0.98
   1  -1  18    1.79    1.60
   1   1  18   -0.23    1.25
  -1   1 -18   -0.13    1.30
  -1  -1 -18    1.28    1.48
   1  -1  18    2.87    1.33
  -7   0 -12    6.56    2.68
   7   0  12    4.02    1.60
  -7   0 -12    2.94    1.60
   2   0 -18  534.29   11.93
  -2   0  18  571.86   12.89
  -2   0  18  559.58   12.57
   0   5   9  179.34    8.66
   0  -5   9  178.74    7.40
   0   5   9  179.85    6.51
   0  -5  -9  188.95    7.60
   0   5  -9  189.31    6.85
  -6   0 -14 1513.31   27.72
   6   0  14 1504.12   28.79
  -6   0 -14 1545.99   29.60
  -9   1  -3  550.84   12.45
  -9  -1  -3  561.32   12.74
  -9  -1  -3  547.94   11.86
   9   1   3  561.22   12.58
  -9   1  -3  536.66   12.46
   9  -1   3  561.25   11.79
  -2   0 -18  219.64    6.94
   2   0  18  224.87    9.75
   2   0  18  219.05    6.75
   8  -2  -7 1206.28   23.49
  -8  -2   7 1055.60   21.58
  -8  -2   7 1252.07   24.34
  -8   2   7 1182.61   24.02
   3  -5  -7  130.77    6.04
  -3  -5   7  132.49    6.11
  -3  -5   7  133.77    5.37
  -3   5   7   77.99    5.79
  -8  -1   9  426.93   11.02
   8  -1  -9  408.80    9.59
  -8  -1   9  418.96    9.85
  -8   1   9  404.67   10.68
  -6  -4   6  139.96    6.29
  -6   4   6  140.37    6.21
   6  -4  -6  148.91    6.58
  -6  -4   6  144.38    5.96
  -1   5   9  115.83    4.44
  -1   5   9  103.42   10.53
   1  -5  -9  106.02    5.23
  -1  -5   9  101.28    5.03
   3  -5   7   27.21    2.33
  -3  -5  -7   27.19    2.51
   3   5   7   28.37    6.09
  -3   5  -7   29.91    2.68
  -3  -5  -7   29.26    2.31
   1   5   9  334.03    7.87
  -1   5  -9  343.02    8.04
  -1  -5  -9  342.18    8.64
   1  -5   9  353.98    9.08
  -1  -5  -9  351.72    8.85
  -8  -2  -7  207.28    8.12
  -8   2  -7  213.16    4.38
  -8   2  -7  196.65    7.98
   8  -2   7  202.84    7.48
   8   2   7  217.91    6.77
  -8  -2  -7  193.93    7.21
  -6   4  -6 1387.16   27.25
  -6  -4  -6 1340.39   25.95
  -6  -4  -6 1357.28   24.77
   6  -4   6 1324.18   24.30
   6   4   6 1357.48   26.55
   9   0  -5  323.06    8.42
  -9   0   5  299.03    8.23
  -9   0   5  297.58    8.65
  -5  -4   9   42.66    2.83
   5  -4  -9   48.07    3.69
  -5  -4   9   44.39    3.42
  -5   4   9   41.57    3.30
  -3  -4  12  159.73    5.88
   3  -4 -12  153.15    6.78
  -3   4  12  146.18    6.55
  -3  -4  12  153.82    6.80
  -8   1  -9  195.09    7.91
  -8  -1  -9  181.25    7.10
  -8   1  -9  191.42    6.98
   8  -1   9  200.68    7.71
  -8  -1  -9  198.40    7.78
   8   1   9  194.99    7.78
   9   0   5  477.46   10.84
  -9   0  -5  468.88   10.92
  -9   0  -5  466.41   10.79
   3  -4  12  117.03    5.29
  -3  -4 -12  118.77    5.30
  -3   4 -12  119.82    5.40
  -3  -4 -12  126.54    5.77
   3   4  12  121.31    5.49
  -9  -1   4   44.40    2.71
  -9  -1   4   39.54    3.59
   9   1  -4   39.79    6.18
   9  -1  -4   37.41    5.81
  -9   1   4   50.18    3.70
  -9   1   4   46.69    8.31
  -8   3   0 1721.46   33.24
  -8  -3   0 1883.82   35.15
  -8   3   0 1961.93   36.17
   8   3   0 1655.05   32.70
  -2   2  17   11.09    2.16
  -2  -2  17   11.58    2.06
   2   2 -17    6.55    1.44
   2  -2 -17   10.16    2.09
  -2  -2  17    5.86    1.49
  -2   2  17    8.34    1.43
  -5   4  -9 1998.01   15.93
   5  -4   9 2024.93   13.85
  -5  -4  -9 1955.62   36.21
  -5  -4  -9 2007.10   13.46
   5   4   9 1994.00   36.93
  -4   5   5    2.85    1.98
   4  -5  -5    6.65    2.03
  -4  -5   5    1.80    1.12
  -4  -5   5   -0.01    1.13
  -8   3   1  396.02   11.80
   8   3  -1  396.02   11.12
  -8   3   1  448.07   10.76
  -8  -3   1  420.75   10.28
   7   1 -12    1.83    1.05
   7  -1 -12    4.29    1.89
  -7  -1  12    2.76    2.75
  -7   1  12    2.04    2.00
  -7  -1  12    0.38    1.09
  -7   1  12    4.77    1.35
  -9  -1  -4  227.27    6.47
   9  -1   4  234.16    6.32
  -9  -1  -4  228.25    6.80
  -9   1  -4  230.79    7.14
   9   1   4  229.82    6.81
  -9   1  -4  231.58    7.12
  -2  -2 -17  160.53    7.00
   2   2  17  141.84    6.10
   2  -2  17  142.88    6.42
   2   2  17  147.95   11.61
  -2   2 -17  145.66    6.47
  -8   3  -1  664.97   24.98
  -8   3  -1  693.11   14.71
   8   3   1  642.95   14.46
  -8  -3  -1  682.21   14.96
  -4  -5  -5   11.02    1.96
  -4   5  -5    9.27    2.37
  -4  -5  -5    9.47    1.49
   4   5   5    9.21    2.24
   4  -5   5   11.49    1.70
  -6   1  14   20.72    1.83
  -6  -1  14   20.78    2.07
  -6   1  14   20.34    2.77
   6  -1 -14   20.64    2.15
   6   1 -14   21.73    1.95
  -6  -1  14   23.84    2.88
   4  -4 -11  152.07    6.80
  -4  -4  11  143.08    6.64
  -4   4  11  133.81    5.99
  -4  -4  11  158.85    6.18
   0  -3  16    2.45    1.92
   0   3  16    3.68    1.50
   0  -3 -16    1.35    1.93
   0   3 -16    5.11    1.63
   0   3  16    5.57    1.50
  -7  -1 -12  213.14    5.49
   7   1  12  221.13    6.83
   7  -1  12  212.02    5.33
  -7   1 -12  205.61    8.36
  -7  -1 -12  223.18    6.30
  -7   1 -12  217.28    5.43
  -8   3   2  103.60   13.03
   8   3  -2  112.69    7.23
  -8  -3   2  101.27    4.99
  -8   3   2  113.74    5.62
  -7  -3   8  808.80   17.15
  -7  -3   8  768.19   16.33
   7  -3  -8  792.28   16.79
  -7   3   8  748.45   16.42
   2   1 -18  400.13    9.34
  -2  -1  18  419.23    9.99
  -2   1  18  429.92   10.61
   2  -1 -18  386.57    9.33
  -2  -1  18  444.29   10.60
  -2   1  18  424.50   10.00
  -2   4  13   30.15    5.27
   2  -4 -13   33.48    3.20
  -2   4  13   26.65    1.75
  -2  -4  13   30.57    3.23
   6   1  14  180.50    7.77
  -6   1 -14  184.27    7.94
  -6   1 -14  179.61    6.40
   6  -1  14  173.26    7.16
  -6  -1 -14  167.17    6.63
  -6  -1 -14  164.87    6.89
  -8   3  -2    6.68    1.67
   8   3   2    5.98    2.15
  -8   3  -2    4.02    2.04
  -8  -3  -2    6.65    2.11
   4  -4  11   13.10    2.12
   4   4  11   11.25    1.93
  -4   4 -11   12.77    2.39
  -4  -4 -11   12.28    2.20
   2  -4  13   14.06    2.15
  -2  -4 -13    9.10    2.20
  -2   4 -13   17.50    2.80
  -2  -4 -13   13.64    2.55
   2   4  13    9.99    1.70
  -2  -1 -18    3.06    2.34
  -2   1 -18    7.15    2.64
   2  -1  18    0.67    0.85
   2   1  18    2.69    1.14
   2  -1  18    3.90    2.14
   2   1  18    0.60    1.39
  -4   0  17   -1.04    1.29
  -4   0  17   -1.58    1.81
   4   0 -17   -1.70    1.29
  -6   2  13  296.58    8.88
  -6  -2  13  302.29    8.43
  -6  -2  13  261.48    7.57
   6  -2 -13  271.71    7.81
  -7   3  -8  356.96    9.65
  -7  -3  -8  332.51    7.94
   7   3   8  341.16    9.04
   7  -3   8  338.05    7.89
  -7  -3  -8  353.01    9.12
  -4  -3  14  190.59    7.89
  -4   3  14  169.99    7.26
  -4  -3  14  154.78    6.33
   4  -3 -14  180.02    7.50
  -8   0  10  642.96   15.01
   8   0 -10  628.72   13.07
  -8   0  10  623.48   12.88
   1   3 -16 1061.04   20.39
  -1   3  16  959.14   23.68
  -1  -3  16  962.89   19.82
   1  -3 -16  940.30   19.28
  -1   3  16  998.10   19.30
  -3   3  15    2.39    1.45
   3  -3 -15    1.27    1.33
   3   3 -15    0.40    0.67
  -3  -3  15    1.73    1.20
  -3  -3  15    2.06    1.31
  -3   3  15    1.79    0.98
  -4   3 -14  505.44   12.01
  -4  -3 -14  468.21   10.90
   4  -3  14  436.64   10.38
  -4  -3 -14  488.42   11.39
   4   3  14  481.84   11.28
   1   3  16   38.09    2.80
  -1  -3 -16   38.02    3.03
  -1   3 -16   43.08    3.31
   1  -3  16   36.73    2.94
   1   3  16   40.68    7.13
   4   0  17   -0.50    0.93
  -4   0 -17    0.45    1.83
   4   0  17    2.41    2.09
  -5   0  16    0.96    1.07
  -5   0  16   -1.92    1.86
   5   0 -16   -1.26    0.94
   6  -2  13  350.95    8.85
  -6  -2 -13  370.34    9.22
  -6   2 -13  377.29    9.91
   6   2  13  371.13    9.72
  -6  -2 -13  344.95    8.75
  -8   0 -10 1017.51   19.68
  -8   0 -10 1024.97   20.86
   8   0  10 1031.47   20.66
  -8  -3   3  475.42   11.36
  -8   3   3  471.00   11.31
   8   3  -3  479.98   11.52
  -8   3   3  470.23   19.10
  -3  -3 -15  543.10   12.43
  -3   3 -15  569.84   12.98
   3  -3  15  540.01   12.55
  -3  -3 -15  562.24   12.83
   3   3  15  527.80   11.98
  -9  -1   5   30.19    3.17
  -9  -1   5   34.98    6.13
   9  -1  -5   27.72    4.52
  -9   1   5   39.17    6.65
  -7  -2  11   -0.16    1.37
  -7  -2  11    0.93    1.19
  -7   2  11    1.68    1.57
   7  -2 -11    0.08    1.09
  -2  -5   9  109.17    4.42
   2  -5  -9   90.38    4.81
  -2   5   9  108.48    8.30
  -2  -5   9   95.82    5.01
   9   0  -6    0.12    0.62
  -9   0   6    1.65    1.58
  -9   0   6    0.68    0.49
  -8  -3  -3  233.85    7.09
  -8   3  -3  221.18    6.22
   8   3   3  246.07   13.10
  -8   3  -3  254.09   13.16
  -6  -3  11  438.50   10.86
  -6   3  11  440.01   10.97
  -6  -3  11  420.39   10.04
   6  -3 -11  437.06   10.88
  -2  -5  -9  325.26    8.26
  -2  -5  -9  314.65    8.20
  -2   5  -9  321.04    8.00
   2   5   9  309.76    7.64
   2  -5   9  316.47    8.29
  -9  -1  -5   56.88    3.41
  -9   1  -5   56.49    3.94
  -9  -1  -5   60.15    3.78
   9  -1   5   54.72    3.15
  -9   1  -5   56.29    3.44
   9   1   5   58.30    3.68
  -6  -4   7   -0.43    1.27
  -6   4   7    2.10    1.88
   6  -4  -7    1.35    1.31
  -6  -4   7   -0.08    1.01
  -5   0 -16   -0.17    0.83
   5   0  16    1.89    1.41
  -5   0 -16    1.73    1.87
  -9   0  -6    1.37    1.11
  -9   0  -6    0.08    1.33
   9   0   6    3.05    1.53
  -7  -2 -11    7.44    1.90
  -7  -2 -11    7.09    1.77
   7   2  11    8.08    2.11
  -7   2 -11    4.12    2.48
  -8  -2   8  286.06    8.14
  -8   2   8  302.94    8.95
  -8  -2   8  336.29    8.84
   8  -2  -8  322.07    8.45
  -5   5   0  401.65   13.90
  -5  -5   0  456.79   10.70
  -5   5   0  428.92    9.62
   5   5   0  397.93   10.84
  -6   4  -7   38.14    3.27
  -6  -4  -7   30.50    2.27
   6   4   7   34.27    6.73
   6  -4   7   31.48    2.34
  -6  -4  -7   33.45    3.20
  -4  -5   6   11.40    2.07
  -4  -5   6    6.71    1.42
   4  -5  -6    8.97    1.97
  -4   5   6    2.86    1.17
   6   3  11  642.58   14.20
   6  -3  11  647.62   13.67
  -6  -3 -11  641.70   13.55
  -6  -3 -11  656.89   14.31
  -6   3 -11  657.98   14.72
  -3  -5   8  223.03    7.04
  -3   5   8  226.40    7.17
  -3  -5   8  247.89    6.21
   3  -5  -8  223.37    7.09
  -4   5  -6  137.38    6.16
  -4  -5  -6  140.43    5.57
   4  -5   6  127.07    5.23
   4   5   6  138.45    6.00
  -4  -5  -6  141.52    6.00
  -5   5   1  267.68    6.94
  -5  -5   1  279.49    7.50
   5   5  -1  240.28    7.21
  -5   5   1  221.14   11.36
  -5  -5  -1    7.99    2.61
   5   5   1    1.64    1.26
  -5   5  -1    4.09    1.46
  -5   5  -1    1.58    0.84
   3   5   8   48.58    6.28
  -3  -5  -8   44.56    3.06
   3  -5   8   43.22    2.85
  -3  -5  -8   40.34    2.68
  -3   5  -8   45.25    3.18
   0   5  10    2.67    0.87
   0   5 -10    3.37    1.46
   0  -5 -10    3.03    1.63
   0   5  10    1.77    1.43
   0  -5  10    5.48    1.93
  -7  -4   0  142.15    6.08
  -7   4   0  129.46   10.79
   7   4   0  138.47    8.48
  -7   4   0  130.84    5.68
   3   0 -18   -1.26    1.06
  -3   0  18   -0.05    1.04
  -3   0  18    0.72    1.35
  -8  -2  -8   33.13    2.53
  -8  -2  -8   34.04    2.81
   8   2   8   31.43    2.74
   8  -2   8   35.04    2.69
  -8   2  -8   35.75    2.23
  -8   2  -8   33.98    3.13
  -4  -2  16    1.54    1.75
  -4  -2  16    6.45    2.82
  -4   2  16   -0.38    1.27
  -4   2  16    1.41    1.15
   4   2 -16    1.82    1.10
   4  -2 -16    1.08    1.25
  -7   4   1  265.45    7.31
  -7   4   1  284.60   13.17
  -7  -4   1  315.19    8.36
   7   4  -1  276.04    8.16
  -5  -3  13   34.17    2.66
   5  -3 -13   33.49    2.89
  -5  -3  13   34.54    3.09
  -5   3  13   35.46    3.14
   7   4   1  788.96   17.34
  -7  -4  -1  839.74   17.50
  -7   4  -1  800.45   16.15
  -7   4  -1  799.04   18.18
   3   0  18    0.68    0.59
  -3   0 -18   -1.15    1.75
   3   0  18    0.56    1.43
  -5   5   2   14.41    2.35
   5   5  -2    5.10    1.84
  -5   5   2   14.52    1.76
  -5  -5   2   16.89    1.89
  -9   2   0    7.20    1.65
  -9  -2   0    9.85    1.56
  -9  -2   0    8.45    2.07
  -9   2   0   10.93    2.12
   9   2   0    3.69    1.15
   7   0 -13  597.95   12.79
  -7   0  13  614.26   13.06
  -7   0  13  651.96   15.18
   0   0  19    3.64    1.63
   0   0 -19    1.39    1.44
   0   0  19    1.16    1.34
   8   3  -4  825.61   17.57
  -8   3   4  787.37   18.42
  -8  -3   4  809.26   17.03
  -8   3   4  772.09   16.57
  -5  -5  -2  332.87    8.63
  -5   5  -2  319.69   11.95
   5   5   2  320.67    9.32
   0  -4 -14   31.19    2.88
   0   4 -14   29.91    2.57
   0   4  14   30.07    5.21
   0  -4  14   28.91    2.78
   0   4  14   27.01    2.14
  -4  -1  17  384.08    9.54
  -4   1  17  360.13    8.43
  -4   1  17  371.25    9.79
   4   1 -17  359.85    8.36
   4  -1 -17  368.64    9.19
  -4  -1  17  329.03    8.86
  -4  -2 -16   47.67    3.61
  -4   2 -16   47.48    3.91
  -4  -2 -16   42.86    3.13
   4  -2  16   47.31    3.51
   4   2  16   45.86    3.75
  -5  -3 -13  179.91    7.08
  -5   3 -13  182.08    7.62
   5  -3  13  176.50    7.00
  -5  -3 -13  170.92    7.01
   5   3  13  176.03    7.24
  -8   1  10  196.19    8.35
   8   1 -10  215.59    5.53
  -8  -1  10  207.26    7.89
   8  -1 -10  207.24    7.93
  -8  -1  10  216.64    7.24
  -9  -2   1    3.64    2.17
  -9   2   1    0.64    1.34
   9   2  -1   -0.22    1.18
  -9   2   1    0.50    0.84
  -8   3  -4  158.53    6.32
  -8  -3  -4  151.71    6.58
  -8   3  -4  155.93    7.13
  -8  -3  -4  154.00    5.71
   8   3   4  160.06   10.69
  -1  -5  10   49.67    3.50
  -1   5  10   46.19    9.51
   1  -5 -10   45.85    3.33
  -1   5  10   46.24    2.44
  -9  -2  -1    2.47    1.30
  -9  -2  -1    1.74    1.20
  -9   2  -1    2.56    1.37
  -9   2  -1    3.16    2.04
   9   2   1    2.04    0.87
   1  -5  10    7.32    1.69
   1   5  10    5.39    1.25
  -1   5 -10    2.79    1.20
  -1  -5 -10    6.26    1.55
  -7   4   2   41.61    7.84
   7   4  -2   40.21    6.61
  -7  -4   2   44.08    3.15
  -7   4   2   36.91    2.89
  -7   4  -2    2.44    1.29
   7   4   2    0.84    1.12
  -7  -4  -2    0.38    1.28
  -7   4  -2    6.11    2.13
  -5  -4  10   62.12    4.12
   5  -4 -10   64.10    4.10
  -5  -4  10   58.58    3.22
  -5   4  10   59.01    3.74
  -4  -1 -17   63.07    4.34
  -4  -1 -17   55.37    3.25
  -4   1 -17   55.98    3.76
   4  -1  17   53.23    3.48
   4   1  17   48.63    3.33
  -5   1  16  310.13    8.78
  -5  -1  16  311.60    8.30
   5   1 -16  328.57    7.94
  -5   1  16  318.38    7.69
   5  -1 -16  312.66    8.39
  -5  -1  16  310.15    8.63
   7   0  13 1499.79   28.82
  -7   0 -13 1474.16   27.20
  -7   0 -13 1509.37   29.07
   5  -2 -15   34.61    3.07
   5   2 -15   33.41    2.23
  -5   2  15   34.21    3.04
  -5  -2  15   39.31    3.48
  -5   2  15   36.27    2.25
  -5  -2  15   31.78    2.76
  -8   1 -10   87.76    6.76
  -8  -1 -10   90.36    4.39
   8   1  10   87.23    4.58
   8  -1  10   90.52    4.41
  -8  -1 -10   82.29    4.37
  -8   1 -10   83.84    4.52
  -2   3  16   54.22    3.06
   2  -3 -16   58.66    4.30
  -2  -3  16   44.39    2.84
  -2   3  16   52.98    3.81
   2   3 -16   58.27    3.51
  -2  -3  16   49.56    3.92
  -1   0  19  520.43   12.10
  -1   0  19  527.18   12.25
   1   0 -19  501.89   11.58
  -9   2   2   10.90    1.78
   9   2  -2   10.40    2.13
  -9  -2   2   12.84    2.42
  -9   2   2    9.84    2.28
  -5  -4 -10   16.19    1.90
  -5   4 -10   23.94    2.86
  -5  -4 -10   19.99    2.52
   5   4  10   19.14    2.52
   5  -4  10   17.20    2.17
   1  -4 -14    1.17    1.17
  -1  -4  14    0.85    1.32
  -1   4  14    1.39    1.26
  -1   4  14    0.15    0.81
   1   4 -14    0.15    1.02
  -3   2  17   14.41    1.63
   3  -2 -17   16.36    2.24
   3   2 -17   15.97    1.76
  -3   2  17   13.14    2.23
  -3  -2  17   14.70    1.96
  -3  -2  17   15.52    2.34
  -9   1   6   64.63    8.01
  -9   2  -2   46.62    3.66
   9   2   2   43.13    7.56
   9  -2   2   44.74    2.56
  -9  -2  -2   41.04    2.52
  -9   2  -2   41.24    3.04
  -9  -2  -2   45.34    3.39
  -1   0 -19  318.59    8.69
   1   0  19  325.35    8.23
   1   0  19  321.87    8.78
   2  -3  16  109.94    5.27
   2   3  16  114.18   12.08
  -2  -3 -16  112.20    5.32
  -2   3 -16  125.29    5.65
   2   3  16  114.33    5.17
   0  -2  18    1.45    1.98
   0  -2 -18   -0.44    1.38
   0   2  18    2.17    1.06
   0   2 -18    3.59    1.76
   0   2  18    0.43    0.82
  -1   4 -14    4.35    1.98
   1   4  14    0.74    1.22
   1   4  14    1.88    1.06
  -1  -4 -14    3.04    1.65
   5  -5  -3   22.66    2.73
  -5  -5   3   20.91    2.23
  -5   5   3   20.36    2.18
  -6   0  15    1.11    1.70
   6   0 -15    0.32    0.86
  -6   0  15    2.91    1.46
  -5  -5  -3  490.24   11.53
   5   5   3  476.82   12.60
  -5   5  -3  468.15   16.08
   5   2  15   -0.76    1.30
   5  -2  15    5.30    2.51
  -5  -2 -15    3.77    2.33
  -5   2 -15   -1.52    1.61
  -5  -2 -15    0.36    1.16
  -5   1 -16   50.72    3.77
   5  -1  16   54.03    3.47
  -5  -1 -16   58.45    3.71
   5   1  16   55.87    4.03
  -5  -1 -16   65.29    3.51
  -7  -3   9 1085.19   21.86
   7  -3  -9 1075.57   21.71
  -7  -3   9 1032.50   20.94
  -7   3   9 1044.47   21.49
   3   2  17  163.46    6.90
  -3  -2 -17  151.61    6.56
   3   2  17  145.79    6.29
  -3   2 -17  166.22    7.10
   3  -2  17  150.17    6.57
   9   1   6   12.13    2.26
  -9   1  -6    7.18    1.57
  -9  -1  -6    9.73    2.05
  -9  -1  -6    5.82    2.01
  -9   1  -6    6.67    2.24
   9  -1   6    5.70    1.35
   7   4  -3  716.27   17.74
  -7   4   3  666.92   14.43
  -7  -4   3  749.63   15.90
  -7   4   3  690.12   17.30
  -9   0   7  448.51   10.81
  -9   0   7  468.65   12.08
  -7   4  -3    8.82    1.70
   7   4   3    9.42    2.67
  -7   4  -3    8.09    2.35
  -7  -4  -3   10.18    2.03
  -7  -3  -9   20.40    2.13
  -7  -3  -9   25.49    2.61
   7  -3   9   18.98    1.84
   7   3   9   25.59    2.90
  -7   3  -9   18.83    3.02
  -6   0 -15    0.29    1.51
  -6   0 -15    0.37    0.81
   6   0  15   -0.60    1.22
   1  -2 -18  591.43   17.30
  -1   2  18  630.92   17.96
  -1   2  18  604.57   17.91
  -1  -2  18  531.44   15.10
  -1  -2  18  615.17   18.12
   1   2 -18  625.25   17.74
   3  -1 -18   97.78    4.85
  -3   1  18  106.68    5.69
   3   1 -18   92.85    4.31
  -3  -1  18   86.30    4.53
  -3   1  18  101.02    4.74
  -3  -1  18  102.24    5.13
  -3   4  13   14.58    2.44
  -3  -4  13   21.72    2.78
   3  -4 -13   17.75    2.38
  -3  -4  13   17.18    1.59
  -9   2   3    1.46    1.59
   9   2  -3   -0.08    1.14
  -9   2   3    0.74    0.81
  -9  -2   3    1.54    1.50
  -1  -2 -18  299.42   10.27
   1  -2  18  292.86   10.10
   1   2  18  283.88    9.44
   1   2  18  286.28   10.24
  -1   2 -18  283.01    9.31
  -9   0  -7   13.04    2.01
   9   0   7   12.67    2.01
  -9   0  -7   11.56    2.06
   8   3  -5  301.87    9.95
  -8   3   5  331.45   10.98
  -8   3   5  338.71   11.16
  -8  -3   5  362.38   11.53
  -4   5   7  115.95    5.54
  -4  -5   7  126.95    6.14
   4  -5  -7  127.00    6.21
  -4  -5   7  130.77    5.65
  -9  -2  -3   12.01    2.01
  -9  -2  -3    9.22    1.75
   9   2   3    8.01    2.27
   9  -2   3    8.97    1.41
  -9   2  -3   10.19    2.35
  -9   2  -3    7.03    1.72
  -3  -4 -13  183.78    7.81
  -3  -4 -13  191.19    7.81
   3  -4  13  197.28    8.14
   3   4  13  180.40    7.39
  -3   4 -13  196.48    8.07
   6  -4  -8    1.50    1.30
  -6  -4   8    2.89    1.37
  -6   4   8    5.60    2.59
  -6  -4   8    0.64    1.06
   3   1  18   13.03    2.55
   3   1  18    9.75    2.22
   3  -1  18   14.14    2.80
  -3  -1 -18   15.10    2.83
  -3   1 -18    7.39    2.56
  -4  -5  -7    8.48    1.91
  -4   5  -7    5.68    2.07
   4  -5   7    5.86    1.58
   4   5   7    6.54    1.89
  -4  -5  -7    6.27    1.31
  -8  -3  -5    2.40    1.25
  -8   3  -5    2.05    1.68
  -8  -3  -5    1.91    2.15
  -8   3  -5    4.01    1.06
   8  -3   5    1.34    0.76
   8   3   5    7.42    1.27
  -7   1  13  243.16    7.63
  -7   1  13  206.94   12.41
   7  -1 -13  223.16    7.87
  -7  -1  13  248.99    9.23
   7   1 -13  228.95    7.40
  -7  -1  13  230.54    8.06
   0  -1  19  169.63    6.98
   0   1  19  159.67    7.05
   0   1 -19  163.64    7.38
   0  -1  19  181.25    7.93
   0   1  19  163.22    7.14
   0  -1 -19  168.18    7.40
   4  -4 -12   55.82    4.52
  -4  -4  12   60.37    4.14
  -4   4  12   64.14    4.23
  -4  -4  12   59.13    3.28
   0   6   0    8.56    1.42
   0  -6   0    6.99    1.48
  -6   4  -8  519.62   15.82
   6   4   8  515.44   15.59
  -6  -4  -8  528.47   14.95
  -6  -4  -8  547.83   16.29
   6  -4   8  523.03   14.85
  -8   0  11    1.32    1.19
  -8   0  11    2.03    1.86
   8   0 -11    4.18    1.60
   5  -5  -4  208.36   12.28
  -5   5   4  199.02    8.08
  -5  -5   4  191.56    8.25
  -5  -5   4  216.10   12.28
   0  -6   1  841.77   23.13
   0   6   1  788.83   21.96
   0   6  -1  750.48   20.92
   0  -6  -1  778.77   21.18
   0  -6  -1  892.58   24.32
   0  -6   1  770.31   20.80
  -4   4 -12  943.55   26.18
   4   4  12  920.29   25.42
  -4  -4 -12  956.17   26.19
   4  -4  12  938.86   25.85
  -4  -4 -12  907.58   25.20
  -5   5  -4  327.92   11.73
   5   5   4  333.76   11.82
  -5  -5  -4  325.63   10.48
  -2  -5  10  208.95   12.40
  -2   5  10  221.31    8.17
   2  -5 -10  214.70   12.68
  -8  -2   9  221.01    8.19
   8  -2  -9  234.27    8.29
  -8   2   9  212.28   12.74
  -8  -2   9  248.71    8.63
   7  -1  13   70.10    4.24
  -7   1 -13   65.66    4.26
   7   1  13   69.12    4.10
  -7  -1 -13   72.41    4.81
  -7  -1 -13   65.91    3.71
  -7   1 -13   70.35    3.34
   2  -5  10   27.13    2.52
  -2   5 -10   26.73    2.23
  -2  -5 -10   24.97    2.15
   2   5  10   25.92    2.01
  -2  -5 -10   26.86    2.39
  -3   5   9  114.92    6.38
  -3  -5   9  111.70    5.75
  -3  -5   9  120.41    5.07
  -8   0 -11   -1.00    0.86
   8   0  11   -0.12    1.41
  -8   0 -11    3.19    2.41
   1  -1 -19  289.98    9.58
  -1   1  19  333.64   10.97
  -1   1  19  327.36   10.56
  -1  -1  19  321.36   10.14
   1   1 -19  315.16   10.05
  -1  -1  19  314.28   10.39
  -7  -4  -4  857.34   24.02
  -7   4  -4  881.23   27.63
   7   4   4  867.04   25.83
   3  -5   9   38.26    2.58
  -3   5  -9   38.17    2.65
   3   5   9   36.34    2.62
  -3  -5  -9   34.35    2.48
  -3  -5  -9   35.76    2.49
   1  -1  19   44.35    3.38
   1  -1  19   37.99    2.43
   1   1  19   38.39    2.66
   1   1  19   40.00    5.71
  -1  -1 -19   32.92    2.77
  -1   1 -19   35.44    2.97
  -1   6   0   97.80    4.89
  -1  -6   0  112.03    4.82
  -1   6   0   93.63    5.54
  -1  -6   0  100.92    4.63
   1   6   0  102.11    4.74
  -1   6   0   91.82    4.10
   0   6  -2   38.35    3.27
   0   6   2   37.01    4.24
   0  -6   2   45.60    2.82
   0  -6  -2   39.82    2.45
   0  -6   2   33.51    1.86
  -8  -2  -9  169.12    7.24
  -8   2  -9  180.81    6.80
   8  -2   9  177.22    7.22
  -8  -2  -9  171.93    7.13
  -8   2  -9  185.62    8.10
   8   2   9  181.38    7.82
  -6   1  15   39.83    3.20
  -6  -1  15   41.91    2.70
   6   1 -15   42.98    2.47
   6  -1 -15   42.85    2.81
  -6   1  15   48.93    2.52
  -6  -1  15   49.21    3.54
  -2   0  19   -0.07    1.55
   2   0 -19    0.83    2.06
  -2   0  19    3.27    1.90
  -9   2   4    3.36    1.70
   9   2  -4    0.78    0.70
  -9   2   4    3.16    0.98
  -9  -2   4    3.85    2.21
  -2  -4  14  566.82   17.12
  -2   4  14  531.28   16.79
   2  -4 -14  534.97   16.17
  -1   6   1  318.11   10.14
  -1  -6   1  336.26   10.08
   1   6  -1  320.97   10.11
   1  -6  -1  360.77   11.16
  -1   6   1  349.57   10.62
  -1   6  -1  116.99    5.07
   1  -6   1  126.75    5.52
   1   6   1  116.27    6.19
  -1   6  -1  115.00    5.36
  -1  -6  -1  129.05    5.44
  -1  -6  -1  118.44    5.38
  -2   0 -19    0.24    1.32
   2   0  19   -0.05    0.82
   2   0  19    0.07    1.26
  -7  -2  12   41.45    3.62
   7  -2 -12   34.83    2.73
  -7   2  12   39.62    3.27
  -7  -2  12   37.89    2.96
   2   4  14   -0.52    1.09
  -2  -4 -14    1.30    1.55
  -2   4 -14   -0.28    1.37
   2  -4  14   -1.74    1.31
   9  -2   4   32.15    2.05
  -9  -2  -4   31.59    2.20
  -9   2  -4   29.74    2.54
  -9  -2  -4   32.76    2.94
  -9   2  -4   34.75    2.91
   9   2   4   28.22    5.04
  -6  -3  12   84.70    4.87
  -6  -3  12   83.32    4.54
   6  -3 -12   89.88    4.93
  -6   3  12   87.01    4.82
  -9  -1   7   25.24    5.21
   9   1  -7    0.83    0.66
  -9   1   7   22.98    4.27
  -6  -2  14    8.57    2.13
   6  -2 -14    8.66    1.86
  -6  -2  14    6.69    2.01
  -6   2  14    7.95    2.58
   6  -1  15   50.72    3.22
   6   1  15   56.53    4.49
  -6  -1 -15   50.57    2.98
  -6   1 -15   53.79    3.71
  -6  -1 -15   52.16    3.47
   0  -5 -11  173.85    7.56
   0   5 -11  196.11    7.57
   0   5  11  164.76    7.48
   0   5  11  171.07    6.64
   0  -5  11  170.49    7.61
  -1   6   2   25.47    4.72
  -1  -6   2   25.72    1.87
   1  -6  -2   26.52    2.30
  -1   6   2   25.29    6.12
  -1  -6   2   27.60    2.29
  -1   6  -2   73.15    5.75
   1   6   2   79.29    4.07
  -1  -6  -2   80.89    4.08
   1  -6   2   81.42    4.11
  -1  -6  -2   78.13    4.12
  -1   6  -2   71.89    4.09
   9  -1   7  253.67    8.55
  -9  -1  -7  254.46    8.54
  -9   1  -7  262.72    8.56
  -9  -1  -7  241.59    8.38
   9   1   7  246.89    8.73
  -9   1  -7  255.66    9.08
  -7  -2 -12   48.34    3.11
   7  -2  12   43.71    2.62
  -7  -2 -12   45.29    2.79
  -7   2 -12   48.33    3.87
   7   2  12   51.98    3.51
  -6  -3 -12  247.05    8.57
  -6   3 -12  237.70    8.54
   6  -3  12  233.30    8.02
   6   3  12  240.32    8.54
  -6  -3 -12  245.24    8.37
   4  -3 -15  340.72   11.23
  -4  -3  15  321.27   10.83
  -4   3  15  312.74   10.52
  -4  -3  15  267.45    8.69
  -2  -2  18   -0.13    1.30
   2  -2 -18   -0.37    1.09
  -2   2  18    4.69    2.58
   2   2 -18    1.82    1.32
  -2   2  18    1.03    0.96
  -2  -2  18    1.22    1.69
  -6   2 -14   27.00    2.98
   6   2  14   26.94    2.75
  -6  -2 -14   22.02    2.30
  -6  -2 -14   21.53    3.05
   6  -2  14   21.99    2.29
  -8   3   6    3.94    2.38
  -8  -3   6    1.66    1.21
   8  -3  -6    3.44    2.34
   0   6   3  544.42   15.50
   0   6  -3  515.26   14.96
   0  -6   3  533.72   15.56
   0  -6  -3  561.81   16.30
   0   6   3  547.95   15.92
   0  -6   3  527.48   14.54
   5  -5  -5   51.39    3.17
  -5  -5   5   54.56    2.90
  -5  -5   5   52.81    3.26
  -5   5   5   50.02    2.97
   2   2  18   57.77   10.09
   2   2  18   56.31    4.40
   2  -2  18   51.34    3.51
  -2   2 -18   62.48    4.46
  -2  -2 -18   55.66    4.57
   0   3 -17   57.38    3.65
   0  -3 -17   54.43    3.32
   0   3  17   53.67    7.59
   0   3  17   58.07    3.35
   0  -3  17   53.06    3.55
  -4  -3 -15  398.20   12.39
   4  -3  15  399.86   12.45
  -4  -3 -15  387.33   12.10
   4   3  15  394.10   12.31
  -4   3 -15  410.77   12.92
   8   3   6    1.74    1.36
   8  -3   6    0.53    0.78
  -8  -3  -6    2.48    1.71
  -8  -3  -6   -0.59    0.93
  -8   3  -6    1.43    1.63
   5   5   5   75.63    5.90
  -5  -5  -5   67.88    3.92
  -5   5  -5   75.68    7.52
   8  -1 -11  516.85   15.15
  -8  -1  11  561.55   17.17
  -8   1  11  522.92   16.33
  -8  -1  11  529.39   15.47
  -9   0   8    0.67    0.77
  -9   0   8    0.27    1.71
   9   0  -8    1.67    0.85
  -1   5  11    1.21    0.69
  -1  -5  11    4.29    2.02
   1  -5 -11    2.92    1.99
  -7   4   5  131.24    6.21
  -7  -4   5  131.16    5.98
   7  -4  -5  125.61    6.23
  -7  -4   5  125.43    6.09
   1   5  11    6.63    1.96
   1  -5  11    3.56    1.39
   1   5  11    5.36    1.31
  -1  -5 -11    7.17    1.70
  -1   5 -11    7.12    1.43
  -3   3  16   35.94    3.21
   3   3 -16   33.36    2.05
   3  -3 -16   32.67    3.16
  -3   3  16   36.22    2.10
  -3  -3  16   36.84    3.16
  -3  -3  16   32.53    2.31
   5  -4 -11  115.53    5.96
  -5  -4  11  119.14    5.22
  -5   4  11  116.94    5.94
  -5  -4  11  116.43    5.95
   7   4   5  267.08   13.27
  -7  -4  -5  267.05    9.25
  -7   4  -5  280.24   10.08
  -9   0  -8   -1.57    1.48
   9   0   8    0.26    1.03
  -9   0  -8    1.13    1.10
  -1  -6   3   28.06    2.69
  -1   6   3   24.65    5.12
   1  -6  -3   23.29    2.15
  -1   6   3   19.51    4.71
  -1  -6   3   27.11    1.99
  -1   6  -3  137.74    6.32
  -1  -6  -3  160.15    6.69
  -1  -6  -3  142.05    6.07
   1  -6   3  148.91    6.38
   1   6   3  153.62    6.67
  -4  -5   8  129.46    5.67
  -4  -5   8  124.99    6.22
  -4   5   8  115.86    5.75
   4  -5  -8  122.00    6.08
  -3  -3 -16   36.79    2.69
  -3  -3 -16   36.20    2.86
   3  -3  16   24.91    2.45
   3   3  16   35.26    2.77
  -3   3 -16   40.77    3.52
  -8   1 -11  113.14    5.75
   8  -1  11  104.92    5.11
   8   1  11  115.87    5.71
  -8  -1 -11  112.20    5.56
  -8   1 -11  108.43    4.66
  -8  -1 -11  108.95    5.14
  -7   3  10  133.49    6.56
   7  -3 -10  137.98    6.60
  -7  -3  10  143.41    6.67
  -7  -3  10  123.48    5.87
   9   2  -5   60.22    4.92
  -9  -2   5   63.86    4.31
  -9   2   5   77.86    4.98
  -9   2   5   78.19   10.43
   1   3 -17  701.41   19.54
  -1   3  17  645.60   19.94
  -1  -3  17  641.79   18.83
  -1   3  17  677.76   18.93
   1  -3 -17  623.19   18.25
  -5  -4 -11   20.63    2.16
  -5  -4 -11   22.47    2.39
   5   4  11   23.08    2.72
  -5   4 -11   22.39    2.62
   5  -4  11   19.65    1.98
  -4   5  -8   14.80    2.11
   4   5   8   17.13    2.78
   4  -5   8   12.27    1.71
  -4  -5  -8   12.62    1.45
  -4  -5  -8   15.69    1.99
  -4   0  18 1019.65   28.51
   4   0 -18  959.79   26.21
  -4   0  18  996.86   27.31
  -1   3 -17  147.26    6.52
   1   3  17  143.60    9.34
  -1  -3 -17  141.57    6.55
   1  -3  17  132.67    6.23
   1   3  17  154.71    6.67
  -5   0  17   37.57    3.31
  -5   0  17   41.31    2.51
   5   0 -17   44.56    2.79
  -2  -1  19   98.48    4.75
  -2   1  19  110.21    5.33
   2   1 -19  103.58    5.04
  -2  -1  19   79.47    4.33
   2  -1 -19   89.67    4.58
  -2   1  19  102.92    5.51
  -5   3  14   61.93    4.23
   5  -3 -14   64.88    4.28
  -5  -3  14   53.37    2.97
  -5  -3  14   60.29    4.00
  -9  -2  -5  105.09    5.42
  -9   2  -5  109.56    5.68
   9  -2   5  103.59    4.61
   9   2   5  113.13    5.60
  -9   2  -5  116.41    8.13
  -9  -2  -5  101.42    4.62
   7  -3  10  114.20    5.13
  -7   3 -10  119.51    6.22
  -7  -3 -10  113.31    5.31
  -7  -3 -10  110.71    5.43
   7   3  10  118.23    5.92
  -6  -4   9   25.81    2.23
  -6   4   9   21.57    2.59
   6  -4  -9   25.32    2.68
  -6  -4   9   25.81    2.84
  -2  -6   0  136.03    6.03
  -2   6   0  110.03    6.15
   2   6   0  130.04    8.45
  -2   6   0  129.45    5.55
   2  -1  19  169.42    7.71
  -2   1 -19  156.64    7.03
   2   1  19  163.72    7.15
  -2  -1 -19  166.64    7.48
   2   1  19  168.96    7.55
   7   0 -14    0.74    0.91
  -7   0  14    1.50    1.36
  -7   0  14    6.65    3.05
   0   6   4    4.99    1.28
   0   6  -4    3.58    1.07
   0   6   4    4.38    1.77
   0  -6   4    5.72    2.21
   4   0  18    1.16    1.43
   4   0  18    2.29    0.74
  -4   0 -18    0.34    1.67
   2  -6  -1    5.37    2.37
  -2  -6   1    4.58    1.87
  -2   6   1    2.08    0.68
   2   6  -1    2.20    1.57
   2   6   1  370.54   11.53
  -2   6  -1  388.38   11.55
  -2   6  -1  359.27   11.75
  -2  -6  -1  369.48   11.21
   2  -6   1  398.42   11.54
   5  -3  14  131.16    6.10
  -5  -3 -14  121.36    5.62
   5   3  14  116.58    5.71
  -5  -3 -14  127.84    6.02
  -5   3 -14  127.35    6.39
  -5   0 -17 1000.69   27.95
  -5   0 -17  999.88   26.80
   5   0  17  997.86   27.84
   6  -4   9    2.32    1.43
  -6   4  -9    2.52    1.54
   6   4   9    4.74    1.91
  -6  -4  -9    1.89    1.01
  -6  -4  -9    1.32    1.35
   0   4 -15    3.89    1.49
   0   4  15    1.29    1.67
   0  -4 -15    4.11    1.70
   0  -4  15    1.49    1.19
   0   4  15    2.79    1.10
  -7   0 -14    3.30    1.77
   7   0  14    0.22    1.28
  -7   0 -14    1.65    1.25
  -2  -6   2  544.62   15.49
   2  -6  -2  552.99   16.33
  -2  -6   2  535.06   15.89
  -2   6   2  535.15   15.67
  -2   6  -2  180.97    7.66
   2   6   2  195.68    8.34
   2  -6   2  193.36    7.47
  -2  -6  -2  184.95    7.51
  -1  -6   4  256.52    7.83
   1  -6  -4  233.90    8.23
  -1   6   4  255.82    9.61
  -1  -6   4  234.68    8.25
   1  -6   4  254.26    8.40
  -1   6  -4  261.92    8.74
   1   6   4  273.25    8.69
  -1  -6  -4  251.82    8.22
  -1  -6  -4  262.85    8.63
  -4  -2  17   96.27    5.13
  -4  -2  17   91.95    4.79
   4   2 -17   88.59    4.07
   4  -2 -17   93.54    5.05
  -4   2  17   86.94    4.95
  -4   2  17   98.26    4.50
  -5  -5   6   17.39    2.30
  -5   5   6   18.52    2.52
  -5  -5   6   16.43    1.80
   5  -5  -6   15.00    2.34
  -8   2  10    0.37    1.65
  -8  -2  10    3.48    1.74
  -8  -2  10    1.52    1.32
   8  -2 -10    1.68    1.87
  -9  -1   8    3.64    1.16
  -9  -1   8    3.23    1.75
  -9   1   8    5.22    1.76
   9   1  -8    1.71    1.07
  -3   5  10   13.25    3.16
   3  -5 -10    9.36    2.07
  -3  -5  10    8.87    2.02
   5   5   6  391.57   14.30
  -5   5  -6  382.50   12.30
  -5  -5  -6  367.59   11.56
   8  -3  -7  129.38    6.16
  -8  -3   7  139.69    6.47
  -8  -3   7  142.13    6.71
  -8   3   7  115.47    5.88
  -7   4   6   30.25    2.71
  -7  -4   6   27.75    2.66
  -7  -4   6   27.17    2.37
   7  -4  -6   26.62    2.84
   1  -4 -15  757.42   21.83
  -1  -4  15  768.89   22.25
  -1   4  15  759.86   20.70
  -1   4  15  754.70   22.03
   1   4 -15  821.76   22.28
   3   5  10   -0.25    1.03
  -3  -5 -10    3.55    1.69
  -3   5 -10    2.83    1.98
  -3  -5 -10    2.99    1.74
   3  -5  10    2.85    2.13
  -1  -4 -15  242.60    8.69
   1   4  15  256.14   13.14
   1  -4  15  249.97    8.93
   1   4  15  239.08    7.96
  -1   4 -15  252.31    8.39
  -4  -2 -17  123.74    6.02
   4   2  17  118.06    5.92
   4  -2  17  123.72    5.94
  -4   2 -17  126.64    6.18
  -4  -2 -17  120.35    5.64
  10   0   0    0.73    0.87
 -10   0   0   -1.01    1.28
 -10   0   0    1.71    1.80
  -2   5  11   59.48   11.26
   2  -5 -11   58.19    3.94
  -2  -5  11   49.88    3.26
  -5  -2  16  146.30    6.74
  -5  -2  16  157.63    7.17
  -5   2  16  142.54    6.82
   5  -2 -16  151.74    6.90
  -8   0  12    8.00    1.56
   8   0 -12    2.62    1.16
  -8   0  12    4.08    2.53
  -9  -1  -8  132.29    6.14
  -9   1  -8  122.43    6.13
  -9  -1  -8  131.61    6.10
   9  -1   8  133.38    6.06
   9   1   8  124.04    6.00
  -9   1  -8  135.39    5.80
   8   2  10    0.74    1.22
  -8  -2 -10    4.16    2.17
  -8   2 -10    0.90    1.70
  -8  -2 -10    1.04    1.34
   8  -2  10    1.64    1.17
  -7   4  -6    5.81    2.58
   7   4   6    1.45    1.39
  -7  -4  -6    2.22    1.44
   2  -5  11    2.23    1.86
   2   5  11    3.36    1.47
  -2  -5 -11    1.78    1.20
  -2  -5 -11    1.94    1.92
  -2   5 -11    2.38    1.67
   8  -3   7  339.94   10.24
   8   3   7  331.39   11.07
  -8   3  -7  331.60   11.24
  -8  -3  -7  326.87    9.82
  -8  -3  -7  332.60   10.94
 -10   0   1    0.63    1.22
 -10   0   1    0.81    1.36
  10   0  -1    3.26    0.90
  -3   0  19  544.36   16.02
   3   0 -19  517.75   15.20
  -3   0  19  545.57   16.56
 -10   0  -1   -1.17    1.31
 -10   0  -1   -0.07    1.38
  10   0   1    0.68    0.93
  -9  -2   6  195.85    8.56
  -9   2   6  231.20   18.17
   9   2  -6  221.27    8.19
  -9   2   6  217.91    8.11
  -3  -4  14    0.89    0.67
  -3  -4  14    1.99    1.63
   3  -4 -14   -2.10    1.39
  -3   4  14    1.07    1.38
   4   1 -18   33.81    2.21
  -4   1  18   32.84    3.18
  -4   1  18   30.62    2.20
  -4  -1  18   37.35    2.93
   4  -1 -18   37.74    2.85
  -4  -1  18   25.23    2.79
  -2  -6   3  284.03    9.59
  -2   6   3  306.76    9.71
  -2  -6   3  308.30    9.39
   2  -6  -3  299.88   10.00
  -6   0  16  150.66    7.24
  -6   0  16  169.30    7.11
   6   0 -16  175.38    7.28
   4  -4 -13    3.21    1.98
  -4  -4  13    3.62    2.13
  -4  -4  13    0.29    0.82
  -4   4  13   -0.95    1.31
  -5  -1  17  144.85    6.59
   5  -1 -17  143.81    6.53
  -5  -1  17  138.60    6.52
   5   1 -17  146.41    6.22
  -5   1  17  139.77    6.70
  -5   1  17  149.77    6.26
  -2   6  -3   78.60    6.58
   2   6   3   75.43    4.80
  -2  -6  -3   76.78    4.07
  -2  -6  -3   83.23    4.26
   2  -6   3   75.89    3.89
   0  -6   5  111.37    5.33
   0  -6  -5  119.24    5.78
   0   6   5  141.25    6.59
   0   6  -5  131.27    5.50
   0   6   5  134.49    5.66
  -5  -2 -16   41.91    2.83
  -5   2 -16   43.81    3.57
   5  -2  16   42.94    2.96
   5   2  16   44.98    3.29
  -5  -2 -16   40.61    3.24
   2   3 -17  437.80   12.72
   2  -3 -17  421.97   13.27
  -2   3  17  443.74   12.97
  -2  -3  17  419.42   13.32
  -2   3  17  397.53   12.82
  -3   0 -19 1477.46   78.10
   3   0  19 1441.77   38.93
   3   0  19 1444.26   39.16
  -3  -4 -14    0.54    1.30
  -3   4 -14    3.11    1.20
   3   4  14    1.12    1.18
   3  -4  14    2.71    1.72
  -3  -4 -14    5.40    2.21
  -9  -2  -6  371.91   11.12
  -9   2  -6  387.36   12.53
  -9  -2  -6  373.67   11.88
  -9   2  -6  415.33   12.42
   9   2   6  383.17   12.28
   9  -2   6  387.75   11.47
   8   0  12   26.74    3.00
  -8   0 -12   28.18    2.05
  -8   0 -12   29.32    3.05
  -7  -1  14    7.33    2.33
   7   1 -14    7.43    1.50
   7  -1 -14    6.26    1.64
  -7   1  14    6.33    1.21
  -7  -1  14    6.21    1.64
  -7   1  14    6.87    2.65
  -4  -4 -13    6.28    1.78
  -4  -4 -13    5.51    1.93
   4   4  13   10.71    2.19
  -4   4 -13    3.94    2.04
   4  -4  13    5.13    1.73
   2  -3  17  511.72   15.53
  -2   3 -17  537.28   15.89
  -2  -3 -17  514.75   15.50
   2   3  17  505.61   14.92
   2   3  17  499.44   16.46
  10   0  -2  321.63   10.34
 -10   0   2  322.33   10.38
 -10   0   2  315.46   10.86
  -4  -1 -18   50.61    3.54
   4   1  18   51.59    3.14
  -4   1 -18   52.48    3.40
   4  -1  18   57.13    4.00
   4   1  18   49.21    2.76
 -10   0  -2  241.08    8.69
  10   0   2  249.75    8.38
 -10   0  -2  243.76    8.66
   5   1  17   26.17    2.77
  -5   1 -17   26.71    3.06
  -5  -1 -17   28.89    2.17
   5  -1  17   24.63    2.44
  -5  -1 -17   25.75    2.71
   9   0  -9    2.71    1.17
  -6   0 -16   51.55    3.51
   6   0  16   50.99    3.37
  -6   0 -16   47.21    2.54
  -3   2  18  248.76    8.07
  -3  -2  18  246.69    8.81
  -3   2  18  237.25    8.65
  -3  -2  18  241.08    8.25
   3   2 -18  241.84    7.76
   3  -2 -18  225.62    8.16
   0   0 -20  232.26    8.27
   0   0  20  243.22    8.64
   0   0  20  248.34    8.51
   6   5   0   76.11    4.99
  -6   5   0   69.10    5.45
  -6   5   0   76.38    4.04
  -6  -5   0   80.90    4.62
  -1  -6   5    2.03    2.17
  -1   6   5    1.45    1.28
   1  -6  -5    2.16    1.41
   1  -6   5    5.70    1.80
   1   6   5    0.38    0.53
  -1  -6  -5    1.88    1.43
  -1  -6  -5    1.21    1.07
  -1   6  -5    2.53    1.19
  -7  -1 -14   90.50    4.49
  -7   1 -14   91.42    5.24
  -7  -1 -14   87.71    4.94
   7   1  14   92.32    5.07
   7  -1  14   88.42    5.07
   6   5  -1  108.07    9.60
  -6   5   1  113.93    5.20
  -6  -5   1  120.62    5.67
  -6   5   1   96.89    9.10
  -6  -5  -1   48.88    3.20
   6   5   1   38.25    8.19
  -6   5  -1   47.96    8.59
  -3  -2 -18    3.34    1.58
   3   2  18    6.26    1.84
   3   2  18    3.52    0.99
   3  -2  18    6.55    1.76
  -3   2 -18    8.58    2.23
  -4   5   9   52.49    3.45
   4  -5  -9   52.65    3.38
  -4  -5   9   51.93    2.53
  -4  -5   9   43.84    3.32
  -9   0  -9 1180.93   32.29
   9   0   9 1195.10   32.44
  -9   0  -9 1208.67   32.45
   0  -5 -12  112.88    5.70
   0   5 -12  124.71    5.25
   0   5  12  111.46    4.78
   0  -5  12  125.46    6.43
   0   5  12  126.14   15.63
  -7  -2  13   49.81    3.44
  -7  -2  13   54.57    3.35
  -7   2  13   44.59    3.58
   7  -2 -13   50.81    3.42
   0  -2 -19   -3.27    1.39
   0   2  19    2.52    1.18
   0  -2  19    2.89    1.48
   0   2  19    1.70    1.02
   0   2 -19    2.25    1.33
  -6   3  13   28.19    2.74
  -6  -3  13   24.22    2.42
  -6  -3  13   26.41    2.88
   6  -3 -13   25.99    2.75
  -4  -5  -9    3.86    1.67
  -4   5  -9    3.03    1.57
  -4  -5  -9    3.08    1.32
   4  -5   9    2.48    1.33
   4   5   9    2.26    1.39
 -10   0   3    4.34    1.96
 -10   0   3    3.01    2.25
  10   0  -3    1.81    0.79
  -2  -6   4   23.28    2.35
  -2   6   4   20.82    4.51
  -2  -6   4   25.67    1.97
   2  -6  -4   25.07    2.70
  -1   0  20    4.35    1.62
  -1   0  20   -0.14    1.28
   1   0 -20    3.74    2.28
   2   6   4    1.37    0.85
  -2   6  -4    1.77    0.96
  -2  -6  -4    2.95    1.14
  -2  -6  -4    1.75    1.08
   2  -6   4    1.63    1.23
  10   0   3    5.07    1.63
 -10   0  -3    2.07    2.01
 -10   0  -3    1.65    1.53
  -6   5   2    9.70    1.78
  -6   5   2    9.54    1.78
  -6  -5   2    9.16    1.80
   6   5  -2    3.37    1.05
   1   0  20    3.80    1.54
  -1   0 -20    0.65    1.53
   1   0  20    1.40    1.39
   6   5   2    3.14    1.64
  -6  -5  -2    3.52    1.77
  -6   5  -2    2.21    1.75
 -10   1   0  282.03    9.77
  10   1   0  268.33    9.15
 -10  -1   0  287.58    9.16
  10  -1   0  281.00    8.69
 -10  -1   0  290.48   10.15
 -10   1   0  279.86    9.82
  -7  -2 -13   49.87    3.00
  -7   2 -13   46.60    3.50
  -7  -2 -13   53.98    3.05
   7   2  13   55.20    3.45
   7  -2  13   48.35    2.87
   6  -3  13   16.09    2.25
  -6  -3 -13   13.32    2.24
  -6  -3 -13   16.34    2.23
   6   3  13   10.65    1.86
  -6   3 -13   11.91    2.37
   5  -5  -7    5.26    1.59
  -5  -5   7    6.18    2.36
  -5  -5   7    5.83    1.52
  -5   5   7    3.72    1.74
  -8  -1  12   48.87    3.61
   8  -1 -12   44.70    2.99
  -8  -1  12   42.07    2.71
  -8   1  12   41.71    3.74
   2  -4 -15   -0.03    1.50
  -2   4  15    3.50    1.46
  -2  -4  15    1.98    2.42
 -10  -1   1  122.48    5.58
 -10   1   1  125.03   14.77
 -10   1   1  122.34    6.34
  10   1  -1  122.38    9.03
  10  -1  -1  114.93    4.98
 -10  -1   1  112.82    8.89
   3  -1 -19   30.72    2.47
  -3   1  19   39.29    2.53
  -3  -1  19   39.14    2.96
   3   1 -19   36.26    2.35
  -3  -1  19   34.76    2.71
  -3   1  19   40.40    3.72
   1  -2 -19  159.73    6.66
   1   2 -19  175.24    6.85
  -1  -2  19  164.50    7.03
  -1   2  19  166.92    7.32
  -1   2  19  180.51    7.13
   1  -5 -12   63.79    4.43
  -1   5  12   59.74    5.51
  -1  -5  12   58.71    4.05
 -10   1  -1   45.50    3.38
 -10  -1  -1   46.01    3.16
  10   1   1   39.68    7.42
  10  -1   1   48.99    2.40
 -10   1  -1   47.24    3.07
 -10  -1  -1   46.03    5.34
  -7  -3  11  139.00    6.51
   7  -3 -11  136.96    6.51
  -7   3  11  135.17    6.67
  -7  -3  11  127.83    6.06
   1  -5  12   23.48    2.51
   1   5  12   25.25    1.95
   1   5  12   25.57    4.18
  -1  -5 -12   23.39    2.38
  -1   5 -12   27.64    2.18
  -6  -4  10  372.37   12.14
   6  -4 -10  380.02   12.42
  -6  -4  10  387.15   11.87
  -6   4  10  380.37   12.28
   5   5   7    6.53    1.70
  -5   5  -7    4.02    2.31
  -5  -5  -7    3.18    1.69
   5  -5   7    6.59    1.45
   2   4  15   10.54    2.31
  -2   4 -15   13.75    2.38
   2  -4  15    7.12    2.10
  -2  -4 -15    4.77    1.73
   2   4  15    9.47    1.93
  -1  -2 -19   20.47    2.81
  -1   2 -19   20.99    2.62
   1   2  19   16.62    2.19
   1   2  19   25.34    3.81
   1  -2  19   21.84    2.69
   7  -4  -7  227.62    8.29
  -7  -4   7  236.89    8.20
  -7   4   7  222.73    8.28
  -7  -4   7  227.86    8.33
  -6  -1  16  118.38    5.40
   6  -1 -16  123.21    5.58
  -6   1  16  118.68    5.05
  -6  -1  16  125.10    6.15
  -6   1  16  117.10    5.86
   6   1 -16  129.87    5.43
  -6   2  15    8.42    2.08
   6  -2 -15   14.11    2.42
  -6  -2  15   11.66    2.30
  -6  -2  15   14.14    2.49
  -5  -4  12    6.69    1.54
   5  -4 -12    6.24    2.40
  -5  -4  12    4.81    2.14
  -5   4  12    5.14    1.62
  -3   6   0  430.26   12.60
  -3  -6   0  433.56   13.02
  -3   6   0  393.06   13.11
   3   6   0  391.63   12.63
   3   1  19  227.09    8.75
   3  -1  19  233.28    6.90
   3   1  19  233.43    6.63
  -3  -1 -19  240.61    6.90
  -3   1 -19  229.51    6.69
   0   6   6    1.05    0.60
   0  -6   6    4.14    1.94
   0   6   6    1.36    0.73
   0  -6  -6    1.82    1.37
  -6  -4 -10  183.22    7.33
  -6   4 -10  175.77    8.00
  -6  -4 -10  175.96    7.66
   6  -4  10  184.88    7.44
   6   4  10  179.67    7.90
  -3   6   1  138.57    7.98
  -3   6   1  170.06    6.58
   3   6  -1  154.67    7.79
  -3  -6   1  185.99    7.05
  -8   1 -12    0.35    0.64
  -8  -1 -12    3.48    1.54
  -8   1 -12    0.07    1.60
  -8  -1 -12    3.04    1.49
   8  -1  12   -0.13    1.01
   8   1  12    2.87    1.72
  -7   4  -7  160.90    7.55
  -7  -4  -7  160.03    7.15
   7   4   7  167.73   10.27
  -7  -4  -7  164.49    6.53
  -3  -6  -1   12.41    1.99
   3   6   1   12.79    2.24
  -3   6  -1   11.42    2.55
  -7  -3 -11  127.68    5.70
  -7   3 -11  122.51    6.14
   7   3  11  127.92    5.85
   7  -3  11  129.27    5.74
  -7  -3 -11  123.31    5.98
  -8  -3   8  262.08    7.05
  -8  -3   8  274.88    7.00
  -8   3   8  241.56    7.00
   8  -3  -8  261.01    6.85
 -10  -1   2    7.86    1.46
 -10   1   2    1.28    0.86
 -10  -1   2    1.89    1.43
 -10   1   2    1.96    2.19
  10   1  -2    2.85    1.52
   5   4  12   16.97    2.42
   5  -4  12    9.42    1.67
  -5  -4 -12   14.44    2.46
  -5  -4 -12   10.37    2.35
  -5   4 -12   13.40    2.51
  -9   2   7    9.43    1.92
   9   2  -7    2.10    1.15
  -9  -2   7    7.34    2.19
  -9   2   7    6.41    2.25
   6   5  -3   38.97    3.16
  -6   5   3   32.37    2.95
  -6  -5   3   43.59    4.09
  -6   5   3   38.58    2.73
 -10  -1  -2  282.93    9.77
 -10   1  -2  274.74    9.53
 -10  -1  -2  287.13    9.19
  10  -1   2  290.40    9.09
  10   1   2  292.20   14.42
 -10   1  -2  286.59    9.76
  -6   5  -3    1.11    1.08
   6   5   3    1.86    1.09
  -6  -5  -3    1.87    1.25
  -9   1   9   95.60    5.21
  -9  -1   9  107.35    5.84
  -9  -1   9   91.39    4.30
   9  -1  -9   94.28    4.59
  -6  -2 -15  237.81    7.07
  -6  -2 -15  222.88    5.92
   6  -2  15  213.59    5.70
   6   2  15  221.18    6.04
  -6   2 -15  238.69    6.91
   6   1  16  237.47    6.84
   6  -1  16  227.75    6.37
  -6   1 -16  241.88    7.15
  -6  -1 -16  234.81    5.77
  -6  -1 -16  236.56    6.55
  10   0  -4    0.95    0.50
 -10   0   4    6.57    2.06
 -10   0   4    1.44    1.17
   0   1  20  140.07    6.32
   0   1 -20  146.00    6.42
   0  -1 -20  142.23    6.63
   0   1  20  140.41    6.33
   0  -1  20  143.35    5.83
  -8  -3  -8   65.25    3.43
   8  -3   8   78.41    3.75
  -8  -3  -8   71.33    4.24
  -8   3  -8   75.24    4.98
   8   3   8   73.15    4.39
  -9  -2  -7    2.46    1.78
  -9   2  -7    2.84    1.27
   9   2   7    4.77    2.12
  -9  -2  -7    3.22    1.58
  -9   2  -7   -0.72    1.49
   9  -2   7    2.60    1.42
   4  -3 -16  254.21    7.16
  -4  -3  16  226.84    6.92
  -4   3  16  216.82    6.24
  -4  -3  16  200.56    7.46
  10   0   4  131.33    5.75
 -10   0  -4  110.16    5.24
 -10   0  -4  111.48    5.30
   3   6  -2   61.41    3.75
   3  -6  -2   84.10    4.48
  -3  -6   2   88.34    4.29
  -3   6   2   78.12    5.57
  -3   6  -2   73.75    5.38
   3   6   2   78.95    8.36
  -3  -6  -2   82.26    4.35
  -1  -6   6   18.96    2.41
  -1   6   6   15.29    3.37
   1  -6  -6   12.80    2.30
  -1  -6  -6    2.69    1.49
  -1  -6  -6    6.66    2.10
   1   6   6    3.94    1.24
  -1   6  -6    4.53    1.20
   1  -6   6    4.64    2.15
  -9  -1  -9   49.32    3.32
  -9   1  -9   49.48    3.68
  -9  -1  -9   44.76    2.79
  -9   1  -9   46.79    2.50
   9   1   9   50.59    3.60
   9  -1   9   49.24    3.19
  -2   6   5   49.25    6.18
  -2  -6   5   46.43    3.05
   2  -6  -5   45.66    3.11
  -2  -6   5   53.90    3.05
  -9  -3   0   49.69    3.38
   9   3   0   44.80    7.44
  -9   3   0   55.09    3.74
  -9   3   0   49.40    7.04
   2   6   5  348.31    7.92
  -2  -6  -5  329.74    7.24
  -2  -6  -5  297.62    6.81
   2  -6   5  302.46    6.75
  -2   6  -5  333.41    8.02
  -4  -3 -16   83.03    4.65
  -4  -3 -16   86.59    4.50
   4  -3  16   76.95    4.34
  -4   3 -16   92.87    5.01
   4   3  16   83.19    4.55
  -9   3   1   59.57    4.00
   9   3  -1   61.83    6.16
  -9  -3   1   60.22    4.03
  -9   3   1   56.58    7.15
 -10   1   3  326.24    8.28
  10   1  -3  350.00    8.11
 -10   1   3  363.91    8.54
 -10  -1   3  293.74    7.88
 -10  -1   3  313.10    6.68
  -8  -2  11  377.99    8.96
  -8   2  11  318.65    8.45
   8  -2 -11  345.03    8.02
  -8  -2  11  356.84    8.00
  -9   3  -1   81.79    4.53
   9   3   1   79.02    8.76
  -9   3  -1   71.08   12.40
  -9  -3  -1   77.17    4.33
  -1   1  20  130.37    6.10
  -1  -1  20  132.74    6.11
  -1   1  20  139.64    6.23
   1  -1 -20  124.21    5.78
   1   1 -20  131.05    5.67
  -1  -1  20  132.22    5.73
   3  -5 -11  280.69    7.65
  -3   5  11  281.95    8.06
  -3  -5  11  263.87    7.43
 -10  -1  -3  875.85   14.68
  10  -1   3  876.17   13.20
  10   1   3  860.52   14.19
 -10   1  -3  845.35   14.42
 -10   1  -3  915.95   15.00
 -10  -1  -3  910.92   14.07
   1  -1  20   23.91    2.06
  -1   1 -20   21.35    2.65
   1  -1  20   19.92    2.52
   1   1  20   26.19    3.79
   1   1  20   21.01    2.29
  -1  -1 -20   24.20    2.74
   2   0 -20  135.67    6.00
  -2   0  20  144.69    6.40
  -2   0  20  143.72    6.46
   3  -5  11  108.09    5.36
  -3   5 -11  111.09    5.06
  -3  -5 -11  105.06    5.09
   3   5  11  107.81    4.94
  -3  -5 -11  103.27    4.79
  -5  -3  15    9.46    2.23
   5  -3 -15    6.14    2.04
  -5   3  15    2.44    1.56
  -5  -3  15    4.59    1.44
  -6   5   4  280.36    6.91
  -6  -5   4  287.59    6.81
   6  -5  -4  280.54    7.57
   8   2  11  149.44    6.54
   8  -2  11  140.85    5.94
  -8   2 -11  151.71    6.91
  -8  -2 -11  152.60    6.50
  -8  -2 -11  151.39    6.20
  -3  -6   3   35.04    2.33
   3  -6  -3   27.66    2.53
  -3  -6   3   31.23    2.67
  -3   6   3   30.76    6.57
  -9  -3   2  201.49    8.12
   9   3  -2  197.89   14.56
  -9   3   2  209.06    5.84
  -9   3   2  208.11    9.15
   2   0  20  446.63   10.11
   2   0  20  439.13    9.65
  -2   0 -20  433.22    9.40
  -3   6  -3   10.48    1.77
  -3  -6  -3   12.76    1.85
   3   6   3   11.64    2.42
  -6   5  -4    5.35    2.39
  -6  -5  -4    7.18    1.74
   6   5   4    9.27    2.21
  -3  -3  17  659.92   12.60
   3  -3 -17  656.04   12.33
  -3   3  17  615.44   12.10
  -3  -3  17  548.90    9.59
  -7   0  15   53.93    4.14
   7   0 -15   44.77    2.82
  -7   0  15   46.72    2.80
   9   3   2   63.91   10.19
  -9  -3  -2   67.37    4.03
  -9   3  -2   67.70    3.78
  -9   3  -2   64.04   10.36
   0   3 -18  115.28    5.06
   0  -3  18  118.51    5.80
   0   3  18  110.56    5.00
   0  -3 -18  111.97    5.58
   0   3  18  124.00   10.03
  -2  -2  19  291.94    7.58
  -2   2  19  291.68    7.79
  -2  -2  19  298.39    6.76
   2  -2 -19  293.71    7.35
   2   2 -19  306.88    6.74
  -2   2  19  316.44    7.10
  -2  -5  12   45.13    3.27
  -2   5  12   50.65    8.70
   2  -5 -12   41.23    3.07
  -5  -3 -15  453.29    9.28
   5   3  15  483.01   10.03
  -5  -3 -15  472.21    9.52
   5  -3  15  475.36    9.58
  -5   3 -15  501.35   10.38
  -8   4   0   14.33    2.10
  -8  -4   0   12.42    2.02
   8   4   0   12.29    2.84
  -8   4   0   10.40    1.62
  -9   0  10   -0.16    0.79
  -9   0  10    0.93    1.79
   9   0 -10    3.26    1.68
  -3   3 -17    1.23    1.74
   3   3  17    3.35    1.55
   3  -3  17    1.48    1.37
  -3  -3 -17    4.68    1.65
   3   3  17    2.88    1.93
   2   5  12  156.50    6.23
   2  -5  12  157.04    6.68
  -2   5 -12  163.94    6.47
  -2  -5 -12  164.87    6.79
  -2  -5 -12  153.96    6.60
  -2  -2 -19  612.70   11.91
   2   2  19  577.04   10.96
   2  -2  19  605.83   11.80
   2   2  19  591.44   11.60
  -2   2 -19  610.80   11.59
   8   4  -1   19.94    4.00
  -8   4   1   19.44    2.15
  -8  -4   1   22.95    2.46
  -8   4   1   14.01    3.36
 -10   0   5    1.16    0.71
  10   0  -5   -0.34    0.78
 -10   0   5    2.55    2.63
  -8   4  -1   74.77    8.66
   8   4   1   61.68   10.08
  -8  -4  -1   71.10    4.12
  -8   4  -1   77.71    4.14
  -8   0  13    0.48    0.91
  -8   0  13   -0.71    1.89
   8   0 -13    2.56    1.04
   7   0  15 1757.62   24.76
  -7   0 -15 1768.65   24.97
  -7   0 -15 1777.06   23.16
  -5  -5   8  120.08    5.06
  -5   5   8  120.31    5.58
   5  -5  -8  115.71    5.61
  -5  -5   8  122.02    6.05
 -10  -1   4  170.65    7.51
 -10   1   4  181.73   11.02
  10   1  -4  182.60    7.35
 -10   1   4  165.15    7.33
  10   0   5    4.71    1.94
 -10   0  -5    5.98    2.07
 -10   0  -5    5.74    2.31
   1  -3 -18  157.76    7.01
  -1   3  18  157.31    9.27
  -1  -3  18  163.78    7.16
   1   3 -18  178.25    6.91
  -1   3  18  163.63    6.35
   4  -5 -10   28.09    2.95
  -4  -5  10   24.18    1.78
  -4  -5  10   21.68    2.68
  -4   5  10   25.06    2.59
   0  -6  -7  401.47    8.84
   0  -6   7  398.47    8.96
   0   6   7  442.89   10.17
   0   6   7  466.97    8.05
  -9   0 -10   -0.39    1.03
   9   0  10    5.41    1.97
  -9   0 -10    1.89    1.69
   9   3  -3  124.74   10.11
  -9  -3   3  135.26    6.16
  -9   3   3  125.24   10.68
  -9   3   3  121.42    5.75
  -1   3 -18  169.53    6.95
   1   3  18  165.74    6.56
   1  -3  18  163.12    7.05
   1   3  18  169.79   11.99
  -1  -3 -18  177.66    7.47
   5   0 -18    0.09    0.94
  -5   0  18    5.78    2.09
  -5   0  18    1.88    2.35
   0  -4  16  149.61    6.72
   0   4 -16  167.09    6.54
   0   4  16  158.11   11.33
   0   4  16  151.55    5.97
   0  -4 -16  158.90    6.91
  -5  -5  -8    9.15    1.99
   5   5   8    8.84    2.26
   5  -5   8    7.90    1.59
  -5   5  -8    8.29    2.47
  -5  -5  -8    8.39    1.34
 -10   1  -4   21.32    2.49
 -10   1  -4   22.12    2.92
  10   1   4   27.69    2.69
 -10  -1  -4   21.89    2.16
  10  -1   4   23.21    1.98
  -8  -4   2  616.22   11.40
  -8   4   2  584.40   10.73
   8   4  -2  570.53   11.46
  -8   4   2  564.15   12.60
  -7  -4   8   19.06    2.07
  -7  -4   8   23.38    2.57
  -7   4   8   18.33    2.96
   7  -4  -8   28.16    2.77
  -4  -5 -10    1.10    1.33
   4   5  10    3.72    2.00
  -4   5 -10    0.06    1.30
  -4  -5 -10    1.40    0.98
   4  -5  10    3.04    1.74
  -9  -3  -3   80.36    4.46
  -9   3  -3   83.15    6.21
  -9   3  -3   84.09    4.34
   9   3   3   89.23    5.48
  -8   4  -2  319.54    9.91
  -8  -4  -2  323.87    7.88
   8   4   2  326.39   14.20
  -8   4  -2  338.68    7.35
   4   0 -19   -0.00    1.17
  -4   0  19   -3.07    1.47
  -4   0  19   -2.03    1.24
  -8   0 -13    1.59    1.65
   8   0  13    0.62    1.45
  -8   0 -13    0.84    0.83
  -3  -6   4   33.67    3.02
   3  -6  -4   30.74    2.68
  -3   6   4   36.27    7.40
  -3  -6   4   43.15    2.54
  -2   6   6  101.76    6.11
  -2  -6   6  103.90    5.27
   2  -6  -6  103.85    5.24
   7   4   8    6.62    2.18
   7  -4   8    5.46    1.09
  -7  -4  -8    5.11    1.91
  -7   4  -8    5.03    2.17
  -7  -4  -8    4.25    1.08
  -4  -4  14  278.93    5.98
   4  -4 -14  274.76    7.68
  -4   4  14  265.34    7.44
  -4  -4  14  272.02    7.72
  -3  -6  -4  207.08    5.12
   3   6   4  212.68    5.30
  -3   6  -4  216.40    5.83
   2  -6   6   42.61    2.52
  -2   6  -6   53.47    3.25
  -2  -6  -6   54.28    3.55
   2   6   6   62.14    5.28
  -2  -6  -6   47.80    2.93
  -9   2   8  141.42    6.71
   9  -2  -8  136.75    5.98
  -9  -2   8  131.13    6.20
   5   0  18   -0.43    1.43
  -5   0 -18    3.62    2.56
  -1  -6   7   65.92    4.11
   1  -6  -7   74.41    4.46
  -1   6   7   75.40   10.29
  -6  -5   5 1012.84   16.98
  -6   5   5 1001.87   15.93
   6  -5  -5 1021.14   16.98
  -6  -5   5 1050.55   16.00
  -1   6  -7  271.07    6.06
  -1  -6  -7  259.66    6.55
  -1  -6  -7  232.60    6.22
   1  -6   7  211.05    5.75
   1   6   7  279.16    6.95
   1   4 -16   37.98    2.41
  -1   4  16   40.04    2.45
   1  -4 -16   39.59    3.35
  -1   4  16   41.84    6.89
  -1  -4  16   37.72    3.35
  -3  -4  15  644.54   12.66
   3  -4 -15  665.67   12.82
  -3   4  15  648.57   12.60
   4   4  14    0.91    1.33
  -4  -4 -14    1.56    1.24
  -4  -4 -14    0.64    1.19
  -4   4 -14    2.65    1.85
   4  -4  14   -0.05    1.06
   4   0  19    1.01    1.39
   4   0  19    0.33    0.73
  -4   0 -19   -0.39    1.74
  -8  -3   9   22.29    2.88
  -8   3   9   24.94    3.01
  -8  -3   9   25.94    2.65
   8  -3  -9   28.59    2.75
   1   4  16    9.69    1.63
   1   4  16   12.49    2.34
  -1   4 -16   14.74    1.96
  -1  -4 -16    8.77    2.20
   1  -4  16   12.98    2.30
   2   1 -20  152.49    6.30
   2  -1 -20  133.93    5.79
  -2   1  20  155.17    6.42
  -2  -1  20  141.18    6.22
  -2   1  20  143.34    6.43
  -2  -1  20  143.71    6.07
  -6  -5  -5    8.41    1.93
   6   5   5   11.84    2.39
  -6   5  -5   12.22    1.99
   9  -2   8   40.33    2.56
  -9   2  -8   34.27    3.19
   9   2   8   34.97    2.83
  -9  -2  -8   36.75    2.53
  -9  -2  -8   30.96    2.57
  -8   4   3   15.54    2.42
   8   4  -3   15.19    2.38
  -8  -4   3   18.21    2.44
  -8   4   3   19.23    2.73
   3  -4  15  473.12    9.69
  -3   4 -15  516.04   10.14
  -3  -4 -15  477.58    9.68
  -3  -4 -15  471.64    9.76
   3   4  15  457.45    9.09
   2   1  20  285.67    7.33
  -2  -1 -20  296.43    7.85
  -2   1 -20  288.92    7.43
   2   1  20  288.22    7.62
   2  -1  20  288.34    7.67
  -7  -1  15  141.81    6.13
   7  -1 -15  144.23    6.27
  -7  -1  15  159.29    7.41
   7   1 -15  148.96    5.83
  -7   1  15  131.39    6.49
  -8  -4  -3   53.83    3.90
   8   4   3   51.73    8.21
  -8   4  -3   42.50    8.39
   0  -5 -13   20.82    2.80
   0   5  13   22.38    3.09
   0   5  13   18.48    1.79
   0   5 -13   18.01    1.79
   0  -5  13   20.15    3.08
  -6  -4  11    1.82    1.64
  -6  -4  11    3.06    1.79
  -6   4  11   -0.38    1.25
   6  -4 -11   -0.18    1.17
  -4  -2  18    0.69    1.16
   4   2 -18    0.54    0.72
   4  -2 -18    0.81    1.71
  -4  -2  18    0.19    1.21
  -4   2  18   -0.80    0.87
  -4   2  18    0.05    1.42
   8   3   9    2.80    2.27
  -8  -3  -9    2.03    1.51
   8  -3   9    2.77    1.13
  -8  -3  -9    5.77    2.15
  -8   3  -9    6.48    2.48
   5  -2 -17    7.34    2.09
  -5  -2  17    8.63    1.99
  -5  -2  17    6.36    2.05
  -5   2  17    8.10    2.60
  -9   3   4   27.78    5.63
  -9  -3   4   25.34    2.68
   9   3  -4    1.64    1.66
  -9   3   4   24.81    2.70
  -9   1  10   59.12    4.44
  -9  -1  10   47.94    2.84
   9  -1 -10   52.55    3.58
  -9  -1  10   50.41    4.02
   7  -3 -12  355.00    8.54
  -7   3  12  341.96    8.52
  -7  -3  12  292.00    7.39
  -7  -3  12  334.38    8.08
  -9   3  -4   19.60    2.90
   9   3   4   18.01    2.84
  -9   3  -4   20.77    2.09
  -9  -3  -4   21.87    2.72
  -7  -2  14  221.82    6.64
  -7  -2  14  270.62    7.46
   7  -2 -14  222.93    6.65
  -7   2  14  224.54    7.04
 -10   1   5    0.47    1.43
 -10  -1   5    1.25    1.52
 -10   1   5    0.94    1.56
  10   1  -5   -0.50    0.96
  -6  -4 -11   13.20    2.17
   6  -4  11   13.98    1.81
  -6  -4 -11    4.53    1.22
  -6   4 -11   15.52    2.53
   6   4  11   14.29    2.09
  -6   0  17    0.00    1.07
   6   0 -17    1.19    1.08
  -6   0  17   -0.91    1.92
  -4  -2 -18   10.96    1.92
   4   2  18   15.63    2.41
  -4   2 -18    8.39    2.43
   4  -2  18   15.59    2.42
  -4  -2 -18   11.62    2.34
 -10   0   6  102.33   13.13
 -10   0   6   93.21    5.16
  10   0  -6  102.82    4.69
  -6  -3  14   17.03    2.75
  -6   3  14   12.83    2.53
   6  -3 -14   21.60    2.88
  -6  -3  14   15.53    2.16
  -8   1  13  304.18    8.62
  -8  -1  13  303.97    7.09
  -8  -1  13  349.13    8.93
   8  -1 -13  311.81    7.42
  -5   2 -17   26.51    3.17
  -5  -2 -17   24.19    2.30
   5  -2  17   25.83    2.83
   5   2  17   26.81    2.91
  -5  -2 -17   31.00    2.95
  -7  -1 -15   18.00    2.63
   7  -1  15   21.57    2.94
  -7   1 -15   22.51    3.25
   7   1  15   17.30    2.45
  -7  -1 -15   15.93    1.87
  10  -1   5    7.35    1.95
  10   1   5    4.88    1.78
 -10   1  -5    6.02    1.80
 -10  -1  -5    4.44    2.66
 -10  -1  -5    5.25    1.66
 -10   1  -5    5.77    2.35
   1  -5 -13    3.08    2.10
  -1   5  13    4.57    1.77
  -1  -5  13    9.69    2.29
  -9   1 -10  128.42    6.06
   9   1  10  120.55    5.72
   9  -1  10  120.15    5.57
  -9   1 -10  120.48    4.98
  -9  -1 -10  124.33    5.55
  -9  -1 -10  118.27    5.48
   1   5  13   17.13    3.34
   1   5  13   12.13    1.50
   1  -5  13   16.66    2.46
  -1   5 -13   16.27    2.10
  -1  -5 -13   20.29    2.52
 -10   0  -6 2706.80   18.51
  10   0   6 2680.00   34.26
 -10   0  -6 2708.63   18.94
   5  -1 -18  228.39    6.23
  -5   1  18  218.03    6.45
  -5  -1  18  230.27    6.34
  -5   1  18  237.05    5.88
  -5  -1  18  206.55    5.86
   5   1 -18  229.36    5.65
  -7  -3 -12   23.75    2.52
  -7   3 -12   27.49    2.92
   7  -3  12   24.89    2.41
   7   3  12   21.49    2.57
  -7  -3 -12   24.86    2.47
  -5  -4  13  139.55    5.65
  -5   4  13  139.27    6.37
  -5  -4  13  119.50    5.79
   5  -4 -13  133.19    6.35
  -3  -6   5    7.59    1.89
   3  -6  -5    9.40    2.27
  -3   6   5    4.92    2.19
  -3  -6   5    7.93    1.41
  -7  -2 -14    0.62    1.34
  -7  -2 -14    2.87    1.60
   7   2  14    0.41    1.46
   7  -2  14    0.56    1.16
  -7   2 -14    8.03    2.62
   2  -3 -18  137.38    6.18
  -2   3  18  128.05    6.30
   2   3 -18  158.31    6.14
  -2   3  18  158.55    6.30
  -2  -3  18  144.13    6.59
   6   3  14    5.77    2.61
  -6  -3 -14    4.03    1.72
  -6  -3 -14    1.03    1.28
  -6   3 -14    1.77    1.59
   6  -3  14    0.82    1.27
   3   6   5    0.57    0.85
  -3   6  -5    3.66    1.34
  -3  -6  -5    0.31    1.30
   3  -6   5    0.20    0.78
  -6   0 -17    0.54    1.66
   6   0  17    0.09    1.48
  -6   0 -17    2.89    1.43
   4   1 -19   35.88    2.23
  -4  -1  19   39.71    3.26
  -4   1  19   45.89    4.04
  -4  -1  19   40.47    3.07
  -4   1  19   40.87    2.45
   4  -1 -19   40.97    3.07
  -2   3 -18  355.56    8.11
   2  -3  18  335.50    8.07
   2   3  18  356.21   10.55
  -2  -3 -18  351.10    8.28
   2   3  18  353.39    7.90
  -8  -4   4   23.24    2.51
   8   4  -4   19.51    3.50
  -8   4   4   15.55    2.18
  -8   4   4   21.22    3.42
   8  -1  13    0.76    1.16
  -8  -1 -13    4.26    1.73
  -8  -1 -13   -0.68    1.50
  -8   1 -13    1.11    1.60
   8   1  13    1.06    1.22
   5   4  13  334.69    7.78
   5  -4  13  343.49    7.80
  -5  -4 -13  348.34    8.20
  -5  -4 -13  340.83    7.60
  -5   4 -13  330.79    8.21
  -8  -4  -4   52.37    3.37
   8   4   4   51.41    9.54
  -8   4  -4   56.95   10.36
   5  -1  18  230.41    6.74
   5   1  18  237.83    6.79
  -5  -1 -18  241.29    6.03
  -5   1 -18  253.22    7.29
  -5  -1 -18  240.14    6.96
  -3   0  20   -0.53    1.03
  -3   0  20    3.95    1.79
   3   0 -20   -0.70    1.05
   4   6   0    8.26    2.09
  -4  -6   0   12.98    2.03
   4   1  19   13.39    2.71
   4  -1  19   18.30    2.58
   4   1  19   17.04    2.55
  -4   1 -19   17.91    3.10
  -4  -1 -19   14.71    2.66
  -6  -5   6  407.96    9.53
  -6   5   6  408.71    9.09
  -6  -5   6  426.00    8.66
   6  -5  -6  429.23    9.82
   0  -6  -8   25.81    2.48
   0  -6   8   31.48    2.84
   0   6   8   29.63    7.43
 -10  -2   0  152.33    6.75
 -10   2   0  137.89    6.18
  10   2   0  157.04   15.26
 -10   2   0  140.84   11.47
   4   6  -1    3.68    1.67
  -4  -6   1    6.18    1.85
  -4   6   1    1.42    2.02
  -4   6   1    5.82    1.36
  -4  -6  -1  153.92    6.34
  -4   6  -1  137.86   13.55
   4   6   1  141.23    9.30
  -8  -2  12    2.35    1.68
   8  -2 -12    4.45    2.52
  -8   2  12    3.02    2.26
  -8  -2  12    2.66    1.22
  -2   6   7  446.99   11.01
  -2  -6   7  415.44    9.40
   2  -6  -7  429.74    9.58
   3   0  20    1.19    0.92
   3   0  20    0.53    1.44
  -3   0 -20   -1.13    1.43
   2  -4 -16  532.61   11.19
  -2   4  16  514.86   12.99
  -2  -4  16  518.51   11.17
 -10  -2   1  614.27   11.88
  10   2  -1  634.21   12.33
 -10   2   1  682.72   12.67
 -10   2   1  638.80   12.71
  -6  -5  -6  219.51    5.92
  -6   5  -6  216.61    6.19
   6   5   6  229.07   11.64
   2   6   7  237.36    6.36
  -2   6  -7  242.08    6.07
   2  -6   7  176.05    7.06
  -2  -6  -7  232.02    6.29
  -2  -6  -7  214.91    5.45
  -9   3   5    6.48    2.66
   9   3  -5   -0.61    1.20
  -9   3   5   10.85    2.90
  -9  -3   5    2.13    1.31
  -3  -2  19    0.36    1.42
  -3   2  19   -2.12    1.50
  -3  -2  19    1.39    1.42
   3   2 -19    1.05    1.17
   3  -2 -19    1.21    1.85
  -3   2  19    2.50    1.67
 -10   2  -1  223.69   14.03
 -10   2  -1  225.86    6.51
  10   2   1  211.57    7.39
 -10  -2  -1  229.72    6.69
   5  -5  -9  284.26    7.86
  -5  -5   9  274.16    6.13
  -5   5   9  257.93    7.03
  -5  -5   9  272.05    7.69
   3  -5 -12   97.48    5.31
  -3  -5  12   98.68    5.58
  -3   5  12   91.20    5.24
   2   4  16  143.69    8.43
   2  -4  16  134.66    6.16
   2   4  16  143.91    6.13
  -2   4 -16  154.18    6.46
  -2  -4 -16  133.04    6.15
  -6  -2  16    1.53    1.43
   6  -2 -16    1.32    1.39
  -6   2  16    1.71    1.72
  -6  -2  16    3.17    1.62
  -9   3  -5    3.06    1.96
  -9  -3  -5    0.51    1.19
   9   3   5    2.11    0.95
   3   5  12  127.51    5.51
  -3  -5 -12  125.56    5.71
  -3  -5 -12  125.70    5.84
   3  -5  12  126.89    5.83
  -3   5 -12  134.98    5.85
  -5   5  -9   75.32    4.66
  -5  -5  -9   70.24    4.17
   5  -5   9   68.35    3.57
   5   5   9   72.70    4.24
  -5  -5  -9   69.42    3.65
   7  -4  -9  462.39   10.02
  -7  -4   9  436.07    9.63
  -7   4   9  429.00    9.75
  -7  -4   9  447.93    9.14
  -3   2 -19    9.73    2.32
   3   2  19   11.56    2.46
   3  -2  19   15.41    2.68
  -3  -2 -19   11.01    2.54
   3   2  19   11.52    2.23
  -4   6   2    3.55    2.16
  -4   6   2    1.61    1.29
   4   6  -2    1.87    1.26
  -4  -6   2    0.81    1.07
   9   0 -11   37.88    2.40
  -9   0  11   40.57    3.78
  -9   0  11   41.57    2.40
  -4   6  -2    0.94    0.50
   4   6   2    2.25    1.43
  -4  -6  -2    5.74    1.93
  -8  -2 -12    0.98    1.42
  -8   2 -12    0.65    1.71
  -8  -2 -12    1.57    1.34
   8  -2  12    0.30    1.24
   8   2  12    3.62    1.53
 -10  -2   2   24.08    2.69
 -10   2   2   23.36    3.18
  10   2  -2   22.71    4.22
 -10   2   2   20.07    2.65
  -1  -6   8  848.61   14.82
  -1   6   8  940.51   15.79
   1  -6  -8  836.14   14.52
  -6   1  17   65.15    4.40
  -6  -1  17   65.40    3.89
   6  -1 -17   64.35    4.02
  -6   1  17   65.80    3.56
   6   1 -17   67.01    3.65
  -6  -1  17   59.85    4.13
   1   6   8  612.94   10.26
   1  -6   8  522.97   10.47
  -1   6  -8  622.59   10.29
  -1  -6  -8  564.20   10.82
  10   1  -6   23.52    5.56
 -10   1   6   45.46    7.98
 -10  -1   6   41.36    3.56
 -10   1   6   45.78    4.15
 -10   2  -2   56.23    3.82
  10   2   2   48.88    8.04
 -10  -2  -2   62.45    4.11
 -10   2  -2   62.88    4.63
   7   4   9  257.42    7.19
  -7  -4  -9  250.08    5.72
   7  -4   9  253.93    5.90
  -7  -4  -9  261.69    7.08
  -7   4  -9  265.21    7.56
   9  -2  -9    0.92    1.11
  -9   2   9    3.92    2.82
  -9  -2   9    0.42    0.98
  -9  -2   9   -0.56    1.30
  -6   2 -16   12.17    2.55
   6  -2  16    3.99    2.18
  -6  -2 -16    8.89    1.91
   6   2  16    9.02    2.32
  -6  -2 -16    3.82    1.76
   0   0  21    7.40    1.80
   0   0 -21    4.33    2.27
   0   0  21    0.63    1.42
   0   2  20  238.42   12.93
   0   2  20  239.69    8.48
   0  -2 -20  237.45    8.79
   0  -2  20  239.77    8.91
   0   2 -20  233.51    8.38
  -4  -5  11   67.74    4.53
   4  -5 -11   72.93    4.66
  -4   5  11   73.84    4.45
  -4  -5  11   77.95    3.73
 -10  -1  -6  118.90    5.39
 -10   1  -6  119.99    6.09
  10  -1   6  127.49    5.50
  10   1   6  129.77    5.94
 -10   1  -6  131.57    5.77
 -10  -1  -6  125.36    5.93
   9   0  11  375.85    8.49
  -9   0 -11  387.25    7.91
  -9   0 -11  365.48    8.71
  -8  -4   5  286.71    7.33
  -8   4   5  252.91    6.98
   8   4  -5  296.50    8.01
  -8   4   5  302.69    8.28
 -10   0   7    2.11    1.56
 -10   0   7    0.69    0.77
  10   0  -7    0.23    0.49
   2  -5 -13   80.46    4.44
  -2   5  13   75.89    7.93
  -2  -5  13   78.59    4.33
  -6  -1 -17   16.45    1.99
   6  -1  17   17.59    2.47
   6   1  17   22.22    3.00
  -6  -1 -17   18.52    2.68
  -6   1 -17   22.32    2.99
   4   5  11  427.88    8.85
  -4  -5 -11  445.53    9.58
  -4  -5 -11  445.53    8.70
  -4   5 -11  462.51    9.39
   4  -5  11  443.53    8.98
  -3   6   6  154.51    6.46
  -3  -6   6  178.79    6.77
   3  -6  -6  162.35    7.14
  -3  -6   6  162.15    7.28
  -9   2  -9  438.65   10.05
   9  -2   9  444.00    8.73
   9   2   9  444.53    9.70
  -9  -2  -9  440.03    8.69
  -9  -2  -9  446.84    9.54
   2  -5  13   55.75    3.58
  -2  -5 -13   60.04    3.53
  -2   5 -13   54.83    3.18
   2   5  13   55.97    3.16
  -8  -4  -5    3.29    1.40
   8   4   5    9.52    2.76
  -8   4  -5    5.17    2.37
  -3  -6  -6    1.46    1.32
  -3   6  -6    2.85    1.72
   3  -6   6    1.08    0.89
   3   6   6    1.70    0.90
  -3  -6  -6    2.23    1.75
   4  -6  -3   19.49    2.38
  -4  -6   3   19.67    1.92
  -4   6   3   17.65    1.96
  -4  -3  17  301.52    9.74
  -4   3  17  315.37   10.96
   4  -3 -17  332.54   11.36
  -4  -3  17  326.15   11.24
   4   6   3   84.74   10.89
  -4   6  -3   74.02   13.58
  -4  -6  -3   79.15    3.79
   8  -3 -10  193.30    7.54
  -8   3  10  178.46    7.47
  -8  -3  10  161.77    6.68
  -8  -3  10  207.32    7.79
  10   2  -3   39.88    6.53
 -10  -2   3   41.95    3.22
 -10   2   3   44.64    3.61
 -10   2   3   45.21    7.26
   1   0 -21   34.87    3.28
  -1   0  21   38.70    2.92
  -1   0  21   37.13    3.06
  10   0   7    4.00    2.14
 -10   0  -7    4.60    2.00
 -10   0  -7    9.44    2.53
   3  -1 -20  133.96    5.25
  -3   1  20  143.81    5.15
  -3  -1  20  146.15    5.69
  -3  -1  20  141.91    5.55
   3   1 -20  138.16    4.93
  -3   1  20  152.29   13.96
  -1  -2  20   22.19    2.75
  -1   2  20   33.57    2.90
   1   2 -20   28.19    2.68
  -1   2  20   29.97    3.00
   1  -2 -20   30.83    3.08
   1   0  21    0.05    1.07
   1   0  21   -0.87    1.41
  -1   0 -21    1.94    1.51
 -10   2  -3   93.62    5.14
 -10  -2  -3   88.78    4.54
  10   2   3   86.55   10.67
 -10   2  -3   85.69    4.23
   1  -2  20   39.62    3.47
   1   2  20   31.73    2.76
  -1   2 -20   38.97    3.36
   1   2  20   32.99    4.49
  -1  -2 -20   39.16    3.47
  -4  -3 -17  211.84    8.04
  -4  -3 -17  219.12    8.07
  -4   3 -17  214.71    8.29
   4   3  17  214.91    7.98
   4  -3  17  201.80    7.67
  -5  -3  16   -0.04    1.40
  -5   3  16    0.68    1.39
   5  -3 -16    2.06    1.45
  -5  -3  16    0.12    0.92
   8  -3  10  258.39    8.52
  -8  -3 -10  266.67    9.42
  -8   3 -10  270.85    9.87
   8   3  10  261.85    9.45
  -8  -3 -10  252.85    8.50
  -3  -1 -20   97.05    4.86
   3  -1  20   87.23    4.70
  -3   1 -20  100.88    5.07
   3   1  20   97.20    4.81
   3   1  20   92.32   10.54
   8   0 -14  543.77   15.95
  -8   0  14  532.00   15.59
  -8   0  14  577.20   18.08
   7   0 -16   -0.15    1.05
  -7   0  16    2.08    2.00
  -7   0  16    0.72    1.89
  -9   3   6    0.70    1.63
  -9   3   6    2.00    1.24
  -9  -3   6   -0.31    1.20
   9   3  -6    1.47    0.86
  -6  -5   7  109.20    5.03
  -6   5   7  106.56    4.92
  -6  -5   7  107.95    4.45
   6  -5  -7   95.99    4.90
   5  -3  16   -1.06    1.36
   5   3  16    1.91    1.56
  -5  -3 -16    1.27    1.55
  -5   3 -16    2.10    1.60
  -5  -3 -16    0.43    1.17
   9   3   6   20.57    3.02
  -9  -3  -6   13.13    2.58
  -9   3  -6   17.15    3.00
  -9  -1  11  307.83   11.38
  -9   1  11  289.66   10.55
  -9  -1  11  284.91    9.39
   9  -1 -11  281.93    9.40
   6   5   7   37.61    7.40
  -6  -5  -7   37.33    3.12
  -6   5  -7   41.98    3.48
  -6   4  12   26.36    2.96
  -6  -4  12   32.36    2.72
   6  -4 -12   36.44    3.37
  -6  -4  12   26.61    3.16
  -8   0 -14  322.15   10.03
   8   0  14  331.48   11.17
  -8   0 -14  332.20   11.34
  -4  -6   4    2.80    1.35
  -4   6   4    3.51    1.50
  -4  -6   4    4.03    1.87
   4  -6  -4    2.83    1.42
  -7   0 -16    1.90    1.23
  -7   0 -16   -0.34    1.77
   7   0  16   -2.76    1.61
   4   6   4   33.44    7.29
  -4   6  -4   34.89    6.46
  -4  -6  -4   29.96    2.68
  10   2  -4   36.84    6.96
 -10   2   4   40.09    7.18
 -10  -2   4   48.17    8.41
 -10   2   4   41.42    4.09
   0   1  21   78.34    4.28
   0  -1  21   78.73    3.72
   0   1 -21   70.09    3.93
   0   1  21   78.96    4.33
   0  -1 -21   70.36    4.30
   0  -1  21   69.31    4.21
  -2  -6   8   83.01    4.67
   2  -6  -8   89.71    4.68
  -2   6   8   88.06   10.67
   7   5   0  190.32   10.52
  -7  -5   0  202.19    7.71
  -7   5   0  186.97   11.09
  -3  -3  18   -1.08    1.40
   3  -3 -18   -1.75    1.45
  -3   3  18    0.05    1.68
  -2  -6  -8   51.92    3.26
   2   6   8   61.02    3.24
   2  -6   8   55.50    3.32
  -2   6  -8   59.04    3.14
  -2  -6  -8   55.63    3.32
  -6  -4 -12  446.18   14.03
  -6  -4 -12  445.08   13.43
   6  -4  12  456.67   13.86
   6   4  12  436.62   13.75
  -6   4 -12  459.24   14.56
   4  -4 -15    2.60    1.46
  -4   4  15   -0.74    1.32
  -4  -4  15    3.73    2.22
   7   5  -1   71.01    4.47
  -7   5   1   77.86    3.81
  -7  -5   1   78.11    3.98
  -7   5   1   69.80    6.64
  -9  -1 -11   10.71    1.89
   9  -1  11   17.41    2.41
   9   1  11   11.64    2.33
  -9   1 -11   11.69    2.65
  -9   1 -11   12.34    1.64
 -10  -2  -4  112.89    4.31
 -10   2  -4  109.19    5.38
 -10  -2  -4  112.26    5.17
 -10   2  -4  112.89    4.65
  10   2   4  104.35    6.85
  -7   5  -1   16.57    3.82
   7   5   1   14.96    3.15
  -7  -5  -1   20.19    2.51
 -10  -1   7  157.85    6.92
  10   1  -7  112.61    4.36
 -10   1   7  177.94    7.73
 -10   1   7  154.13   14.54
   0  -6   9   20.42    2.66
   0  -6  -9   21.04    2.70
   0   6   9   27.01    5.23
  -8  -4   6  887.44   25.09
   8  -4  -6  911.97   26.05
  -8   4   6  815.59   23.51
   3   3  18  400.73   14.72
   3   3  18  387.58   12.44
  -3  -3 -18  400.44   13.03
   3  -3  18  413.38   13.38
  -3   3 -18  400.16   12.93
   7  -3 -13   98.65    4.67
  -7   3  13  100.92    4.99
  -7  -3  13  105.90    4.85
  -7  -3  13  102.72    4.74
   0  -3 -19   12.02    2.40
   0  -3  19    8.50    2.87
   0   3  19   13.63    2.62
   0   3 -19   15.70    2.48
   0   3  19   11.32    2.04
   0  -5  14   10.56    2.06
   0  -5 -14    8.69    2.12
   0   5  14    8.13    1.65
   0   5  14    9.88    2.07
   0   4  17  121.55    9.56
   0  -4 -17  111.13    5.13
   0   4 -17  117.86    4.70
   0  -4  17  107.69    5.09
   0   4  17  112.60    4.40
   4  -4  15   24.77    2.51
  -4   4 -15   23.43    3.02
  -4  -4 -15   24.55    2.68
  -4  -4 -15   28.17    2.73
   4   4  15   24.13    2.72
  -8   4  -6  433.82   14.35
  -8  -4  -6  418.88   13.40
   8   4   6  424.55   14.97
  -1   1  21  107.41    5.00
  -1  -1  21  109.94    5.06
   1  -1 -21  108.19    4.94
   1   1 -21  107.42    4.56
  -1  -1  21  108.39    4.57
  -1   1  21  103.25    4.69
  10  -1   7   89.91    4.09
  10   1   7   92.40    4.48
 -10  -1  -7   87.94    4.35
 -10   1  -7   89.26    4.59
 -10  -1  -7   75.95    3.91
 -10   1  -7   89.83    3.98
  -7   5   2   31.01    5.70
  -7   5   2   36.47    2.82
   7   5  -2   29.83    5.65
  -7  -5   2   44.58    7.28
  -1  -1 -21    3.82    1.98
  -1   1 -21    7.49    2.42
   1   1  21    6.40    2.05
   1   1  21    3.43    1.31
   1  -1  21    7.35    2.44
  -7   5  -2    4.20    1.74
   7   5   2    0.77    1.15
  -7  -5  -2    6.24    2.11
   3  -4 -16   11.13    2.57
  -3   4  16   14.16    2.89
  -3  -4  16   12.36    2.63
  -3   6   7  154.56   14.03
  -3  -6   7  150.42   13.86
   3  -6  -7  147.69    5.96
  -5  -5  10   74.51    3.38
   5  -5 -10   73.86    4.50
  -5   5  10   70.35    4.35
  -5  -5  10   69.70    4.36
  -2   0  21    0.46    1.57
   2   0 -21   -0.61    1.42
  -2   2  20   90.02    4.69
  -2   2  20   97.51    4.38
  -2  -2  20   95.97    4.72
   2  -2 -20   90.92    4.55
   2   2 -20  100.21    4.21
  -1   6   9    2.58    1.71
  -1  -6   9    8.24    2.25
   1  -6  -9    5.49    1.94
  -3   6  -7    7.65    1.68
  -3  -6  -7    8.32    2.01
   3   6   7   10.34    1.84
   3  -6   7    5.92    1.73
  -3  -6  -7    6.66    1.65
  -7  -3 -13  318.40   10.70
   7  -3  13  304.27   10.14
  -7   3 -13  305.96   10.68
   7   3  13  309.12   10.63
  -7  -3 -13  301.79   10.07
   1   6   9    4.22    1.90
   1   6   9    5.30    1.92
   1  -6   9    4.64    2.81
  -1   6  -9    2.02    1.75
  -1  -6  -9    4.66    1.52
  -8  -1  14    2.36    1.61
  -8  -1  14   -0.24    2.03
   8  -1 -14    2.93    1.61
  -8   1  14    0.60    2.06
 -10   0   8   13.75    2.24
  10   0  -8    6.83    1.70
 -10   0   8   16.89    2.80
   2   0  21    0.95    1.44
   2   0  21    0.09    1.09
  -2   0 -21   -0.13    1.42
   3   4  16  229.31    8.28
   3  -4  16  198.85    7.55
  -3  -4 -16  221.17    8.09
  -3   4 -16  244.35    8.77
  -3  -4 -16  228.11    8.53
   7  -4 -10  264.40    9.59
  -7  -4  10  235.25    8.77
  -7   4  10  239.35    8.99
  -7  -4  10  242.43    8.52
  -1  -3  19   65.80    3.93
   1  -3 -19   60.78    3.94
   1   3 -19   69.19    3.66
  -1   3  19   62.70    9.02
  -1   3  19   63.48    3.24
  -5  -5 -10  345.85   11.44
   5   5  10  355.59   11.75
  -5  -5 -10  352.86   10.97
  -5   5 -10  358.35   12.09
   5  -5  10  347.78   11.03
   2   2  20  101.80   11.31
   2   2  20  101.59    5.02
   2  -2  20   87.20    4.50
  -2   2 -20   95.89    4.97
  -2  -2 -20   93.25    4.75
   1   4 -17   -0.23    0.84
  -1   4  17    2.09    1.17
  -1  -4  17   -1.27    1.41
  -1   4  17    3.69    1.63
   1  -4 -17    2.09    1.97
  -7   1  16   97.47    5.17
  -7  -1  16  133.88    6.09
   7  -1 -16  114.11    4.84
  -7  -1  16  108.76    4.78
  -1  -5  14   35.44    3.30
  -1   5  14   41.44    7.33
   1  -5 -14   30.43    3.21
   7  -2 -15    9.72    2.48
  -7   2  15   11.64    2.65
  -7  -2  15    8.97    2.41
  -7  -2  15   14.68    2.75
  -5   0  19    4.10    1.98
   5   0 -19    2.72    1.48
  -5   0  19   -0.64    1.54
   1  -3  19    6.44    2.19
  -1  -3 -19    8.68    2.83
  -1   3 -19    9.74    1.99
   1   3  19    7.22    1.74
   1   3  19    6.11    2.50
   1   5  14    9.86    1.88
   1   5  14    7.10    1.43
  -1  -5 -14   10.56    2.32
   1  -5  14   13.67    2.60
  -1   5 -14    8.72    2.04
  -1  -4 -17   -0.51    1.37
   1   4  17    2.03    0.96
   1  -4  17    3.38    2.40
  -1   4 -17    5.90    2.13
   1   4  17    2.86    1.72
  -6  -3  15   90.28    4.70
   6  -3 -15   87.67    4.74
  -6  -3  15   91.46    4.49
  -6   3  15   89.46    4.87
   5  -4 -14   23.63    3.01
  -5   4  14   12.20    2.41
  -5  -4  14   20.03    2.63
  -5  -4  14   25.54    2.22
  -9   2  10   10.92    2.58
  -9  -2  10    7.39    2.34
   9  -2 -10    5.54    1.50
  -9  -2  10    6.68    1.77
   4  -6  -5    7.79    1.97
  -4  -6   5    9.92    1.57
  -4  -6   5    8.96    2.26
  -4   6   5   12.43    1.98
   7   4  10  113.38    5.22
  -7  -4 -10  107.97    4.05
  -7  -4 -10  113.08    5.01
  -7   4 -10  121.76    5.72
   7  -4  10  103.68    4.13
  10   0   8   44.52    3.29
 -10   0  -8   47.83    3.21
 -10   0  -8   52.69    3.54
 -10   2   5   48.02    6.84
  10   2  -5   34.68    8.42
 -10  -2   5   42.09    3.57
 -10   2   5   55.09    4.21
  -7   5   3  150.66   16.11
   7   5  -3  160.84    8.92
  -7  -5   3  164.55    6.48
  -7   5   3  162.33    6.48
  -4  -6  -5  674.21   19.63
  -4   6  -5  693.90   21.53
   4   6   5  682.95   20.39
  -8  -1 -14   13.80    2.32
  -8  -1 -14   11.56    1.92
   8  -1  14   13.42    2.38
   8   1  14   16.03    3.03
  -8   1 -14    9.56    2.47
  -7   5  -3    9.92    1.99
   7   5   3   10.15    2.52
  -7  -5  -3    8.63    2.46
   5  -4  14   18.03    2.79
  -5  -4 -14    8.99    1.97
   5   4  14   18.39    2.45
  -5   4 -14   19.36    3.01
  -5  -4 -14   15.81    2.37
   5   0  19  156.80    6.73
   5   0  19  143.04    9.47
  -5   0 -19  169.35    7.12
  -8   2  13  256.42    9.75
   8  -2 -13  285.89    9.95
  -8  -2  13  278.80    9.62
  -8  -2  13  304.49   10.74
   7   2  15    4.17    2.20
  -7   2 -15    4.20    1.80
   7  -2  15    2.90    1.37
  -7  -2 -15    4.60    1.63
  -7  -2 -15    5.91    2.24
  -6  -3 -15  108.62    4.57
  -6   3 -15  108.90    5.22
  -6  -3 -15  109.91    4.89
   6  -3  15  104.10    4.77
   7  -1  16   39.02    3.46
   7   1  16   39.61    3.70
  -7  -1 -16   36.27    3.84
  -7  -1 -16   36.43    2.63
  -7   1 -16   32.65    3.46
 -10  -2  -5  216.71    8.24
 -10   2  -5  213.77    8.38
 -10  -2  -5  228.98    7.67
  10   2   5  229.96    8.70
 -10   2  -5  241.04    8.45
   4   0 -20   29.73    2.52
  -4   0  20   31.21    2.82
  -4   0  20   31.86    3.15
   9   0 -12    5.43    1.94
  -9   0  12    1.27    1.16
  -9   0  12   -0.68    1.91
  -3  -5  13   89.28    4.94
   3  -5 -13   84.89    4.76
  -3   5  13   93.16    5.17
  -9  -2 -10  624.16   18.56
  -9   2 -10  629.95   19.11
   9   2  10  635.40   19.06
  -9  -2 -10  606.92   17.74
   9  -2  10  611.18   17.73
   9   3   7  254.21    9.35
  -9   3  -7  253.56    9.66
  -9  -3  -7  260.49    9.38
  -5  -2  18   51.18    5.46
   5  -2 -18   52.11    3.60
  -5   2  18   47.58    3.74
  -5  -2  18   56.36    3.62
   3   5  13  394.47   12.23
   3  -5  13  439.27   13.78
  -3   5 -13  432.95   13.33
  -3  -5 -13  424.74   13.35
  -3  -5 -13  420.19   13.34
  -6  -5   8  133.43    4.99
   6  -5  -8  141.33    6.04
  -6  -5   8  143.47    6.01
  -6   5   8  134.14    5.74
   4   2 -19   20.46    1.91
  -4   2  19   21.27    1.96
  -4  -2  19   23.95    2.64
  -4   2  19   19.72    3.13
   4  -2 -19   21.36    2.48
  -4  -2  19   24.38    2.97
   4   0  20 1085.24   30.55
  -4   0 -20 1069.98   30.15
   4   0  20 1097.36   31.28
  -6   0  18  232.16    8.24
  -6   0  18  204.31    8.43
   6   0 -18  226.03    8.08
  -8  -2 -13  176.93    6.91
  -8   2 -13  176.08    7.45
  -8  -2 -13  173.66    6.84
   8   2  13  170.70    7.00
   8  -2  13  179.78    6.99
   4  -5 -12   77.12    4.57
  -4  -5  12   75.39    4.44
  -4   5  12   79.20    4.37
  -6  -5  -8  370.72   12.19
   6   5   8  362.33   12.12
  -6   5  -8  362.31   12.20
  -8  -3  11  130.22    5.56
   8  -3 -11  151.36   13.82
  -8   3  11  143.10    6.21
  -8  -3  11  157.00    6.59
  -9   0 -12    1.76    1.29
   9   0  12    2.41    1.92
  -9   0 -12    5.07    1.86
  -5  -2 -18    0.66    1.51
   5   2  18    7.73    2.39
  -5   2 -18    3.95    1.87
  -5  -2 -18    1.40    1.05
   5  -2  18    2.15    2.08
  -8  -4   7    3.27    2.03
  -8   4   7    3.04    2.37
  -8  -4   7    5.08    1.87
   8  -4  -7    5.38    2.16
  -4   5 -12   74.82    3.98
  -4  -5 -12   68.88    3.97
   4  -5  12   71.21    3.65
  -4  -5 -12   73.03    3.60
   4   5  12   69.04    3.81
  -2   1  21    2.26    1.16
   2   1 -21    0.32    1.20
   2  -1 -21   -2.25    1.34
  -2  -1  21   -0.75    1.45
  -2  -1  21   -0.42    1.25
  -2   1  21    1.84    1.52
   4   2  19  616.55   18.23
   4  -2  19  681.48   20.36
   4   2  19  645.47   19.21
  -4  -2 -19  672.54   20.09
  -4   2 -19  692.76   20.60
  -7   5   4   23.17    2.62
  -7   5   4   21.17    4.57
  -7  -5   4   19.04    2.50
   7   5  -4    1.57    1.29
  -8  -4  -7    5.82    2.31
  -8   4  -7    3.05    1.60
   8   4   7    3.96    1.74
 -10  -1   8   -3.34    1.60
  10   1  -8   -0.08    0.92
 -10   1   8    2.68    1.80
 -10   1   8    0.87    1.30
  -6   0 -18  140.82    6.01
   6   0  18  132.40    5.66
  -2  -1 -21  103.21    5.11
   2   1  21  101.82    4.85
  -2   1 -21   94.95    4.70
   2   1  21   99.78    9.42
   2  -1  21  100.15    5.05
   8   3  11    6.61    2.09
   8  -3  11    3.82    1.26
  -8  -3 -11    2.50    1.48
  -8   3 -11    5.01    2.14
  -8  -3 -11    4.71    1.43
  -7   5  -4   27.83    4.69
   7   5   4   32.66    7.42
  -7  -5  -4   28.86    3.08
   2  -6  -9   24.62    3.03
  -2  -6   9   28.38    3.22
  -2   6   9   28.62    5.94
   5   1 -19   64.09    3.30
   5  -1 -19   57.40    3.54
  -5   1  19   66.88    3.51
  -5  -1  19   65.69    3.77
  -5   1  19   62.57    4.09
  -5  -1  19   58.51    3.96
  -2  -6  -9  310.62   10.41
   2  -6   9  306.84   10.46
   2   6   9  323.27   10.25
  -2   6  -9  327.85   10.37
  -2  -6  -9  307.81   10.21
   2  -3 -19   -1.32    1.28
  -2   3  19    1.43    1.68
   2   3 -19    1.27    0.85
  -2   3  19    3.12    1.45
  -2  -3  19    1.32    1.47
   2  -4 -17    5.46    2.34
  -2  -4  17    8.72    2.27
  -2   4  17    8.82    1.95
  -2   5  14    2.32    1.13
  -2  -5  14   14.40    2.99
   2  -5 -14    0.55    1.42
  10   1   8  374.88   12.25
 -10   1  -8  379.93   11.84
 -10  -1  -8  365.93   11.86
 -10  -1  -8  363.71   11.77
 -10   1  -8  370.23   12.37
  10  -1   8  359.66   11.41
  -2  -3 -19   30.89    3.04
   2   3  19   33.83    5.87
   2  -3  19   25.91    2.95
   2   3  19   32.15    2.92
  -2   3 -19   30.67    2.87
   2  -5  14   13.23    2.41
  -2   5 -14   11.05    2.00
  -2  -5 -14   11.25    2.18
   2   5  14   12.34    1.85
   2   5  14   14.27    2.86
  -5   6   0  288.80   11.04
  -5  -6   0  321.99   10.58
   5   6   0  281.14    9.93
   2   4  17  124.87    4.96
   2  -4  17  120.75    5.38
  -2   4 -17  137.29    5.40
   2   4  17  134.27   15.40
  -2  -4 -17  126.84    5.28
  -4  -6   6    5.38    1.94
  -4   6   6    2.40    1.31
  -4  -6   6    7.90    2.33
   4  -6  -6    5.20    2.09
  -6  -2  17  120.91    5.38
  -6   2  17  116.92    5.63
  -6  -2  17  115.66    5.26
   6  -2 -17  120.29    5.43
  10   2  -6    0.83    1.26
 -10   2   6   18.14    2.70
 -10   2   6   19.50    3.35
 -10  -2   6   16.85    2.73
  -3   6   8    2.85    1.60
  -3  -6   8    1.24    1.31
   3  -6  -8    1.22    1.33
  -4  -6  -6   14.43    2.30
  -4   6  -6   12.64    2.26
   4   6   6   11.79    2.59
  -5   6   1  199.58   10.00
   5   6  -1  202.81    7.80
  -5  -6   1  237.70    8.42
  -5   1 -19   53.80    3.80
  -5  -1 -19   56.04    4.08
  -5  -1 -19   54.68    3.08
   5   1  19   56.40    3.84
   5  -1  19   56.19    3.87
  -5  -6  -1   10.10    2.00
   5   6   1   10.64    2.05
   3   6   8  528.17   16.10
  -3   6  -8  550.51   16.35
  -3  -6  -8  497.61   14.95
   3  -6   8  468.18   14.28
  -3  -6  -8  505.62   15.34
   0   6  10    2.22    0.97
   0  -6 -10   -0.13    1.18
  -4   1  20   51.87    2.95
  -4  -1  20   41.57    3.47
   4   1 -20   56.32    3.05
  -4  -1  20   52.75    3.57
  -4   1  20   53.86    3.88
   4  -1 -20   48.58    5.14
  -9  -1  12  157.17    7.49
  -9  -1  12  142.06    5.24
   9  -1 -12  142.50    5.40
  -9   1  12  140.49    6.13
 -10  -2  -6   53.38    3.08
  10  -2   6   53.61    2.93
 -10   2  -6   60.00    3.30
  10   2   6   58.28    3.92
 -10   2  -6   59.25    4.54
 -10  -2  -6   47.47    3.35
  -6  -2 -17  121.47    4.77
  -6   2 -17  144.85    6.25
   6  -2  17  126.85    5.29
   6   2  17  130.54    5.59
  -6  -2 -17  126.07    5.46
  10   0  -9   -0.03    0.76
 -10   0   9   -0.13    1.62
 -10   0   9    0.73    0.42
  -5   6   2  421.55   12.85
  -5  -6   2  442.89   13.65
  -5   6   2  321.04   13.80
   5   6  -2  349.05   12.01
   5   6   2  489.12   15.64
  -5  -6  -2  518.67   15.74
  -5   6  -2  474.77   15.92
  -4   1 -20    6.26    2.66
   4  -1  20   12.08    2.86
   4   1  20    7.97    2.72
  -4  -1 -20   11.76    2.52
   4   1  20    6.28    0.98
   6  -1 -18   62.85    3.78
  -6  -1  18   63.85    4.17
   6   1 -18   66.05    3.45
  -6   1  18   70.89    3.47
  -6  -1  18   63.27    3.82
  -6   1  18   63.45    4.38
  -6  -4  13   13.14    2.81
   6  -4 -13   15.80    2.81
  -6   4  13    5.58    2.40
  -6  -4  13   17.57    3.16
  -9  -3   8  305.33   12.40
  -9   3   8  326.45   11.45
   9  -3  -8  351.85   11.61
  -3   0  21    1.41    1.12
  -3   0  21    4.06    2.09
   3   0 -21    1.16    1.11
   9   1  12   97.44    4.77
  -9  -1 -12   96.90    4.50
  -9   1 -12   96.70    4.93
   9  -1  12   99.78    4.48
  -9  -1 -12   98.49    4.31
   1  -6 -10  100.13    4.93
  -1  -6  10  101.66    5.04
  -1   6  10  101.98   12.39
  -8   0  15    2.15    2.38
  -8   0  15    0.71    1.03
   8   0 -15    1.66    1.17
  -3  -2  20    3.01    2.10
  -3   2  20    5.50    1.87
  -3  -2  20    1.12    1.35
  -3   2  20   -0.14    1.55
   3  -2 -20    1.19    1.24
   3   2 -20    0.74    0.88
  -1  -6 -10   30.25    2.84
   1   6  10   30.27    2.36
   1   6  10   33.42    5.35
   1  -6  10   30.14    2.86
   7   5  -5   24.15    2.63
   7  -5  -5   35.11    3.25
  -7   5   5   37.08    3.17
  -7  -5   5   33.07    2.69
  10   0   9    4.87    1.51
 -10   0  -9    4.25    1.85
 -10   0  -9    4.10    2.18
   5  -5 -11   12.18    2.51
  -5  -5  11   11.29    1.51
  -5  -5  11   13.82    2.49
  -5   5  11   13.97    2.56
  -7   5  -5   22.18    4.14
  -7  -5  -5   23.04    2.98
   7   5   5   24.84    4.23
 -11   0   0    3.04    1.78
  11   0   0    1.83    1.09
 -11   0   0   -1.16    1.44
   3   0  21  312.17   10.86
  -3   0 -21  324.95   11.28
   3   0  21  323.92   11.28
  -6  -4 -13    5.17    2.25
   6  -4  13    0.12    1.13
  -6  -4 -13    1.04    1.13
   6   4  13    4.33    1.62
  -6   4 -13    2.35    1.60
   9   3   8  136.08    5.77
  -9  -3  -8  144.30    5.02
  -9   3  -8  137.06    6.09
  -9  -3  -8  151.68   13.95
   3   2  20   67.33    6.49
   3   2  20   65.10    3.94
   3  -2  20   67.59    4.32
  -3   2 -20   64.70    4.25
  -3  -2 -20   69.19    4.17
  -6  -1 -18   16.50    2.83
   6   1  18   13.80    2.72
   6  -1  18   19.83    3.05
  -6  -1 -18   13.38    1.93
  -6   1 -18   12.13    2.87
 -11   0   1 2125.42  180.65
 -11   0   1 2017.45   54.31
  11   0  -1 2095.39  177.99
   7  -4 -11    7.15    2.45
  -7  -4  11    3.37    1.83
  -7   4  11    5.11    2.58
  -7  -4  11    0.10    1.24
 -11   0  -1  236.62    8.61
  11   0   1  226.48    7.96
 -11   0  -1  236.20   10.22
  -5  -5 -11   22.63    2.16
   5  -5  11   23.62    2.45
   5   5  11   22.19    2.84
  -5   5 -11   22.05    3.11
  -5  -5 -11   27.03    2.77
  -4  -3  18  102.42    4.50
   4  -3 -18  113.66    5.45
  -4  -3  18  102.69    5.11
  -4   3  18   97.35    5.36
  -5   6   3    0.07    1.06
  -5  -6   3    0.80    1.77
  -5   6   3    0.20    1.33
   5   6  -3    1.85    1.23
  -5   3  17   24.22    2.98
  -5  -3  17   16.88    2.55
  -5  -3  17   25.23    2.59
   5  -3 -17   22.75    2.82
  -8   0 -15    1.07    1.82
  -8   0 -15    0.98    0.88
   8   0  15    0.70    1.46
  -5   6  -3    3.31    2.44
  -5  -6  -3    3.78    1.95
   5   6   3    1.87    1.47
  -9   2  11    0.47    1.70
   9  -2 -11   -0.98    1.08
  -9  -2  11    3.38    1.78
  -9  -2  11    1.64    1.11
  -6  -5   9  217.10    8.47
  -6  -5   9  220.64    7.71
   6  -5  -9  223.15    8.66
  -6   5   9  238.27    8.97
  -7   0  17  653.05   19.09
   7   0 -17  660.66   19.23
  -7   0  17  631.63   19.64
  -7   3  14    3.00    2.31
  -7  -3  14    0.01    1.18
  -7  -3  14   -0.61    1.29
   7  -3 -14    2.66    1.86
  -7   4 -11  129.98    5.99
  -7  -4 -11  128.85    5.56
   7  -4  11  120.07    4.55
   7   4  11  126.44    5.45
  -7  -4 -11  121.36    4.60
  -8  -4   8   22.11    3.08
   8  -4  -8   25.61    2.97
  -8  -4   8   25.22    2.76
  -8   4   8   20.64    2.96
  11   0  -2    5.76    1.59
 -11   0   2   10.10    2.65
 -11   0   2    5.71    2.27
  -4  -3 -18  371.57   12.31
   4  -3  18  359.83   11.98
  -4   3 -18  385.10   12.73
  -4  -3 -18  385.28   12.54
   4   3  18  357.61   11.86
 -11   0  -2    1.72    1.65
  11   0   2    4.49    2.05
 -11   0  -2    2.83    1.54
   5   3  17  119.08    5.40
   5  -3  17  117.94    5.14
  -5  -3 -17  110.30    4.91
  -5   3 -17  117.77    5.30
  -5  -3 -17  118.96    5.13
   6   5   9  179.85    7.21
  -6  -5  -9  173.96    7.16
  -6   5  -9  162.01    7.15
   0   2  21   80.13    4.03
   0  -2 -21   82.39    4.43
   0  -2  21   84.56    4.45
   0   2 -21   83.42    4.15
   0   2  21   90.88   10.89
  -8   4  -8   33.54    3.89
  -8  -4  -8   36.81    3.25
   8   4   8   34.76    3.43
   0   5  15   57.65   10.34
   0  -5  15   48.39    5.33
   0  -5 -15   53.61    3.59
   0   5  15   57.16    2.89
  -4   4  16   76.68    4.43
  -4  -4  16   75.68    4.36
   4  -4 -16   79.57    4.59
  -9   2 -11   48.37    5.55
   9  -2  11   47.93    3.31
   9   2  11   47.47    3.72
  -9  -2 -11   43.19    3.23
  -9  -2 -11   47.75    3.50
  -4  -6   7  160.20    6.01
  -4   6   7  149.28    5.78
   4  -6  -7  150.90   13.91
  -4  -6   7  141.21    6.06
   7  -3  14  735.11   21.18
   7   3  14  743.00   21.90
  -7   3 -14  769.42   22.84
  -7  -3 -14  733.67   21.06
  -7  -3 -14  745.34   21.68
  10   2  -7   61.69    9.49
 -10  -2   7   91.14    4.81
 -10   2   7   95.57    4.97
 -10   2   7   90.72   10.93
   0   0 -22  864.07   28.85
   0   0  22  899.71   30.10
   0   0  22  913.07   30.20
  -7   0 -17 1064.40   30.28
   7   0  17 1018.17   28.87
   4   6   7    3.04    1.24
  -4   6  -7    3.67    1.94
  -4  -6  -7    0.68    1.19
 -10  -1   9   24.51    3.14
 -10   1   9   24.50    3.71
  10   1  -9    1.25    0.94
 -10   1   9   17.00    3.36
   9   4   0   17.79    3.76
  -9   4   0   20.12    3.47
  -9  -4   0   20.61    2.69
  -9   4   0   22.22    2.86
   4   4  16   64.33    4.06
  -4  -4 -16   66.05    3.87
  -4  -4 -16   63.13    3.80
  -4   4 -16   68.53    4.11
   4  -4  16   67.87    3.82
  -9   4   1  202.39   10.73
  -9  -4   1  197.67    7.74
   9   4  -1  198.01   12.48
  -9   4   1  211.72    7.93
  -3   1  21   42.43    3.06
  -3  -1  21   37.78    3.33
  -3   1  21   41.91    3.56
  -3  -1  21   36.40    3.05
   3   1 -21   39.66    2.86
   3  -1 -21   37.50    3.26
  -1  -2  21  173.18    5.77
  -1   2  21  183.44   19.63
   1   2 -21  201.11    8.34
   1  -2 -21  174.18   18.64
  -1   2  21  184.34    7.62
 -11   0   3  727.99   21.84
  11   0  -3  759.09   21.79
 -11   0   3  772.78   22.29
  10   2   7   22.60    2.91
 -10   2  -7   25.47    3.44
 -10  -2  -7   26.29    2.59
 -10   2  -7   19.68    2.22
 -10  -2  -7   19.63    2.76
  10  -2   7   19.35    2.11
  -8  -1  15  283.38   11.52
  -8  -1  15  249.99    9.87
   8  -1 -15  257.48   10.13
  -8   1  15  241.33   10.51
  -9  -4  -1  539.50   16.53
  -9   4  -1  567.35   16.82
   9   4   1  457.62   14.96
  -9   4  -1  486.76   18.29
  -5  -6   4   54.56    3.12
   5  -6  -4   49.30    5.52
  -5   6   4   57.08    3.54
  -1  -2 -21   -2.14    1.35
   1  -2  21   -0.40    1.49
   1   2  21    3.51    1.98
  -1   2 -21    1.73    1.95
   1   2  21   -0.45    1.36
  -5   6  -4  756.05   23.53
   5   6   4  773.60   23.48
  -5  -6  -4  745.77   21.55
   9   0 -13  413.78   14.49
  -9   0  13  413.13   15.71
  -7  -5   6    6.82    1.90
   7  -5  -6    1.86    1.47
  -7   5   6   -0.53    1.34
  -7  -5   6    1.35    1.30
   1  -5 -15    1.66    1.55
  -1   5  15    1.04    1.06
  -1  -5  15    2.07    1.63
  11   0   3  184.76    6.91
 -11   0  -3  197.27    7.86
 -11   0  -3  187.58    7.41
 -10   1  -9    5.11    1.80
  10   1   9    8.08    2.25
  10  -1   9    4.95    1.85
 -10  -1  -9    4.50    2.23
 -10  -1  -9    4.16    1.75
 -10   1  -9    2.71    1.76
   2  -6 -10   71.51    4.28
  -2  -6  10   80.43    4.51
  -2   6  10   80.07   14.80
   1   5  15   15.92    2.03
   1   5  15   17.91    3.85
  -1   5 -15   17.64    2.23
  -1  -5 -15   17.67    2.60
   1  -5  15   19.03    2.53
 -10   3   0   63.87    3.95
 -10   3   0   60.86    9.52
 -10  -3   0   54.67    3.59
  10   3   0   56.63    9.03
  -1   0  22    1.20    1.34
  -1   0  22    1.53    1.63
   1   0 -22    1.18    1.61
  -5  -4  15   89.63    3.65
   5  -4 -15   99.13    4.71
  -5   4  15  102.46    4.92
  -5  -4  15   91.09    4.64
 -11  -1   0   21.77    2.88
 -11   1   0   23.10    2.61
 -11   1   0   23.93    3.10
  11   1   0   25.19    5.10
 -11  -1   0   25.38    2.50
   3  -1  21   18.29    2.88
   3   1  21   19.86    3.00
  -3   1 -21   18.11    3.00
  -3  -1 -21   14.63    2.30
   3   1  21   17.43    2.90
  -2   6 -10    5.04    1.93
   2  -6  10   13.77    2.46
   2   6  10    8.74    1.70
  -2  -6 -10   10.00    2.16
  -2  -6 -10    8.15    2.23
  -3  -6   9   39.09    3.39
  -3   6   9   38.48    8.22
   3  -6  -9   40.91    3.65
  -8  -3  12  369.90   13.80
   8  -3 -12  369.54   13.76
  -8  -3  12  350.60   13.28
  -8   3  12  335.74   13.11
  -8  -2  14   47.58    3.36
  -8  -2  14   52.76    3.99
  -8   2  14   39.29    3.53
   8  -2 -14   50.63    3.75
   7   5   6   33.62    7.77
  -7   5  -6   39.19    3.79
  -7  -5  -6   37.07    3.26
   1   0  22    0.44    1.44
   1   0  22    1.02    1.25
  -1   0 -22   -1.56    1.53
 -10   3   1   32.55    3.10
 -10   3   1   26.19    5.19
  10   3  -1   27.46    4.61
 -10  -3   1   25.88    2.74
  -3  -3  19  124.28    5.01
   3  -3 -19  126.91    5.17
  -3   3  19  122.80    5.15
  -9   4   2    8.62    1.85
  -9  -4   2    5.96    1.90
  -9   4   2    6.25    1.57
   9   4  -2   11.44    3.02
 -11   1   1  123.20    5.45
 -11  -1   1  108.80    4.81
 -11   1   1  125.62    5.26
  11   1  -1  128.16    7.54
 -10   3  -1  101.27    4.09
  10   3   1   97.56   11.72
 -10  -3  -1   88.41    4.11
 -10   3  -1   90.52   15.46
   3   6   9    1.55    1.22
  -3  -6  -9    2.90    1.81
  -3  -6  -9    5.33    1.83
   3  -6   9    6.78    2.23
  -3   6  -9    2.22    1.48
   7  -2 -16   22.48    2.75
  -7   2  16   28.54    3.36
  -7  -2  16   26.93    3.08
  -7  -2  16   23.64    3.00
  11   1   1  161.14    9.92
 -11  -1  -1  161.14    4.80
 -11  -1  -1  157.40    5.36
 -11   1  -1  151.21    5.48
 -11   1  -1  145.40    5.29
  -3  -4  17  304.71   12.13
  -3   4  17  276.41   11.13
   3  -4 -17  313.84   12.35
   3  -5 -14  211.16    9.39
  -3   5  14  188.75    8.43
  -3  -5  14  181.52   19.57
   9   4   2    5.21    1.85
  -9   4  -2    4.80    2.14
  -9  -4  -2    4.46    2.08
   0  -4  18  357.74   13.62
   0   4  18  353.29   12.61
   0   4  18  344.72   18.18
   0   4 -18  393.09   13.89
   0  -4 -18  370.93   14.01
  -6   3  16  336.42   12.97
  -6  -3  16  294.70   11.57
   6  -3 -16  318.93   12.42
  -6  -3  16  337.61   12.60
   4  -5 -13   74.24    4.21
  -4  -5  13   74.29    4.31
  -4   5  13   82.06    4.41
  -8   1 -15   41.77    3.89
  -8  -1 -15   35.16    2.99
   8  -1  15   37.14    3.15
   8   1  15   38.09    3.56
  -8  -1 -15   31.70    2.65
  -5   4 -15   61.80    4.06
  -5  -4 -15   51.00    3.33
  -5  -4 -15   50.69    3.59
   5   4  15   52.65    3.49
   5  -4  15   53.37    6.33
  -3   3 -19   36.51    3.33
   3   3  19   34.67    5.33
  -3  -3 -19   32.65    3.42
   3  -3  19   28.95    3.13
   3   3  19   29.05    2.88
  -3   5 -14   87.85    4.02
   3   5  14   83.19    3.63
  -3  -5 -14   82.05    3.92
  -3  -5 -14   86.27    4.20
   3  -5  14   83.09    4.15
   9   0  13  411.51   15.00
  -9   0 -13  407.98   15.04
  -9   0 -13  415.97   14.52
   3   4  17  110.11    5.18
  -3   4 -17  106.85    4.29
   3  -4  17  110.44    4.50
   3   4  17  110.58    4.58
  -3  -4 -17  109.13    4.38
   7  -1 -17   41.59    3.19
  -7  -1  17   48.82    3.96
  -7   1  17   41.82    3.91
  -7  -1  17   40.61    3.12
  -8   3 -12  354.09   13.63
   8   3  12  327.82   12.55
   8  -3  12  340.21   12.42
  -8  -3 -12  337.58   12.70
  -8  -3 -12  334.58   12.27
   4   5  13    1.49    1.30
  -4  -5 -13    2.68    1.30
   4  -5  13    5.09    1.95
  -4   5 -13    2.21    1.76
  -4  -5 -13    5.14    1.95
 -10   3   2   24.88    2.93
 -10  -3   2   22.59    2.72
  10   3  -2   18.63    3.34
 -10   3   2   26.52    4.50
 -11  -1   2    5.11    1.86
 -11   1   2    6.79    2.64
 -11   1   2    3.32    1.08
  11   1  -2    5.46    1.82
  -8   2 -14   24.85    3.09
   8  -2  14   22.01    2.45
  -8  -2 -14   23.43    2.53
   8   2  14   27.64    2.94
  -8  -2 -14   20.13    2.30
 -10   3  -2    2.17    1.65
 -10   3  -2    1.80    1.92
 -10  -3  -2   -0.12    1.42
  10   3   2    3.61    1.60
 -11   1  -2  281.10   11.17
 -11  -1  -2  287.13   11.33
  11   1   2  275.18   10.80
 -11  -1  -2  289.48   10.77
 -11   1  -2  267.23   10.72
  -9   3   9   22.58    2.98
  -9  -3   9   23.88    2.89
   9  -3  -9   29.91    2.98
  -9  -3   9   32.01    3.33
  -7  -2 -16  157.06    5.28
  -7   2 -16  181.26   19.50
   7  -2  16  165.99    5.44
  -7  -2 -16  152.26    4.70
   7   2  16  163.96    5.60
  -6   3 -16   80.80    4.82
  -6  -3 -16   73.49    4.00
  -6  -3 -16   73.73    3.87
   6  -3  16   79.40    4.10
   6   3  16   69.88    4.08
 -11   0   4    2.81    1.30
 -11   0   4    1.26    1.73
  11   0  -4    2.55    1.65
   0   6  11  440.08   16.73
   0  -6 -11  426.20   15.57
   0  -6  11  406.69   15.23
  -1   4  18   20.25    3.74
   1  -4 -18   16.74    2.58
  -1  -4  18   17.14    2.75
  -1   4  18   15.23    1.95
   0  -3 -20  101.99    4.58
   0   3 -20  102.44    4.28
   0   3  20  111.43    8.31
   0   3  20   98.50    3.96
   0  -3  20   94.12    4.39
 -10   0  10  398.58   15.24
 -10   0  10  367.64   14.97
  -9   4   3    7.08    2.24
  -9  -4   3    9.23    2.47
   9   4  -3    1.34    1.67
  -9   4   3    8.58    2.28
   1  -4  18   17.28    3.05
  -1  -4 -18   14.16    2.80
   1   4  18   10.15    1.80
   1   4  18   14.61    2.47
  -1   4 -18   12.75    2.24
 -11   0  -4    1.21    1.91
  11   0   4    3.75    2.01
 -11   0  -4    0.42    1.66
   9   4   3  418.22   21.64
  -9   4  -3  427.51   22.27
  -9  -4  -3  432.63   15.70
   0   1  22   96.79    4.53
   0  -1  22  110.98    4.94
   0   1  22   96.08    4.45
   0  -1 -22  100.90    4.61
   0   1 -22   99.20    4.41
  -7  -1 -17  126.38    4.20
   7  -1  17  119.01    4.78
  -7   1 -17  127.35    5.37
  -7  -1 -17  122.96    5.09
   7   1  17  130.81    5.25
  -9  -3  -9   27.24    2.87
  -9   3  -9   32.53    3.72
   9   3   9   30.49    3.06
   9  -3   9   23.53    2.44
  -9  -3  -9   25.19    2.62
   5  -6  -5   16.09    2.80
  -5  -6   5   21.10    2.31
  -5   6   5   20.52    2.47
  -5  -6   5   11.79    2.71
  -5  -6  -5   72.22    4.02
   5   6   5   71.08    8.33
  -5   6  -5   72.77   11.29
 -10   3   3  176.14   18.89
 -10   3   3  177.67   20.52
 -10  -3   3  169.19    5.61
  10   3  -3  173.25   12.80
  10   0  10 1359.69   43.93
 -10   0 -10 1409.35  144.59
 -10   0 -10 1352.10   43.50
  11   1  -3  232.81    9.29
 -11   1   3  221.63    9.60
 -11   1   3  224.38   11.66
 -11  -1   3  194.91    8.85
  -1   3  20  213.24    8.43
  -1  -3  20  212.03    9.09
  -1   3  20  223.24   11.41
   1  -3 -20  220.49    9.26
   1   3 -20  250.60    9.60
   1  -6 -11    5.73    2.29
  -1   6  11    2.69    1.18
  -1  -6  11    5.05    2.22
   1   6  11   -0.17    0.99
   1  -6  11   -0.53    1.27
   1   6  11    2.15    1.54
  -1  -6 -11    0.40    1.28
  10   3   3  249.24   12.85
 -10  -3  -3  248.63   10.19
 -10   3  -3  239.58    9.43
 -10   3  -3  237.08   10.25
   5   0 -20   -1.48    1.11
  -5   0  20   -1.27    1.77
  -5   0  20    2.84    1.77
  -9   1  13   14.10    2.87
  -9  -1  13   14.14    2.16
  -9  -1  13    5.35    2.10
   9  -1 -13   14.05    2.23
  -1   3 -20  148.12    5.12
   1  -3  20  132.19    5.19
   1   3  20  136.08    4.69
   1   3  20  142.84    7.82
  -1  -3 -20  131.50    4.91
  11   1   3  642.37   21.94
 -11   1  -3  648.55   22.45
 -11  -1  -3  693.35   23.77
 -11  -1  -3  702.02   23.49
 -11   1  -3  695.39   23.72
   2   2 -21    0.36    1.02
   2  -2 -21    0.40    1.47
  -2   2  21    0.97    2.03
  -2  -2  21   -0.72    1.42
  -2   2  21    2.54    1.74
  -8  -4   9    1.91    1.88
  -8   4   9   -0.06    1.74
  -8  -4   9    3.49    2.41
   1  -1 -22   20.33    2.82
  -1  -1  22   16.42    2.43
  -1   1  22   19.71    2.61
  -1  -1  22   15.10    2.49
  -1   1  22   12.90    2.22
   1   1 -22   15.72    2.69
  -4  -6   8    6.64    2.80
   4  -6  -8    5.09    2.09
  -4   6   8    6.60    2.48
  -2  -5  15    4.42    2.38
   2  -5 -15    0.47    1.56
  -2   5  15    5.21    2.00
   1   1  22   30.10    2.91
   1  -1  22   23.44    3.36
   1   1  22   27.27    3.15
  -1  -1 -22   19.64    3.08
  -1   1 -22   26.78    3.40
 -10   2   8   30.35    5.71
  10   2  -8    2.06    0.88
  -2   2 -21    2.89    1.83
   2  -2  21    6.20    2.39
   2   2  21    5.01    2.51
   2   2  21    0.76    1.03
  -2  -2 -21    1.68    1.55
   2   0 -22  713.85   24.06
  -2   0  22  778.75   26.40
  -2   0  22  786.23   26.63
  -6  -5  10   12.02    2.43
   6  -5 -10   14.74    2.77
  -6   5  10    4.27    1.97
  -6  -5  10   13.33    2.02
  -2   5 -15    2.38    1.70
  -2  -5 -15    2.31    1.42
   2   5  15    1.14    1.22
   2   5  15    2.05    0.79
   2  -5  15   -0.20    1.36
  -4   6  -8  186.07    7.89
  -4  -6  -8  179.95   19.26
   4   6   8  191.84    8.16
  -5  -2  19  137.41    5.33
  -5   2  19  144.24    6.13
  -5  -2  19  148.13    5.18
   5  -2 -19  140.32    5.19
  -7   5   7  448.40   16.19
  -7  -5   7  448.46   15.75
  -7  -5   7  449.54   16.43
   7  -5  -7  461.47   16.88
   8   4   9  190.32    8.47
  -8   4  -9  192.20    8.75
  -8  -4  -9  194.97    8.53
  -5  -5  12    0.33    1.31
  -5   5  12    0.59    1.42
  -5  -5  12    2.38    1.54
   5  -5 -12   -0.34    1.31
  -5   0 -20    0.51    1.67
   5   0  20    0.49    1.49
   9   4  -4   -0.49    1.13
  -9  -4   4    0.02    1.45
  -9   4   4    1.45    1.46
  -9   4   4    2.31    1.31
  -2   0 -22   12.80    3.13
   2   0  22   14.14    2.45
   2   0  22   16.49    2.89
  -9   1 -13   22.85    3.39
   9  -1  13   26.69    2.81
   9   1  13   30.43    3.16
  -9  -1 -13   22.86    2.74
  -9  -1 -13   25.94    2.50
  10   2   8   63.65    4.15
 -10  -2  -8   66.85    3.95
  10  -2   8   66.38    3.26
 -10  -2  -8   62.81    3.25
 -10   2  -8   62.08    4.59
   6   5  10  485.92   17.36
  -6   5 -10  484.64   17.51
  -6  -5 -10  483.00   17.23
   6   0 -19    1.01    1.24
  -6   0  19   -1.36    1.75
  -6   0  19    0.74    1.15
  -7  -4  12    3.44    1.95
  -7  -4  12    5.84    2.22
   7  -4 -12    4.12    1.63
  -7   4  12    4.57    2.20
  -7   5  -7    9.26    2.49
  -7  -5  -7    6.64    2.21
   7   5   7    8.97    1.76
   9   4   4  170.19    8.35
  -9  -4  -4  167.56    5.58
  -9   4  -4  168.20    6.37
 -11   0   5  756.14   25.30
 -11   0   5  734.41   25.44
   5  -5  12   37.74    2.79
  -5  -5 -12   42.84    2.80
   5   5  12   39.09    3.26
  -5   5 -12   44.60    3.92
  -5  -5 -12   43.87    3.40
   6  -4 -14  273.20   11.15
  -6  -4  14  268.77   10.99
  -6  -4  14  285.22   10.77
  -6   4  14  292.05   11.81
   5  -2  19    3.00    2.38
   5   2  19    0.56    1.47
  -5  -2 -19    2.56    2.44
  -5   2 -19    0.84    1.76
  -5  -2 -19    4.08    1.71
  -4   0  21   -1.45    1.10
  -4   0  21   -1.27    1.48
   4   0 -21   -0.54    1.00
 -10   3   4   60.59    3.82
 -10  -3   4   61.51    3.71
 -10   3   4   57.81    9.16
  10   3  -4   59.23    9.33
 -11   1   4  158.89   15.41
 -11  -1   4  140.62    5.90
 -11   1   4  159.01    5.83
  11   1  -4  163.52    4.92
   4  -2 -20   72.99    3.70
  -4  -2  20   84.47    3.99
  -4   2  20   74.62    4.39
  -4  -2  20   72.02    4.01
  -9   2  12  253.79   10.87
  -9  -2  12  257.17   10.64
  -9  -2  12  267.06   10.46
   9  -2 -12  263.61   10.37
  11   0   5  485.95   16.96
 -11   0  -5  497.59   17.55
 -11   0  -5  523.13   18.44
  10   1 -10   -0.01    0.92
   7   4  12    2.59    1.56
  -7  -4 -12    6.96    1.83
  -7   4 -12    3.11    2.23
  -7  -4 -12    8.64    2.36
   7  -4  12    8.58    2.16
 -10   3  -4  589.10   21.18
 -10  -3  -4  581.58   20.45
  10   3   4  544.07   20.25
  11   1   4  111.41    4.57
 -11   1  -4  120.11    5.12
 -11  -1  -4  117.95    4.83
  11  -1   4  113.63    4.02
 -11   1  -4  121.80    4.77
 -11  -1  -4  120.39    4.49
  -2   4  18  138.29    5.54
  -2  -4  18  144.97    5.60
   2  -4 -18  141.63    5.52
   6   4  14   22.13    2.71
   6  -4  14   20.31    2.46
  -6  -4 -14   21.99    2.94
  -6   4 -14   29.36    3.05
  -6  -4 -14   24.76    2.76
   6   0  19    0.20    1.38
  -6   0 -19    1.20    1.69
   4   0  21   -0.69    1.54
  -4   0 -21    1.21    1.73
   2   4  18   59.97    3.27
   2   4  18   60.47   10.16
  -2  -4 -18   64.00    3.80
  -2   4 -18   74.99    3.90
   2  -4  18   55.50    3.65
   4   2  20    4.76    2.09
   4  -2  20    1.27    1.57
   4   2  20    0.71    1.29
  -4  -2 -20    6.91    2.52
  -4   2 -20    6.70    2.83
  -6   2  18   28.08    3.28
  -6  -2  18   26.54    2.85
   6  -2 -18   27.83    3.17
  -6  -2  18   29.02    2.97
   5  -6  -6  102.54    4.76
  -5   6   6  113.58    4.65
  -5  -6   6  106.09    5.07
  -5  -6   6  109.50    4.18
   0   7   0    1.83    0.84
   0   7   0    1.54    0.86
 -10  -1 -10   33.56    2.89
 -10   1 -10   27.72    2.38
  10   1  10   24.83    2.75
  10  -1  10   32.27    3.15
 -10   1 -10   29.83    3.18
 -10  -1 -10   29.31    2.97
  -8   0  16  393.59   14.06
   8   0 -16  403.29   14.49
  -8   0  16  411.42   15.90
   9  -2  12  143.40    4.73
  -9  -2 -12  149.52    5.09
   9   2  12  143.60    5.37
  -9   2 -12  141.09    5.41
  -9  -2 -12  148.49    5.18
   3  -6 -10  465.52   17.00
  -3   6  10  475.36   18.15
  -3  -6  10  489.34   18.04
  -5   6  -6  161.35    5.57
  -5  -6  -6  170.03    5.53
   5   6   6  168.96   11.71
   0   7   1  244.86   10.19
   0   7  -1  242.45    9.02
  -5   1  20    6.23    2.42
  -5  -1  20    0.01    1.48
   5   1 -20    1.56    1.07
  -5  -1  20    0.88    1.16
   5  -1 -20    5.40    2.65
  -5   1  20    0.98    1.13
  -3  -6 -10    5.60    2.47
  -3   6 -10    5.88    2.14
  -3  -6 -10    2.10    1.75
   3   6  10    3.01    1.80
   3  -6  10    5.68    2.39
  -2  -3  20   66.01    4.18
  -2   3  20   77.85    3.67
  -2   3  20   74.20    4.64
   2  -3 -20   72.33    4.17
  -2   6  11  743.71   26.43
  -2  -6  11  727.09   25.13
   2  -6 -11  671.23   23.36
   2   6  11  411.83   14.39
  -2  -6 -11  391.42   14.21
   2  -6  11  388.52   14.35
  -2  -6 -11  386.98   14.26
  -2   6 -11  393.75   13.89
  -6   2 -18  170.14    6.26
   6  -2  18  162.95    5.50
  -6  -2 -18  150.12    4.77
   6   2  18  156.31    5.48
  -6  -2 -18  160.03    5.92
  -9   4   5    3.40    1.47
   9   4  -5    1.51    1.03
  -9  -4   5    7.75    2.29
  -9   4   5    2.67    1.46
  -2   3 -20   15.29    2.65
   2   3  20   12.38    2.45
   2  -3  20   12.84    2.58
   2   3  20   16.47    2.56
  -2  -3 -20   15.29    2.84
   2   1 -22    5.54    1.93
  -2   1  22    5.21    1.72
  -2  -1  22    6.25    2.05
   2  -1 -22    6.81    2.35
  -2  -1  22    9.08    2.24
  -2   1  22    4.16    1.90
  -7   3  15   85.06    4.57
  -7  -3  15  103.18    4.72
  -7  -3  15  105.97    4.94
   7  -3 -15   91.85    4.40
   1   7   0   16.29    3.40
  -1  -7   0   20.99    2.25
  -1   7   0   18.05    4.29
   0   7   2  351.80   13.89
   5   1  20   19.67    4.11
   5   1  20   23.08    3.21
   5  -1  20   22.43    2.96
  -5   1 -20   22.29    3.57
  -5  -1 -20   24.76    3.44
  -8   0 -16  307.42   12.21
   8   0  16  302.31   11.96
   9   4   5  372.57   16.05
  -9   4  -5  385.65   14.93
  -9  -4  -5  385.61   14.40
  -8   5   0   37.19    6.55
  -8  -5   0   38.74    3.21
   8   5   0   34.44    5.57
  -2   1 -22   53.61    6.65
   2   1  22   55.25    7.75
   2  -1  22   55.62    3.75
   2   1  22   59.10    3.54
  -2  -1 -22   55.54    3.76
  -1   7   1  110.79    3.89
   1   7  -1  106.15    3.98
  -1  -7   1  113.32    3.71
  -1   7   1  102.14    4.13
  -1   7  -1  178.55   19.28
   1   7   1  186.84    7.81
  -1  -7  -1  185.41    7.55
   9  -3 -10   72.14    3.94
  -9  -3  10   67.56    3.77
  -9   3  10   75.42    4.60
  -9  -3  10   74.87    4.11
   6  -1 -19  152.03    5.18
  -6   1  19  145.22    6.04
  -6  -1  19  152.19    5.64
  -6  -1  19  154.17    5.11
  -8   5   1    0.75    1.09
  -8  -5   1   -0.10    1.21
   8   5  -1   -1.18    1.26
 -10  -3   5   14.14    2.60
 -10   3   5   12.17    2.81
  10   3  -5    0.85    0.66
 -10   3   5   15.01    2.59
   8   5   1   79.91    6.53
  -8  -5  -1   96.81    4.53
  -8   5  -1   88.99   10.98
 -11  -1   5   70.40    4.40
  11   1  -5   78.74   13.26
 -11   1   5   76.98   10.90
 -11   1   5   77.09    4.32
 -11   0   6    0.69    0.66
 -11   0   6    2.38    1.90
  -8  -3  13   73.56    4.21
   8  -3 -13   66.92    3.77
  -8   3  13   69.27    4.39
  -8  -3  13   79.70    4.23
   7  -3  15   25.63    2.88
   7   3  15   25.87    3.05
  -7  -3 -15   22.53    2.61
  -7   3 -15   31.57    3.78
  -7  -3 -15   28.30    3.14
  -4  -1  21  100.46    4.45
  -4   1  21   98.71    3.79
  -4   1  21  113.05    5.35
  -4  -1  21   88.52    4.36
   4  -1 -21  100.46    4.20
   4   1 -21   99.34    3.67
 -10   3  -5  430.22   16.29
 -10  -3  -5  426.05   15.67
  10   3   5  417.15   19.46
 -11   1  -5  358.08   13.42
  11   1   5  330.48   12.48
  11  -1   5  323.59   11.80
 -11  -1  -5  326.11   12.55
 -11   1  -5  318.76   12.46
 -11  -1  -5  346.27   12.71
  -9   0  14    1.88    1.88
   9   0 -14    1.02    1.67
 -10   0  11    1.65    1.78
 -10   0  11    2.96    1.36
  -6  -6   0  283.30   11.10
  -6   6   0  252.44   12.55
   6   6   0  261.48   11.24
  -9  -3 -10   39.10    3.15
   9  -3  10   38.99    3.12
  -9   3 -10   40.39    3.76
   9   3  10   41.29    3.34
  -9  -3 -10   38.61    2.82
   1   7  -2  119.46    4.05
  -1   7   2  124.86    5.26
   1  -7  -2  143.18    4.66
   1   7   2  393.23   14.72
  -1  -7  -2  387.09   13.63
   5  -3 -18    1.23    1.41
  -5   3  18    0.29    1.43
  -5  -3  18    1.52    1.44
  -5  -3  18   -0.74    1.09
   0   5  16    1.88    1.12
   0  -5  16    4.18    2.43
   0  -5 -16    4.13    2.01
  11   0   6    2.34    1.90
 -11   0  -6    2.29    1.76
 -11   0  -6    2.24    1.34
   8   5  -2    2.45    1.26
  -8   5   2    4.98    1.78
  -8   5   2    4.70    1.57
  -8  -5   2    2.62    1.64
  -7  -5   8   72.21    4.21
  -7  -5   8   68.95    3.41
   7  -5  -8   68.79    4.08
  -7   5   8   74.74    4.44
  -6   6   1   31.15    6.06
  -6  -6   1   32.36    2.86
   6   6  -1   26.42    5.28
  -6  -6  -1 1065.35   34.99
  -6   6  -1  962.13   33.76
   6   6   1  980.24   32.69
  -8  -5  -2   20.70    2.76
   8   5   2   21.32    4.34
  -8   5  -2   21.30    3.65
   0  -7   3  103.39    4.04
   0  -7  -3  104.73    3.99
   0   7   3   92.57    4.13
  -6   1 -19   97.50    4.70
  -6  -1 -19  101.62    4.78
   6  -1  19  101.95    4.80
   6   1  19   98.74    4.85
  -6  -1 -19  101.91    3.78
   7   0 -18    1.27    1.45
  -7   0  18   -1.73    1.78
  -7   0  18   -0.87    1.10
   4  -6  -9    3.10    2.08
  -4  -6   9    4.46    2.42
  -4   6   9    4.80    2.25
  -4  -1 -21  192.30    8.72
   4  -1  21  173.72    5.76
   4   1  21  194.81    8.70
  -4   1 -21  187.44    8.47
   4   1  21  173.71   13.73
   0  -6  12   51.24    3.90
   0   6  12   44.88   10.45
   0  -6 -12   48.64    3.47
   4  -3 -19   32.55    3.27
  -4  -3  19   37.97    3.43
  -4   3  19   39.09    3.86
  -8  -3 -13   54.40    6.48
  -8   3 -13   59.28    4.05
   8   3  13   62.51    3.91
  -8  -3 -13   56.32    3.51
   8  -3  13   51.49    3.29
  -4  -4  17    0.44    1.55
  -4   4  17   -1.29    1.43
   4  -4 -17    2.32    1.50
  -7   5  -8   48.40    3.82
   7   5   8   48.25    5.45
  -7  -5  -8   45.04    3.36
  -4   5  14   14.33    2.73
  -4  -5  14   13.72    2.52
   4  -5 -14   14.98    2.77
  -4  -6  -9  612.54   21.13
  -4   6  -9  658.85   22.39
   4   6   9  663.97   22.54
  -8  -4  10  383.73   14.33
   8  -4 -10  389.99   14.67
  -8  -4  10  386.14   14.19
  -8   4  10  377.56   14.46
   3  -2 -21    2.38    2.14
  -3   2  21    5.89    1.96
  -3  -2  21    6.30    1.64
  -3   2  21    2.54    2.24
   3   2 -21    3.12    1.63
   8  -1 -16   93.79    4.23
  -8  -1  16  105.37    5.15
  -8   1  16   81.79    4.66
  -8  -1  16   96.66    4.39
   5  -3  18   77.28    3.97
   5   3  18   91.14    4.36
  -5  -3 -18   85.30    4.17
  -5  -3 -18   79.05    4.03
  -5   3 -18   88.24    4.68
  -8  -2  15    2.13    1.82
  -8   2  15   -0.41    1.64
   8  -2 -15    2.27    1.91
  -8  -2  15    1.67    1.62
 -10   0 -11    2.44    1.95
 -10   0 -11    2.54    1.60
  10   0  11    5.66    2.48
  -9   0 -14    0.65    0.93
   9   0  14   -0.26    1.42
  -9   0 -14    4.25    2.74
  -6   6   2  101.05    9.85
  -6  -6   2  124.71    4.71
   6   6  -2  106.43    9.06
  -1   5  16   33.82    5.64
   1  -5 -16   27.62    3.53
  -1  -5  16   31.18    3.51
   3  -5 -15   54.21    6.78
  -3  -5  15   42.74    3.69
  -3   5  15   61.83    4.37
  -6   6  -2   19.72    3.45
  -6  -6  -2   21.95    2.75
   6   6   2   16.40    3.26
  -4   5 -14    9.88    2.36
  -4  -5 -14    7.52    1.65
   4  -5  14   10.78    1.98
  -4  -5 -14    8.36    2.06
   4   5  14   10.02    2.03
  -4   3 -19   50.97    3.93
  -4  -3 -19   57.47    4.28
   4   3  19   55.57    3.73
   4   3  19   51.92    3.86
   4  -3  19   58.71    4.04
  10  -2   9  324.85   11.93
 -10  -2  -9  317.33   12.16
 -10  -2  -9  313.91   11.60
  10   2   9  341.72   13.23
 -10   2  -9  328.98   13.06
   1   5  16   85.45   13.76
  -1  -5 -16   82.01    4.12
  -1   5 -16   98.48    4.00
   1  -5  16   89.82    4.50
   1   5  16   87.00    3.65
   4  -4  17   92.98    4.17
  -4  -4 -17   87.57    4.25
  -4   4 -17   89.05    4.34
  -4  -4 -17   91.25    4.31
   4   4  17   88.41    4.31
  -3   0  22    1.56    1.55
   3   0 -22    2.20    1.29
  -3   0  22   -0.11    1.13
   5  -4 -16    3.97    2.35
  -5  -4  16    2.07    1.83
  -5   4  16    2.95    2.43
 -11  -2   0   33.34    3.93
 -11   2   0   32.02    3.06
  11   2   0   31.11    5.85
 -11   2   0   32.31    3.18
  -3   2 -21    2.22    1.78
   3   2  21    1.97    1.44
   3  -2  21    5.36    2.20
   3   2  21    2.64    1.21
  -3  -2 -21    3.72    2.25
  -5   6   7   42.37    3.15
  -5  -6   7   41.00    4.12
   5  -6  -7   48.75    3.79
  -5  -6   7   49.55    3.15
  -1   7   3    0.89    0.79
  -1  -7   3    3.77    1.78
   1  -7  -3    1.87    1.34
   8   4  10  260.96   10.70
  -8  -4 -10  288.57   11.53
  -8   4 -10  278.08   11.49
  -1  -7  -3  332.94   12.05
   1   7   3  323.86   11.99
   7   0  18    2.23    1.64
  -7   0 -18   -0.41    1.82
  -8   5   3   71.33    3.68
   8   5  -3   73.57   13.04
  -8  -5   3   75.65    3.61
  -8   5   3   82.25    6.29
  -3   5 -15  123.69    4.58
  -3  -5 -15  120.23    4.72
   3  -5  15  125.64    4.84
   3   5  15  125.61    4.32
  -3  -5 -15  130.71    5.11
   1  -6 -12  415.39   15.56
  -1   6  12  450.96   17.18
  -1  -6  12  426.65   15.92
  11   2  -1   16.13    2.31
 -11  -2   1   15.91    2.85
 -11   2   1   16.67    2.58
 -11   2   1   16.28    3.23
 -11  -2  -1  251.06   10.46
  11   2   1  247.25   12.22
 -11   2  -1  251.39   10.59
 -11   2  -1  253.29   10.24
   1   6  12  260.24   22.47
  -1  -6 -12  255.93   10.24
   1  -6  12  254.17   10.46
   5   6   7  101.23    6.24
  -5   6  -7   89.79    4.49
  -5  -6  -7   90.13    4.59
  -9  -4   6    7.20    2.33
  -9   4   6    2.60    1.65
  -9   4   6    3.33    1.09
   9   4  -6    0.79    1.03
  -8   5  -3  156.13    7.36
   8   5   3  159.23    8.67
  -8  -5  -3  160.05    5.63
  -6   5  11  253.50   10.54
  -6  -5  11  270.85   11.08
  -6  -5  11  265.56    9.98
   6  -5 -11  279.14    9.18
   3   0  22    0.03    1.69
  -3   0 -22    1.57    1.90
   8  -2  15    0.88    1.33
  -8  -2 -15    3.91    1.85
  -8   2 -15    2.67    1.87
   8   2  15    3.74    2.09
  -8  -2 -15    2.43    2.20
  -8  -1 -16    2.05    2.26
  -8   1 -16    8.40    2.17
  -8  -1 -16    4.71    2.24
   8   1  16   -1.58    1.50
   8  -1  16    2.61    1.49
  -5  -4 -16   21.21    2.76
   5  -4  16   20.35    2.36
  -5  -4 -16   22.75    2.60
   5   4  16   23.07    2.75
  -5   4 -16   27.90    3.57
   9   4   6   21.01    3.47
  -9  -4  -6   27.56    3.29
  -9   4  -6   20.91    3.29
  -7   2  17    1.19    2.36
  -7  -2  17    3.47    1.95
   7  -2 -17    7.02    2.64
  -7  -2  17    1.78    1.46
  -2   7   0   48.05   10.35
   2   7   0   51.43    7.96
  -2  -7   0   58.19    3.36
   0  -7  -4    5.34    2.17
   0   7   4    3.12    1.70
   0  -7   4    7.27    2.26
   6   5  11   17.90    2.82
  -6   5 -11   19.93    3.60
  -6  -5 -11   13.35    1.96
   6  -5  11   14.45    1.98
  -6  -5 -11   19.69    2.97
  -6  -3  17   -0.54    1.07
   6  -3 -17    4.83    2.21
  -6   3  17    0.39    1.55
  -6  -3  17    2.76    2.18
 -11  -2   2    2.91    1.71
 -11   2   2    8.10    2.59
  11   2  -2    3.15    0.90
 -11   2   2    4.16    2.29
  -6   6   3  417.65   11.15
   6   6  -3  352.48   11.35
  -6  -6   3  451.26   11.78
  -6   6   3  321.23   13.90
  10   3  -6   14.83    3.36
 -10   3   6   28.00    3.26
 -10   3   6   24.47    4.33
 -10  -3   6   21.04    3.08
 -11   1   6  125.13   10.73
  11   1  -6  126.84   13.03
 -11  -1   6  124.11    5.75
 -11   1   6  138.09    5.76
   2   7  -1  280.46    8.39
  -2  -7   1  321.89    8.86
  -2   7   1  288.04   10.21
  -2   7  -1   81.75    4.12
   2   7   1   81.19    4.97
  -2  -7  -1   88.14    3.86
 -11   2  -2  497.40   13.68
  11   2   2  493.21   13.32
 -11   2  -2  516.42   13.70
 -11  -2  -2  521.70   13.92
  -6   6  -3    0.65    1.17
  -6  -6  -3    2.98    1.72
   6   6   3    3.21    2.13
  -3  -4  18   -1.18    1.85
   3  -4 -18    1.98    1.72
  -3   4  18    1.93    1.74
   9  -1 -14    6.05    2.29
  -9  -1  14    2.99    1.74
  -9   1  14    1.99    2.57
  -9  -1  14    1.98    1.87
  10  -1 -11   27.88    2.75
 -10  -1  11   25.91    3.28
 -10   1  11   28.93    3.88
 -10   3  -6  129.06    5.75
 -10  -3  -6  128.53    5.10
  10   3   6  139.47    5.97
 -11   1  -6   44.97    3.32
 -11  -1  -6   37.46    3.13
  11  -1   6   38.96    2.88
 -11  -1  -6   45.82    3.45
 -11   1  -6   42.90    3.47
  11   1   6   48.03    3.45
  -5  -5  13   40.32    3.40
  -5   5  13   41.61    3.47
   5  -5 -13   38.40    3.30
 -11   0   7   21.38    3.28
 -11   0   7   26.00    3.90
   0  -2 -22    7.61    2.66
   0   2  22    5.61    2.80
   0   2 -22    8.18    2.36
   0  -2  22    8.19    2.63
  -7  -2 -17  112.50    4.64
   7   2  17  113.63    4.99
  -7   2 -17  104.44    5.10
   7  -2  17  111.53    4.73
  -7  -2 -17  110.45    4.20
  -6  -3 -17   14.72    2.94
  -6   3 -17   18.14    3.14
  -6  -3 -17   13.61    2.50
   6  -3  17   15.44    2.60
   6   3  17   15.19    2.94
   3   4  18   90.00    4.44
   3  -4  18   75.33    3.85
   3   4  18   78.49   13.14
  -3  -4 -18   73.28    3.74
  -3   4 -18   89.74    4.09
  -7  -1  18    0.71    1.20
   7  -1 -18    0.52    1.17
  -7   1  18    2.52    2.80
  -7  -1  18   -0.84    1.84
  -2   7   2  663.54   15.97
   2   7  -2  726.97   17.03
  -2  -7   2  802.74   17.98
   2   7   2   71.09    4.60
  -2  -7  -2   68.45    3.29
  -2   7  -2   68.97   11.08
  -1  -7   4    6.27    1.89
   1  -7  -4    6.06    2.11
  -1   7   4    6.26    1.91
   1  -7   4    5.75    2.33
  -1  -7  -4    0.63    1.39
   1   7   4    3.78    1.54
   7  -4 -13  368.04   11.15
  -7  -4  13  362.29   10.80
  -7  -4  13  344.54    9.68
  -7   4  13  374.84   11.32
   0  -4  19    0.97    1.57
   0   4  19    2.57    1.47
   0   4  19    1.09    1.06
   0  -4 -19   -1.66    1.44
   0   4 -19    1.08    1.27
  -8   5   4   13.51    1.99
   8   5  -4    4.13    1.92
  -8   5   4    9.52    1.90
  -8  -5   4   19.09    2.63
   5   5  13   81.11    4.19
  -5  -5 -13   85.54    3.71
  -5  -5 -13   78.64    4.22
  -5   5 -13   81.74    4.50
   5  -5  13   75.71    3.71
   8   5   4   30.29    5.64
  -8   5  -4   31.95    5.27
  -8  -5  -4   28.31    3.14
 -11  -2   3   27.30    3.33
 -11   2   3   32.38    4.43
 -11   2   3   36.53    3.46
  11   2  -3   30.57    4.65
  -3   3  20  153.44    6.56
  -3  -3  20  147.63    6.24
   3  -3 -20  158.53    6.53
  10  -1  11    1.13    1.88
  10   1  11    1.42    1.55
 -10  -1 -11    1.00    1.61
 -10   1 -11    1.22    1.83
 -10  -1 -11    2.32    1.29
 -11   0  -7   10.93    2.26
 -11   0  -7   15.37    2.32
  11   0   7    4.90    2.10
   3  -6 -11   36.38    3.31
  -3   6  11   33.81    3.72
  -3  -6  11   36.69    4.02
   9  -1  14  121.16    4.87
  -9  -1 -14  104.74    4.26
  -9  -1 -14  113.27    4.79
  -9   1 -14  113.96    5.20
   9   1  14  108.16    5.02
  -9  -2  13   22.95    3.06
  -9  -2  13   18.78    2.44
  -9   2  13   17.69    3.79
   9  -2 -13   16.87    2.66
 -11  -2  -3    8.25    2.39
 -11   2  -3    2.48    1.85
  11   2   3    3.50    2.17
 -11   2  -3    7.17    2.41
  -3   1  22    3.62    1.80
  -3   1  22    0.58    1.23
  -3  -1  22    2.60    2.08
  -3  -1  22    5.06    2.50
   3  -1 -22    2.51    2.01
   3   1 -22   -0.05    1.09
   3   6  11    1.19    1.29
   3  -6  11    1.93    1.36
  -3  -6 -11    4.60    2.01
  -3   6 -11    1.74    1.39
  -3  -6 -11    3.58    1.89
   1  -2 -22  586.75   15.19
   1   2 -22  582.28   14.42
  -1  -2  22  591.77   15.58
  -1   2  22  583.25   14.47
  -1   2  22  577.06   15.11
   0   0 -23    9.58    2.51
   0   0  23    1.85    2.01
  -7  -4 -13   34.14    2.53
   7  -4  13   38.55    2.63
   7   4  13   45.45    3.51
  -7   4 -13   40.04    3.56
  -7  -4 -13   35.03    3.26
  -3   3 -20    0.01    1.78
   3   3  20    0.73    1.66
   3  -3  20    3.59    2.50
   3   3  20    2.19    1.91
  -3  -3 -20    2.19    1.77
  -2   5  16   85.12   13.72
  -2  -5  16   78.40    4.67
   2  -5 -16   86.34    5.10
   6   6  -4   35.60    3.35
  -6  -6   4   40.32    2.99
  -6   6   4   35.08    2.86
  -6   6   4   38.25    3.31
  -1  -2 -22   69.77    4.13
   1   2  22   71.86    3.80
   1  -2  22   77.20    4.49
   1   2  22   73.37    6.73
  -1   2 -22   85.04    4.65
   7  -1  18  134.81    5.39
   7   1  18  136.47    5.21
  -7   1 -18  130.10    5.45
  -7  -1 -18  132.99    4.17
  -7  -1 -18  133.95    5.75
  -1  -4  19  259.60    8.86
  -1   4  19  257.13   16.94
   1  -4 -19  271.15    8.99
  -6  -6  -4    3.29    1.46
   6   6   4    1.18    1.73
  -6   6  -4    3.30    3.05
  -1   4 -19   35.66    2.73
  -1  -4 -19   30.80    3.26
   1   4  19   33.03    2.76
   1  -4  19   29.94    3.11
   1   4  19   38.30    6.50
  -2  -5 -16    9.56    2.27
  -2   5 -16   14.30    2.25
   2   5  16   13.97    2.51
   2  -5  16   10.57    2.43
   2   5  16    9.40    1.98
  -2   7   3  114.64    4.29
   2  -7  -3  126.27    5.13
   3   1  22    0.79    0.78
   3  -1  22    1.39    1.64
   3   1  22    2.57    2.04
  -3   1 -22    3.11    2.20
  -3  -1 -22    3.60    1.86
  -6   4  15    3.48    1.85
   6  -4 -15   11.86    3.06
  -6  -4  15   18.72    3.52
  -6  -4  15   17.55    2.49
  -2   7  -3    0.11    0.88
  -2  -7  -3    1.42    1.36
   2   7   3    1.67    1.15
   0   7   5  175.11    6.45
   0  -7  -5  183.20    6.42
   0  -7   5  166.89    6.00
  -2  -6  12    4.18    2.36
  -2   6  12    2.07    0.87
   2  -6 -12    0.82    1.33
   7  -5  -9   81.63    4.41
  -7  -5   9   79.40    3.73
  -7   5   9   81.84    4.58
  -7  -5   9   73.93    4.13
  -9  -2 -13   14.71    2.54
   9  -2  13    3.71    2.01
  -9   2 -13    8.51    3.26
  -9  -2 -13    7.94    2.78
   9   2  13    6.24    2.61
   2   6  12   30.80    3.30
  -2   6 -12   30.14    2.67
  -2  -6 -12   30.49    2.76
   2   6  12   32.62    2.47
   2  -6  12   30.67    2.82
   9  -3 -11   63.42    3.88
  -9  -3  11   62.17    3.88
  -9   3  11   56.68    4.03
  -9  -3  11   59.42    3.55
  -1   0  23   39.84    3.21
  -1   0  23   42.11    3.49
   1   0 -23   41.50    3.72
  -1   0 -23  588.93   15.24
   1   0  23  562.24   14.78
   1   0  23  579.13   14.43
  -7  -5  -9    8.78    1.96
   7   5   9    9.57    2.51
  -7   5  -9    7.41    2.52
  -6   4 -15    1.61    1.77
   6  -4  15    0.71    1.29
   6   4  15    2.24    1.91
  -6  -4 -15    3.36    1.95
  -6  -4 -15    5.71    2.20
  -5   6   8   36.30    2.88
  -5  -6   8   44.64    3.62
   5  -6  -8   43.78    3.89
  -5  -6   8   41.06    2.77
   0  -3 -21  105.08    4.82
   0   3 -21  114.53    4.60
   0   3  21  110.12   11.14
   0  -3  21  101.18    4.84
   0   3  21   95.65    3.94
 -11   2   4   38.28    6.21
  11   2  -4   31.50    5.28
 -11   2   4   39.57    3.80
 -11  -2   4   33.28    3.30
  -4  -6  10   34.63    3.69
  -4   6  10   34.07    3.34
   4  -6 -10   35.85    3.63
 -10   2  10   24.67    3.61
  10  -2 -10   19.49    2.55
 -10  -2  10   19.90    3.23
  -9   4  -7   13.39    3.36
   9   4   7   14.29    2.78
  -9  -4  -7   14.74    2.96
  -1   7   5  173.35    9.25
  -1  -7   5  160.34    6.08
   1  -7  -5  165.02    6.09
  -9  -3 -11  130.78    5.17
   9  -3  11  121.84    4.39
  -9   3 -11  120.83    5.37
  -9  -3 -11  125.47    4.50
   9   3  11  132.62    5.36
  -5   6  -8  603.94   15.37
   5   6   8  606.21   16.20
  -5  -6  -8  603.97   15.27
   1  -7   5  110.32    4.30
  -8  -5   5   16.27    2.33
  -8   5   5   17.33    2.71
   8   5  -5    1.94    0.95
  -8   5   5   14.83    2.86
 -11   2  -4   79.37    3.95
 -11   2  -4   72.71    4.49
 -11  -2  -4   76.73    4.38
  11   2   4   73.51    4.34
 -10   3   7   78.59    4.80
  10   3  -7   62.83    7.52
 -10  -3   7   70.69    4.45
 -10   3   7   64.68   10.91
   4   6  10    3.28    1.45
  -4   6 -10    2.88    1.83
   4  -6  10    1.30    1.31
  -4  -6 -10    1.14    1.34
  -4  -6 -10    0.44    1.08
 -11   1   7  701.14   18.02
 -11  -1   7  695.49   18.00
 -11   1   7  693.90   17.13
  11   1  -7  715.81   16.94
  -8   5  -5   48.81    4.67
  -8  -5  -5   41.37    3.31
   8   5   5   39.13    7.93
 -10   0  12  109.28    5.65
  -8   4  11   40.32    4.04
  -8  -4  11   44.73    3.47
   8  -4 -11   41.78    3.57
  -8  -4  11   42.85    3.37
 -10  -2 -10  374.25   10.13
  10   2  10  376.99   11.36
 -10   2 -10  388.87   11.67
 -10  -2 -10  388.29   11.10
  10  -2  10  371.54   10.12
   1   3 -21   81.92    3.80
  -1  -3  21   72.54    4.27
  -1   3  21   74.91    3.65
   1  -3 -21   75.22    4.51
  -1   3  21   72.63    4.47
 -10   3  -7  161.95    6.95
 -10  -3  -7  175.53    6.87
  10   3   7  165.66    6.91
  -2  -7   4   50.26    3.51
  -2   7   4   44.15    9.89
   2  -7  -4   36.59    3.23
 -11  -1  -7   19.25    2.86
  11  -1   7   17.00    2.30
 -11   1  -7   20.32    2.49
 -11   1  -7   15.82    2.81
 -11  -1  -7   17.60    2.57
  11   1   7   17.65    2.64
   5   0 -21  346.05    9.75
  -5   0  21  361.00   10.20
  -5   0  21  344.40   10.85
   2   7   4   33.80    7.84
  -2  -7  -4   37.77    2.93
  -2   7  -4   31.28    8.07
  -1  -3 -21  289.93    9.27
  -1   3 -21  326.19    9.54
   1   3  21  294.95   24.44
   1   3  21  309.93    9.08
   1  -3  21  307.45    9.76
  -5  -2  20   53.44    3.38
  -5   2  20   56.01    4.29
  -5  -2  20   52.41    3.77
   5  -2 -20   49.71    3.75
  -6  -6   5   51.41    3.20
   6  -6  -5   49.16    3.83
  -6   6   5   49.70    3.45
   0   1  23   30.70    3.35
   0   1 -23   32.74    3.06
   0  -1  23   32.88    3.48
   0  -1 -23   30.90    3.00
   0   1  23   35.80    3.61
   6   6   5  681.37   17.93
  -6  -6  -5  686.84   17.00
  -6   6  -5  686.66   19.86
   8   0 -17    1.14    1.18
  -8   0  17   -3.33    2.21
  -8  -3  14    2.66    2.13
   8  -3 -14    2.69    2.10
  -8  -3  14    0.23    1.33
  -8   3  14   -0.25    1.82
 -11   0   8    2.83    2.08
  -8  -4 -11    0.10    1.52
   8   4  11    1.15    1.65
  -8   4 -11    2.47    1.92
  -8  -4 -11   -0.71    1.08
  -6   0  20  154.78    5.83
  -6   0  20  146.89    6.77
   6   0 -20  155.87    5.92
   2  -2 -22   14.53    2.73
  -2   2  22   15.27    2.56
  -2   2  22   17.06    2.27
  -2  -2  22    8.72    2.56
   2   2 -22   13.61    2.13
 -10   0 -12 1083.82   23.69
 -10   0 -12 1090.34   13.50
  10   0  12 1085.63   24.69
   7  -3 -16  495.76   13.61
  -7   3  16  530.59   14.64
  -7  -3  16  495.22   13.72
  -7  -3  16  554.56   14.43
   0   6  13   55.93   10.22
   0  -6  13   57.40    4.11
   0  -6 -13   59.02    3.95
  -5   0 -21   78.11    4.62
   5   0  21   72.68    4.35
  -2  -4  19   46.24    3.62
  -2   4  19   52.70    4.19
   2  -4 -19   56.16    3.86
  -5  -2 -20  279.56    9.19
   5   2  20  271.71    8.99
  -5   2 -20  299.08    9.67
   5  -2  20  267.15    8.94
  -3  -7   0   65.79    3.49
  -3   7   0   61.38    9.37
   3   7   0   64.96    8.98
  -2   2 -22    0.71    1.70
  -2  -2 -22    0.45    1.70
   2   2  22    1.11    1.21
   2  -2  22    1.76    1.77
   2   2  22    3.47    2.01
   0   7   6  206.55    7.67
   0  -7  -6  174.03    6.44
   0  -7   6  182.24    6.46
  -9   0  15  150.37    6.90
  -3   7   1   87.08    5.03
  -3  -7   1   89.99    3.81
   3   7  -1   81.22    9.95
   6  -2 -19    0.67    2.04
  -6  -2  19    1.72    1.48
  -6   2  19    4.07    2.04
  -6  -2  19    8.74    2.62
   2   4  19    2.99    1.60
   2  -4  19    1.25    1.66
  -2   4 -19    0.19    1.54
  -2  -4 -19   -0.34    1.60
   2   4  19   -1.72    1.76
  -3   7  -1    7.30    1.79
   3   7   1    6.44    1.54
  -3  -7  -1    7.69    1.82
  11   0   8    0.46    1.34
 -11   0  -8    7.37    3.18
 -11   0  -8    6.79    2.03
   1  -1 -23    4.54    2.06
  -1  -1  23    9.21    2.88
   1   1 -23    0.71    1.41
  -1   1  23    8.68    2.28
  -1   1  23   10.40    2.61
 -11   2   5  224.38   12.58
  11   2  -5  223.77    7.57
 -11   2   5  225.51    8.28
 -11  -2   5  194.30    7.71
   6  -5 -12  170.57    7.00
  -6   5  12  152.16    6.49
  -6  -5  12  164.58    6.98
  -6  -5  12  165.89    5.67
   8  -3  14  221.89    7.26
   8   3  14  230.89    8.14
  -8  -3 -14  232.65    7.60
  -8  -3 -14  234.76    7.92
  -8   3 -14  232.71    8.46
   1   1  23   45.99    3.68
  -1  -1 -23   41.05    3.51
   1  -1  23   46.97    3.77
  -1   1 -23   42.63    3.49
   1   1  23   57.29    3.77
   8   0  17    0.29    1.69
  -8   0 -17    3.38    2.12
  -6   0 -20  417.57   12.05
   6   0  20  436.76   12.31
  -7  -3 -16  137.11    5.04
   7   3  16  140.52    5.63
   7  -3  16  150.79    5.94
  -7  -3 -16  143.80    5.93
  -7   3 -16  146.75    6.42
   2   0 -23    4.32    1.70
  -2   0  23    5.85    2.19
  -2   0  23    0.89    1.58
  -4  -2  21  329.76    9.66
  -4  -2  21  323.21   10.07
  -4   2  21  318.82   10.27
   4  -2 -21  305.16    9.39
   1  -6 -13    1.07    1.53
  -1   6  13    2.52    0.93
  -1  -6  13    0.08    1.56
 -11  -2  -5   39.29    3.21
  11   2   5   39.43    3.30
 -11   2  -5   46.94    3.19
 -11   2  -5   43.10    3.77
   1   6  13  120.58   11.31
   1  -6  13  122.30    5.39
  -1  -6 -13  127.26    5.27
   6  -5  12  100.16    4.13
   6   5  12  107.99    4.86
  -6  -5 -12  104.89    4.73
  -6   5 -12  104.26    4.93
  -6  -5 -12  102.00    3.94
  -4  -5  15    0.05    1.50
  -4   5  15    0.59    1.61
   4  -5 -15    0.86    1.50
  -2   0 -23   -2.73    1.53
   2   0  23    1.22    1.53
  -3   7   2    2.76    1.27
  -3  -7   2    2.32    1.68
   3   7  -2    4.72    1.35
  -3  -7  -2  206.64    6.90
  -3   7  -2  193.90    6.78
   3   7   2  190.92    9.32
  -4   0  22  132.42    5.43
  -4   0  22  147.00    5.63
   4   0 -22  132.05    4.60
   1  -7  -6   83.78    4.02
  -1   7   6   89.98    4.10
  -1  -7   6   82.89    4.19
   8   5  -6    2.68    1.51
  -8  -5   6    4.45    2.00
  -8   5   6    5.14    2.49
   6  -2  19    1.14    1.51
  -6  -2 -19    2.06    1.50
  -6   2 -19    1.70    2.06
  -6  -2 -19    1.56    1.68
   6   2  19    2.21    1.72
   1  -7   6  304.53    8.94
   1   7   6  340.90   10.27
  -9   0 -15  186.02    7.11
   9   0  15  196.18    7.15
   4  -2  21   60.50    4.06
   4   2  21   65.99    9.74
  -4  -2 -21   66.20    4.04
   4   2  21   71.77    4.10
  -4   2 -21   70.50    4.44
   2  -7  -5  552.84   14.45
  -2   7   5  560.33   15.70
  -2  -7   5  537.82   14.08
   2   7   5    2.90    1.02
  -2  -7  -5    5.96    2.08
  -2   7  -5    3.39    1.38
 -10  -1  12    5.37    2.04
 -10   1  12    8.01    3.11
 -10  -1  12    6.59    1.81
  10  -1 -12    5.82    2.28
   0  -5 -17   28.47    3.38
   0  -5  17   30.28    3.25
   0   5  17   37.94    6.06
  -4  -5 -15  223.47    7.87
   4  -5  15  221.03    7.50
  -4   5 -15  236.88    7.77
   4   5  15  208.02    7.02
  -4  -5 -15  213.05    7.08
  -8  -5  -6   52.30    3.93
  -8   5  -6   53.71    4.41
   8   5   6   57.48   12.08
  -9  -4   8  101.90    4.47
  -9   4   8   89.55    4.63
   9  -4  -8  112.03    4.93
   8  -2 -16    1.72    1.54
  -8   2  16   -1.19    1.79
  -8  -2  16    2.69    1.86
  -8  -2  16   -0.42    1.58
  -5   1  21   16.04    2.88
   5   1 -21   12.86    1.99
  -5  -1  21   14.61    2.72
   5  -1 -21   17.63    2.50
  -5  -1  21   15.12    2.37
  -5   1  21   16.71    2.17
  -4   0 -22  107.16    5.46
   4   0  22  114.05    5.32
  -3   5  16   10.08    2.98
   3  -5 -16    7.96    2.68
  -3  -5  16   10.30    2.76
  -2  -3  21  221.65    8.19
   2  -3 -21  205.02    7.78
  -2   3  21  205.41    7.88
  -6   6   6   62.72    3.97
  -6  -6   6   65.98    4.20
  -6  -6   6   66.80    3.49
   6  -6  -6   62.78    4.12
  -8  -1  17   14.12    2.65
  -8  -1  17   10.97    2.77
  -8   1  17    7.91    2.95
   8  -1 -17   15.75    2.43
  -9  -4  -8    0.75    1.63
   9   4   8    0.92    1.67
  -9   4  -8    4.08    2.11
 -10   3   8  400.02   18.61
 -10  -3   8  352.59   10.64
  10   3  -8  322.17    9.63
 -10   3   8  436.60   12.69
  -2  -3 -21   27.91    3.45
  -2   3 -21   22.36    2.75
   2  -3  21   25.40    3.02
   2   3  21   25.40    4.06
   2   3  21   24.47    2.93
  11   1  -8  245.93    7.86
 -11   1   8  286.90    9.83
 -11  -1   8  266.94    9.37
 -11   1   8  264.98   10.43
  -6  -6  -6    7.73    2.23
  -6   6  -6   10.18    3.35
   6   6   6    7.06    3.03
   3  -5  16    9.76    2.20
  -3  -5 -16   10.34    2.19
   3   5  16   11.39    2.75
   3   5  16   11.99    1.86
  -3   5 -16    8.78    2.25
  -7   5  10    0.60    1.64
  -7  -5  10    0.76    1.62
  -7  -5  10    6.57    2.97
   7  -5 -10    5.09    2.86
   3   7  -3    6.45    2.07
   3  -7  -3    6.75    2.19
  -3   7   3    2.99    1.27
  -3  -7   3   11.04    2.16
   6  -1 -20   42.66    3.28
  -6  -1  20   44.50    3.75
  -6   1  20   42.65    3.80
  -6  -1  20   41.26    3.03
  10   1  12  503.78   13.57
 -10  -1 -12  503.11   13.21
 -10  -1 -12  527.14   13.40
 -10   1 -12  507.26   13.95
  10  -1  12  489.24   12.80
  -3  -7  -3  207.79    6.88
   3   7   3  209.57    7.41
  -3   7  -3  203.21    7.39
   5  -6  -9   66.88    4.45
  -5  -6   9   62.14    4.12
  -5   6   9   57.71    3.88
   3  -6 -12   68.69    4.18
  -3  -6  12   65.22    4.59
  -3   6  12   74.35    4.72
  -1  -5  17  149.56    6.74
   1  -5 -17  166.07    7.10
  -1   5  17  155.18   11.51
   5  -3 -19   34.77    3.45
  -5  -3  19   30.23    3.22
  -5  -3  19   37.00    2.98
  -5   3  19   28.88    3.38
  -4   4  18   47.09    3.96
  -4  -4  18   45.40    3.97
   4  -4 -18   49.30    4.22
   1  -5  17   76.16    4.35
   1   5  17   72.19   13.09
  -1  -5 -17   70.35    4.09
   1   5  17   73.93    3.47
  -5   1 -21  401.22   12.09
   5   1  21  374.86   10.25
   5  -1  21  384.27   11.41
   5   1  21  392.08   11.63
  -5  -1 -21  400.87   11.70
   5  -4 -17  304.79   10.11
  -5  -4  17  287.66    9.81
  -5   4  17  284.08    9.56
  -5  -5  14    0.75    2.06
  -5   5  14    1.61    1.57
   5  -5 -14    1.93    1.54
  -8   2 -16    1.19    1.96
   8   2  16    2.17    1.68
  -8  -2 -16    0.54    1.13
  -8  -2 -16    1.90    1.59
   8  -2  16    3.76    2.12
  -3  -6 -12  374.28   10.44
   3   6  12  377.91   10.22
  -3   6 -12  385.82   10.41
  -3  -6 -12  372.13   10.74
   3  -6  12  382.33   10.88
  -5   6  -9   29.58    3.23
  -5  -6  -9   31.57    3.29
   5   6   9   33.86    3.02
  -7   0  19    6.87    2.13
  -7   0  19    4.52    2.72
   7   0 -19    3.61    1.81
   7   5  10  153.21    6.38
  -7  -5 -10  161.82    6.70
  -7   5 -10  150.46    6.60
 -10  -3  -8  459.25   12.64
  10   3   8  468.72   13.23
 -10   3  -8  479.57   13.68
   9  -1 -15  253.58    8.00
  -9   1  15  248.48    9.27
  -9  -1  15  263.79    8.14
  -9  -1  15  280.74   10.09
  -7  -4  14    3.55    2.01
   7  -4 -14    3.64    1.81
  -7   4  14    0.81    1.76
  -7  -4  14    1.62    1.53
  11  -1   8  471.50   12.15
 -11   1  -8  512.67   12.98
  11   1   8  484.52   13.09
 -11  -1  -8  490.57   12.74
 -11  -1  -8  480.66   12.83
 -11   1  -8  480.57   13.27
  -4  -4 -18   24.23    2.82
  -4  -4 -18   20.71    2.67
   4   4  18   25.44    3.10
  -4   4 -18   16.51    2.94
   4  -4  18   23.44    2.90
 -11   2   6  255.42    8.95
  11   2  -6  257.17    8.30
 -11   2   6  239.76   16.77
 -11  -2   6  218.09    8.13
  -5  -5 -14  132.20    5.27
   5   5  14  135.82    5.02
   5  -5  14  137.97    4.78
  -5   5 -14  130.81    5.19
  -5  -5 -14  126.93    4.43
  -8   1 -17    8.75    3.03
   8  -1  17   10.72    2.18
  -8  -1 -17    8.41    2.16
   8   1  17    4.70    1.89
  -8  -1 -17   10.19    2.43
   5  -3  19  104.64    4.57
  -5  -3 -19   97.43    4.56
  -5  -3 -19   90.66    4.30
  -5   3 -19  105.30    5.31
   5   3  19   96.00    4.55
   5   4  17   41.59    3.57
   5  -4  17   38.24    3.23
  -5   4 -17   48.61    3.87
  -5  -4 -17   39.52    3.14
  -5  -4 -17   40.76    3.27
  -6  -1 -20   52.84    3.11
   6   1  20   55.47    3.95
   6  -1  20   47.87    3.64
  -6   1 -20   55.12    4.61
  -6  -1 -20   50.40    4.08
   2   1 -23   36.59    2.77
  -2   1  23   42.23    3.48
  -2   1  23   44.50    3.07
   2  -1 -23   35.71    3.20
  -2  -1  23   34.45    3.23
  -4   3  20   76.61    4.57
  -4  -3  20   86.34    4.64
   4  -3 -20   83.04    4.62
  -9   3  12   88.91    5.01
  -9  -3  12   98.24    4.79
   9  -3 -12   99.69    4.51
  -9  -3  12  112.07    4.81
  -9  -2  14   20.41    2.84
  -9   2  14   12.41    2.92
   9  -2 -14   15.35    2.81
  -9  -2  14   16.25    2.15
   0   7   7  154.84    6.33
   0  -7   7  133.39    4.90
   0  -7  -7  121.01    4.75
  10  -2 -11   46.38    3.31
 -10   2  11   41.27    4.18
 -10  -2  11   52.40    4.35
 -10  -2  11   41.66    2.87
  -4  -6  11   57.40    4.27
   4  -6 -11   56.87    3.98
  -4   6  11   56.06    4.02
  11   2   6  476.78   13.10
 -11  -2  -6  502.60   13.55
 -11   2  -6  491.46   13.76
   2   1  23    3.48    1.67
  -2   1 -23    2.28    2.30
  -2  -1 -23    1.82    1.91
   2   1  23    0.66    0.66
   2  -1  23    1.23    1.81
   4   1 -22   52.36    2.94
  -4  -1  22   54.20    3.48
  -4   1  22   62.76    4.16
  -4  -1  22   60.36    3.95
  -4   1  22   55.26    3.12
   4  -1 -22   57.35    3.54
   7  -4  14   27.69    2.48
   7   4  14   27.88    3.07
  -7  -4 -14   26.88    2.60
  -7   4 -14   27.03    3.29
  -7  -4 -14   22.82    2.72
   2  -6 -13   17.36    2.67
  -2   6  13   15.83    2.56
  -2  -6  13   21.84    2.98
   7   0  19  102.91    4.98
  -7   0 -19   99.75    5.02
  -4  -6 -11  101.06    4.05
   4   6  11  103.31    4.43
  -4  -6 -11  101.65    4.52
   4  -6  11   96.57    4.07
  -4   6 -11  103.09    4.44
  -7  -2  18  204.81    7.69
   7  -2 -18  178.95    7.04
  -7  -2  18  155.15    6.40
  -7   2  18  171.85    7.44
 -11   0   9  418.67   12.76
   2   6  13   10.03    2.06
  -2  -6 -13    8.84    2.12
  -2   6 -13    9.17    1.89
   2  -6  13   11.33    2.48
  -9  -1 -15  279.80    8.45
  -9  -1 -15  269.79    8.75
  -9   1 -15  286.73    9.55
   9  -1  15  264.36    8.60
   9   1  15  276.67    9.19
   4   3  20    4.01    1.83
  -4   3 -20    2.40    1.87
  -4  -3 -20    4.55    2.44
   4   3  20    4.04    2.24
   4  -3  20    5.15    2.63
  -6   3  18   32.31    3.41
  -6  -3  18   38.40    2.89
   6  -3 -18   37.89    3.37
  -6  -3  18   38.24    3.82
   3  -7  -4   51.20    3.74
  -3   7   4   62.07    3.70
  -3  -7   4   49.57    3.44
  -2   7   6  557.13   15.71
  -2  -7   6  497.24   13.33
   2  -7  -6  506.54   13.49
  -3   7  -4    8.46    1.83
   3   7   4   11.62    2.82
  -3  -7  -4   11.06    2.14
   2   7   6  168.37    6.26
  -2  -7  -6  167.55    6.17
   9  -3  12  540.15   13.48
  -9  -3 -12  549.04   14.48
  -9   3 -12  558.17   15.12
  -9  -3 -12  521.51   13.13
   9   3  12  567.30   15.10
 -10  -2 -11  360.35   10.60
 -10  -2 -11  333.79    9.52
  10   2  11  358.65   10.95
  10  -2  11  339.22    9.52
 -10   2 -11  369.48   11.38
   4  -1  22  119.76    6.29
  -4   1 -22  133.98    6.75
   4   1  22  117.79    6.12
  -4  -1 -22  119.25    6.68
   4   1  22  112.26   11.11
  -9  -2 -14  122.46    4.74
  -9   2 -14  137.03    5.72
   9   2  14  121.33    5.12
  -9  -2 -14  125.76    4.83
   9  -2  14  132.61    4.84
  -8   5   7   69.83    3.92
  -8  -5   7   77.85    3.94
   8  -5  -7   72.32    4.48
   1  -7  -7   21.91    2.69
  -1  -7   7   17.42    2.28
  -1   7   7   20.32    3.89
   1  -7   7   20.92    2.41
  -1  -7  -7   18.87    2.49
   1   7   7   23.94    5.03
  -3  -2  22   92.49    4.70
  -3   2  22   87.27    4.72
  -3   2  22   96.68    3.84
   3  -2 -22   90.77    4.46
   3   2 -22   93.29    3.91
 -10  -4   0    8.16    2.08
 -10   4   0    9.97    2.43
 -10   4   0    5.68    2.28
 -11   0  -9  716.22   17.23
  11   0   9  670.51   16.38
 -11   0  -9  668.28   16.66
  -8   4  12    1.11    1.80
  -8  -4  12    3.80    1.97
  -8  -4  12    1.25    1.26
   8  -4 -12    1.23    1.51
  -7  -2 -18    3.01    1.80
   7  -2  18    2.19    1.63
  -7  -2 -18    1.79    1.52
  -7   2 -18    0.23    2.00
   7   2  18    3.63    1.83
   8   5   7   37.61    6.44
  -8  -5  -7   39.16    3.51
  -8   5  -7   41.06    3.85
  -6  -3 -18  205.27    8.29
  -6   3 -18  210.80    8.74
   6   3  18  203.29    8.43
  -6  -3 -18  198.14    7.95
   6  -3  18  210.57    8.54
 -10  -4   1    0.62    1.51
 -10   4   1    1.22    1.18
 -10   4   1    3.46    2.11
  10   4  -1    2.23    1.11
   3  -4 -19  470.69   16.31
  -3   4  19  426.48   15.07
  -3  -4  19  449.95   15.77
 -10  -4  -1  144.71    6.84
 -10   4  -1  144.34   12.99
  10   4   1  136.01   12.65
 -10   0  13    0.23    2.02
  -6  -4  16    9.09    2.66
   6  -4 -16    9.47    3.28
  -6   4  16   13.72    3.93
  -6  -4  16   11.76    3.35
   3  -2  22    6.75    2.77
   3   2  22    6.89    2.57
  -3   2 -22    7.90    2.62
  -3  -2 -22   10.34    3.40
   3   2  22    6.86    2.18
  -6  -6   7  100.57    4.06
   6  -6  -7  106.84    5.24
  -6  -6   7  105.91    5.10
  -6   6   7  103.73    4.69
  -2   5  17  109.72    9.76
   2  -5 -17  104.40    5.12
  -2  -5  17  113.52    6.22
  -7   1  19  133.47    6.91
   7  -1 -19  152.69    6.76
  -7  -1  19  141.73    6.37
  -7  -1  19  151.77    7.28
  -3   4 -19  337.34   11.82
   3   4  19  287.71   10.32
   3  -4  19  312.35   11.37
   3   4  19  292.16   18.24
  -3  -4 -19  304.00   11.11
   8  -4  12   34.21    2.52
  -8  -4 -12   26.09    5.50
  -8  -4 -12   25.93    4.96
  -8   4 -12   29.96    3.84
   8   4  12   29.30    5.99
  -3   0  23  134.62    6.57
  -3   0  23  141.14    6.60
   3   0 -23  128.30    5.94
  -2   5 -17   53.33    3.36
   2   5  17   52.38    8.32
   2  -5  17   50.28    3.76
   2   5  17   53.37    3.45
  -2  -5 -17   52.73    3.78
  -6  -6  -7   16.42    3.79
  -6   6  -7   19.58    4.48
   6   6   7   14.94    3.78
 -10  -4   2  873.16   26.78
  10   4  -2  878.67   27.47
 -10   4   2  900.52   11.75
 -10   4   2  870.86   30.39
  10   4   2  342.66   12.57
 -10  -4  -2  384.90   13.48
 -10   4  -2  382.44   27.64
  -9  -4   9   98.68    4.58
  -9  -4   9  100.08    4.81
   9  -4  -9  100.96    4.76
  -9   4   9   88.94    4.99
   6  -4  16  288.01   10.37
   6   4  16  269.97   10.07
  -6  -4 -16  283.37   10.51
  -6   4 -16  292.26   11.16
  -6  -4 -16  281.46   10.11
  -7  -6   0   19.33    4.13
  -7   6   0   23.53    5.38
   7   6   0   15.79    3.77
   0   4  20    7.24    2.60
   0   4  20    4.24    1.39
   0  -4  20    5.12    2.59
   0  -4 -20    8.85    3.00
  -3   0 -23  359.75   12.94
   3   0  23  363.36   13.17
  10   0  13    7.15    2.98
 -10   0 -13    0.67    1.02
 -10   0 -13    4.53    1.98
  -7   6   1   32.49    6.74
   7   6  -1   28.26    7.06
  -7  -6   1   37.27    2.97
  -7   6  -1    5.17    1.93
  -7  -6  -1    7.13    2.39
   7   6   1    3.11    2.50
   3  -7  -5   22.73    4.84
  -3   7   5   19.64    3.93
  -3  -7   5   20.05    4.20
 -11   2   7   13.82    4.07
 -11  -2   7   10.66    3.10
 -11   2   7    8.86    2.35
  11   2  -7    0.80    1.40
  -7   1 -19   67.26    4.80
  -7  -1 -19   64.87    4.17
  -7  -1 -19   54.00    2.92
   7  -1  19   59.94    4.09
   7   1  19   56.10    4.10
  -3   7  -5    0.76    0.77
   3   7   5    1.23    0.63
  -3  -7  -5    0.07    1.36
  -9  -4  -9  181.20    7.88
   9   4   9  175.96    8.15
  -9   4  -9  189.15    8.71
  10   3  -9    3.62    1.45
 -10   3   9   39.24    4.17
 -10  -3   9   33.58    3.96
 -11   1   9    1.40    1.91
 -11  -1   9    3.86    2.14
 -11   1   9    1.37    0.77
  11   1  -9   -0.24    0.81
   0  -6 -14   21.35    4.59
   0  -6  14   19.90    4.72
   0   6  14   18.68    4.96
  -6  -5  13   45.19    2.86
  -6   5  13   42.70    3.67
   6  -5 -13   40.33    3.74
  -6  -5  13   45.00    3.91
 -12   0   0   16.21    3.85
 -12   0   0    9.65    3.04
 -10  -4   3   18.73    4.61
 -10   4   3   17.44    4.18
 -10   4   3   20.71    4.46
  10   4  -3   15.18    3.81
  -3  -3  21   94.28    4.94
   3  -3 -21   82.80    4.45
  -3   3  21   84.56    4.65
  -8  -3  15   -1.92    1.45
   8  -3 -15    2.31    1.72
  -8  -3  15    3.62    2.05
  -8   3  15    1.85    2.15
  -1   4  20   50.76    7.97
   1  -4 -20   45.81    4.02
  -1  -4  20   24.83    5.27
  11   2   7    1.76    1.72
 -11  -2  -7   -0.21    1.54
 -11   2  -7    2.84    1.92
   7   6  -2  232.79   17.87
  -7  -6   2  274.65    9.97
  -7   6   2  216.52   17.43
 -12   0   1   -0.65    1.66
 -12   0   1   -0.29    1.37
   4   7   0   41.60   10.29
  -4   7   0   50.37    9.98
  -4  -7   0   59.82    3.56
 -10  -4  -3   31.37    6.24
  10   4   3   24.53    5.56
 -10   4  -3   26.34    6.06
 -12   0  -1    2.43    1.49
 -12   0  -1    5.14    1.74
  12   0   1    0.14    1.17
   7   6   2  308.32   11.54
  -7  -6  -2  322.97   11.56
  -7   6  -2  296.64   17.37
   1  -4  20    3.07    2.41
  -1  -4 -20    2.09    1.76
   1   4  20    2.70    1.27
   1   4  20    2.12    1.41
  -1   4 -20    2.34    1.92
   5  -6 -10  171.42    8.01
  -5  -6  10  167.19    7.83
  -5   6  10  169.08    7.46
 -10  -3  -9  185.46    7.94
  10   3   9  188.50    8.34
 -10   3  -9  177.08    8.31
   0   7   8   14.22    4.36
   0  -7  -8    9.11    2.61
   0  -7   8   14.60    3.46
   4   7  -1  159.06    8.86
  -4   7   1  151.85   10.39
  -4  -7   1  187.77    7.41
   0  -2 -23   17.23    4.29
   0  -2  23   20.49    4.95
   0   2  23   12.90    3.34
   0   2 -23   13.21    3.08
   0   2  23   15.84    3.65
 -11   1  -9    3.76    1.60
 -11   1  -9    2.30    1.86
  11   1   9    4.16    2.06
  11  -1   9    6.31    2.40
 -11  -1  -9   10.42    3.15
 -11  -1  -9    6.17    2.31
  -4  -7  -1   16.96    3.77
   4   7   1   18.92    4.68
  -4   7  -1   11.77    2.99
 -11   3   0  689.29   21.55
 -11  -3   0  611.35   19.95
  11   3   0  632.43   20.33
 -11   3   0  652.12   21.78
   3  -3  21  307.44   11.54
  -3  -3 -21  320.38   11.92
   3   3  21  310.39   11.15
   3   3  21  297.48   11.59
  -3   3 -21  347.34   12.43
  -6   5 -13   85.04    4.50
  -6  -5 -13   77.35    3.43
  -6  -5 -13   89.18    4.95
   6  -5  13   85.31    3.87
   6   5  13   89.08    4.77
   2  -7  -7    3.36    1.54
  -2   7   7    0.99    0.84
  -2  -7   7    3.81    1.94
   2   7   7    7.38    2.89
  -2  -7  -7    9.33    2.54
 -11   3   1   96.94    4.55
 -11  -3   1   87.94    4.90
 -11   3   1   84.77   11.51
  11   3  -1   94.14   14.55
   5   6  10   30.39    2.97
  -5   6 -10   31.49    3.45
  -5  -6 -10   24.92    5.15
   7  -5 -11   40.81    3.89
  -7   5  11   41.31    3.75
  -7  -5  11   41.71    3.79
  -7  -5  11   41.93    3.01
  -1   6  14  323.40   12.19
   1  -6 -14  310.30   11.56
  -1  -6  14  305.26   11.61
 -11  -3  -1  468.68   16.22
  11   3   1  452.50   15.43
 -11   3  -1  472.65   15.58
 -11   3  -1  481.44   23.56
 -12   0   2   13.96    3.76
 -12   0   2   12.27    3.23
 -10   1  13    8.37    3.03
 -10  -1  13    8.71    2.33
  10  -1 -13   11.52    2.85
 -10  -1  13    6.16    2.84
  -1  -6 -14  134.13    6.55
   1  -6  14  117.01    5.98
   1   6  14  133.56   10.91
   8   3  15   17.98    4.34
  -8  -3 -15   16.00    3.60
  -8  -3 -15   17.19    3.88
  -8   3 -15   10.20    3.50
   8  -3  15   18.16    4.08
 -12   0  -2  739.67   23.29
 -12   0  -2  695.73   21.58
  12   0   2  668.46   20.53
   4   7  -2   37.77    8.45
  -4   7   2   32.47    6.17
  -4  -7   2   43.10    2.96
  -4  -7  -2  322.75   11.27
   4   7   2  290.91   11.90
  -4   7  -2  297.61   11.40
  -9   0  16    4.50    3.33
  -7   3  17    1.26    2.00
  -7  -3  17    6.61    2.71
  -7  -3  17   10.77    3.07
   7  -3 -17    5.90    2.44
   3  -1 -23    3.57    1.50
  -3   1  23    7.43    2.79
  -3   1  23    8.59    2.37
  -3  -1  23    5.82    1.77
   3   1 -23    7.86    2.43
  -3  -1  23    6.45    2.34
   7   5  11    5.62    1.81
  -7   5 -11    1.93    1.97
  -7  -5 -11    3.91    2.69
  -8  -5   8  237.03    8.96
  -8  -5   8  241.03    9.94
   8  -5  -8  244.81    9.91
  -8   5   8  235.22    9.46
  -7  -6   3   12.52    3.15
  -7   6   3    8.73    2.68
   7   6  -3    2.71    3.26
   1   2 -23   36.83    3.20
  -1  -2  23   29.35    5.91
  -1   2  23   30.65    2.76
  -1   2  23   34.63    3.18
   1  -2 -23   14.82    3.78
   1  -7  -8   17.21    4.13
  -1  -7   8   12.52    3.02
  -1   7   8   19.06    5.00
 -11   3   2   60.64    4.18
  11   3  -2   52.12    8.16
 -11   3   2   51.19    7.98
 -11  -3   2   52.96    4.19
  -1  -7  -8   83.12    4.46
   1  -7   8   80.77    3.93
   1   7   8  100.88   12.50
   8   0 -18  170.30    7.15
  -8   0  18  179.61    8.31
   7   6   3    4.50    1.53
  -7  -6  -3    5.91    2.30
  -7   6  -3    5.78    2.78
  -1   2 -23    3.47    2.34
   1   2  23    0.81    1.35
   1  -2  23    2.98    2.02
   1   2  23    5.55    1.29
  -1  -2 -23    3.23    2.65
  11   3   2    8.12    1.99
 -11   3  -2    8.42    2.53
 -11  -3  -2   11.72    3.15
 -11   3  -2    8.91    3.65
 -10  -4   4   17.72    4.02
 -10   4   4   10.48    3.46
 -10   4   4   19.03    4.14
  10   4  -4   18.99    5.10
   3  -6 -13    2.07    2.23
  -3   6  13    0.92    1.86
  -3  -6  13    5.75    2.44
  -8   5  -8   -0.02    1.67
  -8  -5  -8    2.00    1.80
   8   5   8    3.16    2.67
 -11   0  10    4.05    3.68
  -3  -1 -23    9.34    2.95
   3  -1  23    7.21    2.98
   3   1  23    6.02    1.45
  -3   1 -23   10.20    3.44
   3   1  23    3.54    1.63
 -10  -1 -13   53.35    3.37
  10   1  13   54.18    3.82
 -10   1 -13   50.26    3.79
 -10  -1 -13   51.15    3.58
  10  -1  13   58.76    3.80
   0   0  24   50.28    3.40
   0   0 -24   45.05    3.79
   0   0  24   54.91    4.18
   4  -5 -16    9.29    2.94
  -4   5  16    4.66    2.53
  -4  -5  16    4.84    2.57
 -10  -4  -4   55.23    4.03
 -10   4  -4   54.20    4.30
  10   4   4   54.27    9.46
 -12   0   3    0.49    1.39
 -12   0   3    0.35    1.63
   0   3 -22    1.28    1.66
   0   3  22    2.18    1.25
   0  -3  22    1.61    1.83
   0  -3 -22    1.08    1.77
   0   3  22    3.11    1.28
  -3  -6 -13   55.71    3.53
  -3   6 -13   61.18    4.54
  -3  -6 -13   62.09    4.01
   3  -6  13   56.81    3.65
   3   6  13   58.95    3.41
   7   3  17   20.24    4.54
   7  -3  17   17.45    3.85
  -7   3 -17   18.16    4.55
  -7  -3 -17   17.47    3.90
  -7  -3 -17   14.87    3.71
  -6  -6   8   33.81    2.68
   6  -6  -8   35.53    3.57
  -6   6   8   32.62    3.26
  -6  -6   8   33.49    3.75
  -3   7   6    5.23    1.95
  -3  -7   6    8.97    2.59
   3  -7  -6    8.09    2.73
 -12   0  -3    1.50    1.62
 -12   0  -3    0.87    1.46
  12   0   3    0.92    1.21
   9   0  16    0.08    1.57
  -9   0 -16    1.21    1.70
   9   5   0   26.55    6.52
  -9  -5   0   37.02    3.13
  -9   5   0   30.03    5.72
  -3   7  -6  180.38    7.22
  -3  -7  -6  192.33    7.69
   3   7   6  187.13    7.57
  10  -2 -12    4.04    1.84
 -10  -2  12    7.03    2.30
 -10  -2  12    1.52    1.43
 -10   2  12    1.44    1.99
   4   7  -3    0.21    1.29
  -4   7   3    3.04    1.63
  -4  -7   3    3.13    1.38
  -4   6  12    0.83    1.72
  -4  -6  12    1.75    2.78
   4  -6 -12    0.81    1.63
  -4  -5 -16    0.72    1.30
  -4   5 -16    1.26    1.54
  -4  -5 -16    0.05    1.79
   4   5  16    2.44    1.64
   4  -5  16    1.35    1.41
  -4  -7  -3  268.54   10.03
  -4   7  -3  268.15   10.25
   4   7   3  258.91    9.71
 -12  -1   0  154.85    7.42
 -12   1   0  163.94    7.72
 -12   1   0  162.64    7.29
  12   1   0  180.19   13.84
  -6  -6  -8   -0.19    1.45
  -6   6  -8    1.14    1.72
   6   6   8    1.23    1.61
  -9   5   1   34.92    7.11
  -9  -5   1   39.33    3.17
   9   5  -1   33.39    6.98
   8   0  18  132.90    6.53
  -8   0 -18  138.75    7.04
 -11   3   3  688.29   22.16
 -11  -3   3  630.09   20.26
 -11   3   3  704.00   22.09
  11   3  -3  688.83   21.80
  -9  -5  -1    5.49    2.22
  -9   5  -1    1.25    1.29
   9   5   1    1.35    1.02
  11   0  10    5.00    2.61
 -11   0 -10    1.48    0.94
 -11   0 -10    2.77    1.74
  -5   2  21   10.81    3.24
   5  -2 -21   11.76    3.14
  -5  -2  21   15.56    3.72
  -5  -2  21   14.10    3.60
  12   1  -1  121.44   16.83
 -12  -1   1  116.17    6.32
 -12   1   1  142.46    6.79
 -12   1   1  142.70    7.24
   1   0 -24   -0.27    1.44
  -1   0  24    0.65    1.34
  -1   0  24    2.72    1.99
   4  -6  12   97.98    4.26
  -4   6 -12  106.31    4.50
  -4  -6 -12   99.30    4.87
   4   6  12   99.17    4.35
  -4  -6 -12  104.96    4.32
 -12   1  -1  294.18   11.01
  12   1   1  288.26   10.47
 -12  -1  -1  297.15   11.32
 -12   1  -1  287.51   10.97
  -9  -3  13    0.02    1.20
  -9  -3  13    2.73    2.20
  -9   3  13    0.88    1.86
   9  -3 -13    8.52    2.35
 -11  -3  -3  113.86    5.88
 -11   3  -3  108.78    5.37
  11   3   3  108.56   15.56
  -1   0 -24    0.24    1.64
   1   0  24    1.52    1.82
  -2  -4  20   40.31    3.92
   2  -4 -20   44.63    3.96
  -2   4  20   46.75    4.08
  -1   3  22   -0.37    1.35
  -1   3  22    2.51    1.54
  -1  -3  22    0.25    1.84
   1  -3 -22   -1.95    1.76
   1   3 -22   -0.14    1.08
  -5   5  15   16.91    4.14
  -5  -5  15   17.01    4.15
   5  -5 -15   13.52    3.66
  -8   2  17  292.57   11.75
   8  -2 -17  327.44   12.02
  -8  -2  17  347.07   12.42
  -8  -2  17  374.05   13.32
  -7   6   4   13.07    3.13
   7   6  -4    4.86    1.74
  -7   6   4   11.59    3.14
  -7  -6   4   18.05    3.93
  -5   0  22   -1.89    1.71
   5   0 -22   -1.43    1.12
  -5   0  22   -0.11    1.21
  -6   0  21   -0.42    1.02
  -6   0  21    0.14    1.60
   6   0 -21    0.16    1.12
  -1  -3 -22    3.64    1.89
   1   3  22   12.18    2.94
   1  -3  22    5.76    2.64
   1   3  22   10.03    2.57
 -11   2   8   46.29    7.05
  11   2  -8    2.41    1.56
  -6  -2  20    8.23    3.14
  -6   2  20    6.43    3.12
  -6  -2  20   12.31    3.38
   6  -2 -20    3.60    1.53
   9   5  -2    0.65    1.33
  -9   5   2    2.20    1.31
  -7  -6  -4   78.10    4.14
  -7   6  -4   69.63   13.92
   7   6   4   79.26    8.05
  -2  -4 -20   69.85    4.25
  -2   4 -20   64.26    4.06
   2   4  20   65.64   11.13
   2  -4  20   76.60    4.56
   2   4  20   57.90    3.32
 -10  -2 -12    4.92    3.10
  10  -2  12    1.46    1.89
 -10  -2 -12    1.48    1.34
  10   2  12    1.33    1.83
 -10   2 -12    1.30    2.26
   3  -5 -17    6.90    2.92
  -3  -5  17    8.69    3.21
  -3   5  17    9.01    3.30
  -7  -4  15  137.76    6.86
   7  -4 -15  132.48    6.80
  -7  -4  15  115.39    5.61
  -7   4  15  151.23    7.60
  -9  -5  -2   29.41    5.90
   9   5   2   27.39    7.01
  -9   5  -2   14.09    5.30
 -12   1   2   92.55    4.54
 -12   1   2   91.78    4.74
  12   1  -2   93.09   12.90
 -12  -1   2   90.70    5.00
   0  -5 -18    1.35    1.51
   0  -5  18    6.96    2.74
   0   5  18    1.68    1.49
   5  -2  21   41.81    3.59
  -5   2 -21   37.95    4.08
   5   2  21   26.06    6.65
  -5  -2 -21   41.98    4.16
   5   2  21   42.78    3.75
 -12   1  -2  109.67   11.64
 -12   1  -2  108.52    4.99
 -12  -1  -2  111.33    6.04
  12   1   2  115.04    5.76
  -5  -5 -15   57.53    4.12
   5   5  15   59.83    3.55
   5  -5  15   66.05    3.82
  -5  -5 -15   64.38    3.65
  -5   5 -15   72.48    4.68
   2  -6 -14   10.10    3.06
  -2   6  14   16.06    4.58
  -2  -6  14   12.23    3.42
  -9   3 -13  103.10    5.76
  -9  -3 -13  103.46    4.36
   9   3  13  106.17    5.09
  -9  -3 -13  110.63    6.06
   9  -3  13  107.37    4.22
 -12   0   4   53.13    4.26
   9  -4 -10   32.34    3.32
  -9  -4  10   28.86    5.67
  -9  -4  10   29.09    5.98
  -9   4  10   21.01    4.73
  -3  -5 -17   61.22    3.62
   3   5  17   67.10    3.72
  -3   5 -17   67.82    3.92
   3  -5  17   67.70    4.10
   3   5  17   57.86    4.43
   9  -1 -16    8.62    2.51
  -9  -1  16   13.62    3.70
  -9   1  16   12.79    4.08
  -9  -1  16   13.14    3.10
   9  -2 -15   -0.30    1.40
  -9  -2  15    1.72    1.70
  -9  -2  15    0.88    1.09
  -9   2  15    0.51    2.08
   2   6  14    4.44    1.81
   2  -6  14   -0.06    1.29
   2   6  14    0.29    1.10
  -2  -6 -14    0.50    1.38
 -10   4   5   75.12    4.33
 -10  -4   5   66.71    3.96
 -10   4   5   69.23   12.17
  10   4  -5   58.09   10.59
 -11  -2  -8    1.30    1.21
  11   2   8    0.42    1.67
 -11   2  -8    3.31    2.59
 -11  -2  -8    4.09    2.54
  -5   0 -22    1.49    2.00
   5   0  22    1.80    1.89
   8  -1 -18   28.12    5.61
  -8  -1  18   24.51    4.95
  -8   1  18   27.18    6.06
  -8  -1  18   34.68    3.92
   8  -2  17   38.55    3.17
   8   2  17   40.76    3.95
  -8  -2 -17   32.76    2.88
  -8  -2 -17   36.42    3.22
  -8   2 -17   28.00    6.21
  12   0   4   58.15    3.37
 -12   0  -4   60.99    4.10
 -12   0  -4   47.59    3.41
  -6   0 -21    1.20    1.98
   6   0  21    0.30    1.77
  -4  -7   4   77.82    3.76
   4  -7  -4   55.98    3.72
   4   7  -4   60.15    3.85
   8  -4 -13   98.38    4.94
  -8  -4  13   81.45    3.96
  -8  -4  13   92.92    4.82
  -8   4  13   93.67    5.27
  -6  -2 -20    2.37    1.54
  -6  -2 -20    2.89    1.70
   6  -2  20   -0.41    1.42
   6   2  20    1.28    1.59
  -6   2 -20    2.79    2.78
  -7  -4 -15   45.16    3.02
  -7   4 -15   49.87    4.33
   7   4  15   40.70    3.41
  -7  -4 -15   48.19    3.72
   7  -4  15   47.14    3.12
   2   2 -23    1.56    1.12
  -2   2  23    1.95    1.18
   2  -2 -23    0.80    1.47
  -2   2  23    1.19    1.66
  -2  -2  23   -0.58    1.48
   4   7   4   70.39   12.82
  -4   7  -4   58.52   11.58
  -4  -7  -4   69.06    3.80
 -10   4  -5   38.46    4.23
 -10  -4  -5   37.38    3.93
  10   4   5   37.01    6.64
   2  -7  -8   23.84    5.09
  -2   7   8   20.07    5.17
  -2  -7   8   21.87    4.70
  11   3  -4  281.80   19.20
 -11   3   4  278.76   10.80
 -11  -3   4  248.88   10.02
 -11   3   4  257.93   11.08
  -1  -5  18    1.27    1.87
  -1   5  18    2.02    0.91
   1  -5 -18    2.46    2.49
  10  -3 -10  126.74    6.16
 -10  -3  10  122.02    6.21
 -10   3  10  107.31    5.39
 -11   1  10   40.26    6.43
 -11  -1  10   48.14    4.37
   2   7   8    4.43    2.08
  -2  -7  -8    0.39    1.28
   2  -7   8    0.34    1.04
  -9   4 -10   90.08    5.85
  -9  -4 -10   94.81    4.71
   9   4  10   89.54    5.00
   0   1  24  100.77    4.67
   0  -1  24   97.02    4.70
   0   1 -24   99.84    4.78
   0   1  24  100.02    4.70
   0  -1 -24  105.35    4.87
  -9   5   3   32.65    2.80
  -9  -5   3   38.30    2.99
  -9   5   3   37.15    8.07
   9   5  -3   28.24    8.13
   1   5  18   54.19    3.25
   1  -5  18   58.82    4.04
   1   5  18   52.52    9.94
  -1  -5 -18   58.12    3.80
  -5  -4  18   20.15    5.03
  -5   4  18   15.47    4.42
   5  -4 -18   22.54    5.59
  -2  -2 -23  211.24    8.95
  -2   2 -23  220.82    9.17
   2   2  23  203.91    8.28
   2   2  23  212.67   16.22
   2  -2  23  203.25    8.82
 -12  -1   3  403.70   14.52
 -12   1   3  445.18   15.42
  12   1  -3  467.13   15.24
 -12   1   3  447.67   15.35
   4  -2 -22    3.06    1.62
  -4   2  22    9.67    3.39
  -4  -2  22    8.61    3.33
 -11  -3  -4  220.61    8.92
  11   3   4  230.62   14.50
 -11   3  -4  222.48    9.55
   0   7   9   32.18    6.71
   0  -7   9   28.98    5.76
   0  -7  -9   27.16    5.54
  -9  -5  -3    6.26    2.51
  -9   5  -3    4.18    2.58
   9   5   3    4.41    2.91
   9   2  15   45.17    4.10
  -9  -2 -15   46.62    3.31
  -9  -2 -15   41.86    3.30
  -9   2 -15   42.13    4.07
   9  -2  15   45.25    3.38
 -12   1  -3  128.24    6.17
 -12  -1  -3  128.35    6.52
 -12   1  -3  116.40    6.07
  12   1   3  115.37    5.73
   9  -1  16    2.44    1.76
  -9  -1 -16    1.59    1.78
  -9   1 -16    2.27    2.34
  -9  -1 -16    2.43    1.80
   9   1  16    8.83    3.64
   4  -4 -19   33.28    4.03
  -4  -4  19   30.26    3.59
  -4   4  19   37.72    3.78
  -8  -4 -13   18.00    3.87
   8   4  13   18.38    4.33
   8  -4  13   19.01    3.94
  -8  -4 -13   20.74    4.57
  -8   4 -13   18.06    4.55
 -10   0  14  332.22   12.84
   8   1  18   52.97    3.95
  -8  -1 -18   56.51    3.14
  -8  -1 -18   55.07    4.09
   8  -1  18   54.10    3.56
  -8   1 -18   62.02    4.47
 -10   3 -10   17.20    4.42
  10   3  10   17.81    4.48
 -10  -3 -10   25.05    5.39
  -5  -4 -18   28.84    5.85
  -5   4 -18   32.67    3.42
  -5  -4 -18   30.25    2.75
   5  -4  18   25.36    5.14
   5   4  18   30.30    3.48
 -11  -1 -10    1.82    1.34
 -11   1 -10    3.41    2.66
 -11  -1 -10    2.35    2.30
  11   1  10    2.58    1.50
  11  -1  10    5.82    1.56
  -7   6   5    3.71    1.87
   7   6  -5    0.36    1.67
  -7  -6   5    1.39    1.29
  -7   6   5    2.14    1.59
   4   2  22   36.77    5.48
  -4  -2 -22   38.03    3.80
   4  -2  22   47.22    4.09
   4   2  22   39.37    3.70
  -4   2 -22   42.26    4.18
   1   1 -24  155.79    7.00
   1  -1 -24  151.28    7.14
  -1  -1  24  159.01    7.43
  -1   1  24  156.02    7.12
  -1   1  24  165.24    7.34
  -5  -3  20   58.93    4.01
  -5   3  20   72.13    5.20
   5  -3 -20   75.94    4.41
  -3  -7   7   34.39    2.99
  -3   7   7   38.11    4.19
   3  -7  -7   33.15    3.38
   4  -4  19    8.41    2.80
  -4  -4 -19   10.70    3.16
   4   4  19   12.10    3.46
   4   4  19    7.22    2.49
  -4   4 -19    8.63    3.87
   1  -1  24   11.47    3.33
   1   1  24    5.49    2.21
  -1  -1 -24    6.71    2.72
  -1   1 -24    3.30    1.67
   1   1  24    6.65    2.23
  -5   6  11   18.43    4.55
   5  -6 -11   11.00    3.32
  -5  -6  11    8.60    2.88
  -8  -5   9   70.25    4.52
  -8   5   9   67.08    4.33
  -8  -5   9   66.25    3.88
   8  -5  -9   71.97    4.74
   4   0 -23   -0.39    1.10
  -4   0  23   -0.43    0.94
  -4   0  23   -0.14    1.60
  -7   6  -5   51.37    4.91
   7   6   5   45.43    9.84
  -7  -6  -5   54.09    4.00
  -1   7   9  284.97   10.83
   1  -7  -9  269.98   10.38
  -1  -7   9  259.27    9.96
  -3  -7  -7  154.09    6.84
  -3   7  -7  164.49    6.80
   3   7   7  166.33    7.41
  -2   0  24  276.83   10.55
   2   0 -24  255.39    9.75
  -2   0  24  256.71    9.89
  -7   0  20    2.27    2.04
  -7   0  20    0.41    1.13
   7   0 -20   -0.33    1.08
   1   7   9   58.56   12.92
   1  -7   9   52.05    3.38
  -1  -7  -9   52.76    3.62
   5  -1 -22   70.64    4.15
  -5  -1  22   73.35    4.13
   5   1 -22   64.17    3.50
  -5  -1  22   57.61    3.85
  -5   1  22   65.86    3.55
  -5   1  22   64.41    4.44
  -6   1  21    5.56    2.08
   6  -1 -21    6.08    2.03
  -6  -1  21    9.92    3.50
  -6  -1  21    6.30    2.40
  -2  -3  22   11.07    3.74
   2  -3 -22    9.58    3.31
  -2   3  22   14.24    3.61
 -12   0   5    3.03    1.90
   5   6  11   12.29    3.58
  -5  -6 -11   10.58    3.14
  -5   6 -11   16.74    3.97
   2   0  24   52.09    3.88
  -2   0 -24   48.15    3.78
  10   0  14  625.26   20.05
 -10   0 -14  657.62   21.07
  -8   5  -9   92.48    5.49
  -8  -5  -9   83.39    4.62
   8   5   9   78.47    4.75
   5   3  20    2.35    2.32
   5  -3  20   -0.57    1.41
  -5  -3 -20    0.14    1.33
  -5  -3 -20   -0.34    1.59
  -5   3 -20   -0.40    2.03
  -9  -5   4   68.82    3.81
  -9   5   4   67.96   12.46
   9   5  -4   60.07   10.87
  -9   5   4   63.66    3.82
  -2   3 -22   37.40    3.11
   2   3  22   21.69    4.72
  -2  -3 -22   24.30    5.86
   2   3  22   21.22    5.02
   2  -3  22   20.87    4.72
   4   0  23   -1.02    1.76
  -4   0 -23    0.51    1.98
  -7  -2  19    1.35    1.55
   7  -2 -19    2.22    2.23
  -7  -2  19    2.42    2.29
  -7   2  19    1.47    2.13
 -12   1   4  198.97    8.79
 -12  -1   4  192.95    8.79
 -12   1   4  193.85   19.08
  12   1  -4  192.05   19.85
  -4  -7   5   63.60    4.01
  -4   7   5   76.43    3.90
   4  -7  -5   71.34    4.35
   6  -6  -9  287.42   11.37
  -6  -6   9  270.42   14.93
  -6  -6   9  274.43   10.97
  -6   6   9  260.36   10.06
 -12   0  -5    0.88    1.53
  12   0   5    1.41    1.26
 -12   0  -5    7.88    2.92
  -6  -3  19  143.46    7.37
  -6  -3  19  168.91    7.64
   6  -3 -19  150.00    7.60
  -6   3  19  151.70    8.02
  -7   5  12  291.05   11.21
   7  -5 -12  308.19   11.87
  -7  -5  12  297.21   11.43
  -7  -5  12  297.52   10.42
  -9  -5  -4    6.26    2.35
   9   5   4    7.19    3.11
  -9   5  -4    7.87    3.24
   4   7   5    1.78    0.95
  -4  -7  -5    1.58    1.29
  -4   7  -5    2.06    0.98
  11   3  -5    3.34    2.17
 -11   3   5    3.83    1.87
 -11  -3   5    3.47    2.49
 -11   3   5    4.71    2.62
  -5  -1 -22  254.56   11.02
   5   1  22  237.10   10.26
   5  -1  22  232.87   10.30
   5   1  22  219.84    9.84
  -5   1 -22  241.12   10.46
  -6  -4  17   10.61    2.97
   6  -4 -17    4.45    2.47
  -6   4  17    4.70    2.70
 -10   4   6  728.42   22.90
  10   4  -6  763.13   26.14
 -10   4   6  759.17   33.73
 -10  -4   6  741.58   23.21
  -6  -5  14  101.65    7.42
  -6   5  14  100.57    7.34
   6  -5 -14  108.74    5.49
 -12   1  -4  135.68    6.38
 -12  -1  -4  129.78    6.48
  12   1   4  112.04    5.53
 -12   1  -4  120.80    6.25
  -6  -1 -21    5.39    2.73
   6  -1  21    4.33    2.48
   6   1  21    5.12    1.51
  -6   1 -21    0.99    2.03
   6   1  21    5.99    2.75
   7   0  20    0.44    1.70
  -7   0 -20   12.08    3.90
  -6  -6  -9  472.13   15.92
  -6   6  -9  478.38   16.19
   6   6   9  481.97   16.15
  -4  -3  21    2.98    2.29
  -4   3  21    4.55    2.57
   4  -3 -21    6.63    2.79
 -11   3  -5    5.55    3.12
 -11  -3  -5    6.20    2.88
  11   3   5    3.61    1.65
 -11   0  11  246.33   11.53
 -10   4  -6  209.09    9.47
  10   4   6  212.57   13.88
 -10  -4  -6  196.56    8.41
   0   6  15   36.67    7.25
   0  -6 -15   40.88    4.32
   0  -6  15   39.43    4.04
  -7  -5 -12  343.06   12.50
  -7   5 -12  347.41   13.79
   7   5  12  337.40   13.21
  -2   5  18    0.98    1.89
  -2  -5  18    4.01    2.81
   2  -5 -18    0.06    1.83
   6   5  14  286.46   11.56
  -6  -5 -14  272.07   10.50
   6  -5  14  288.63   11.23
  -6   5 -14  286.09   11.64
  -6  -5 -14  282.38   11.58
   7   2  19   63.86    5.54
   7  -2  19   59.05    4.87
  -7  -2 -19   58.92    4.48
  -7  -2 -19   57.04    4.86
  -7   2 -19   65.18    5.71
  -6  -3 -19  209.06    9.23
   6  -3  19  192.04    8.80
  -6  -3 -19  194.08    8.60
  -6   3 -19  214.44    9.63
   6   3  19  194.35    8.77
   6   4  17   90.00    6.61
  -6  -4 -17   80.21    5.67
  -6   4 -17  102.04    7.52
   6  -4  17   89.48    6.15
  -6  -4 -17   80.78    5.90
 -11  -2   9    2.01    2.02
 -11   2   9    5.53    2.72
 -11   2   9    2.67    1.19
  11   2  -9    1.58    0.83
   4   3  21  178.45   17.15
   4   3  21  188.61    8.56
  -4  -3 -21  201.34    9.06
   4  -3  21  180.75    8.29
  -4   3 -21  197.71    9.00
   2   5  18  158.76    7.01
   2  -5  18  166.27    7.94
  -2   5 -18  180.07    7.83
   2   5  18  176.89   14.42
  -2  -5 -18  165.03    7.78
 -10  -1  14   33.26    3.12
  10  -1 -14   38.24    3.46
 -10   1  14   30.98    4.15
 -10  -1  14   38.84    4.72
  -8  -3  16  265.88   10.88
  -8   3  16  242.00   10.77
   8  -3 -16  253.34   10.77
  -8  -3  16  261.68   10.90
  -3  -4  20   -0.84    2.17
   3  -4 -20   -0.12    1.82
  -3   4  20    1.90    1.93
 -11   0 -11  725.42   10.39
  11   0  11  692.39   24.02
 -11   0 -11  695.74   24.23
   7  -6  -6  436.90   16.68
   7   6  -6  432.92   16.47
  -7   6   6  448.05   16.44
  -7  -6   6  435.94   15.64
   1  -6 -15    2.89    2.03
  -1   6  15    6.20    2.05
  -1  -6  15    3.73    2.46
  -1  -6 -15   78.57    5.95
   1   6  15   71.00   13.83
   1  -6  15   74.73    5.83
  -4   1  23  105.80    6.79
  -4  -1  23  111.41    4.95
   4  -1 -23  101.81    6.86
   4   1 -23  111.64    5.50
  -4  -1  23   98.54    6.76
  -4   1  23  110.88    5.33
  11   2   9  179.08    8.21
 -11   2  -9  169.97    8.15
 -11  -2  -9  182.22    7.82
 -11  -2  -9  175.23    8.06
   2  -1 -24    1.03    1.50
  -2   1  24    3.35    2.09
  -2  -1  24    1.08    1.55
   2   1 -24    1.26    1.23
  -2   1  24    2.22    1.49
  -7  -1  20  107.96    7.61
  -7   1  20   82.81    6.39
   7  -1 -20   97.09    6.66
  -7  -1  20   92.91    6.41
   3   4  20   16.28    2.93
  -3   4 -20   19.51    2.60
   3  -4  20   13.86    2.51
   3   4  20   20.13    2.80
  -3  -4 -20   12.43    2.42
   7   6   6  376.63   15.65
  -7   6  -6  407.30   15.88
  -7  -6  -6  411.29   15.56
  -9   5   5   56.71    4.72
   9   5  -5   54.19   10.68
  -9  -5   5   69.02    5.23
  -9   5   5   64.52   13.22
 -12   1   5   14.77    2.44
  12   1  -5    9.74    1.57
 -12  -1   5   14.65    2.75
 -12   1   5    8.63    3.04
  -2  -7   9  506.10   18.56
  -2   7   9  525.72   20.30
   2  -7  -9  526.30   19.19
  -3   6  14   48.03    4.94
  -3  -6  14   41.50    4.37
   3  -6 -14   39.29    4.11
   2  -1  24   -0.33    1.65
  -2  -1 -24    1.67    1.87
   2   1  24    1.69    2.54
   2   1  24    2.43    0.85
  -2   1 -24    1.80    1.79
 -10  -2  13   37.99    4.04
 -10   2  13   32.98    4.35
 -10  -2  13   30.78    2.78
  10  -2 -13   33.81    3.40
  10   1  14   22.67    2.88
  10  -1  14   23.99    3.10
 -10  -1 -14   22.69    2.81
 -10  -1 -14   24.76    2.54
 -10   1 -14   26.73    3.57
 -12   0   6  309.69   12.78
  -4   6  13  160.03    8.06
  -4  -6  13  161.15    8.20
   4  -6 -13  148.47    7.69
   2  -7   9    6.39    2.00
  -8   3 -16   89.84    6.79
  -8  -3 -16  102.21    7.09
  -8  -3 -16   94.29    6.51
   8  -3  16   91.87    6.43
   8   3  16   93.11    6.79
   9   5   5    5.86    2.59
  -9   5  -5    1.82    2.13
  -9  -5  -5    3.84    2.41
  -4   1 -23    2.65    2.53
   4   1  23    2.93    2.26
   4  -1  23    1.65    1.83
   4   1  23    1.45    0.74
  -4  -1 -23    3.01    1.92
   3   6  14   34.16    3.20
  -3   6 -14   40.13    4.13
  -3  -6 -14   39.45    3.79
  -3  -6 -14   35.33    4.02
   3  -6  14   40.20    3.89
  -9  -4  11    1.50    1.56
   9  -4 -11   -0.16    1.38
  -9   4  11    0.94    1.93
  -9  -4  11    4.48    2.33
 -12  -1  -5    2.60    1.83
 -12   1  -5    5.08    2.83
 -12  -1  -5    3.65    2.07
 -12   1  -5    3.66    1.83
  12   1   5    6.52    2.34
  -3   2  23    7.46    2.65
   3  -2 -23    4.62    2.29
  -3   2  23    8.60    1.68
  -3  -2  23    4.92    2.44
   5   7   0   15.93    3.97
  -5  -7   0   25.32    3.08
  -5   7   0   15.59    3.99
  -4  -6 -13  175.01    7.72
   4  -6  13  178.24    7.92
   4   6  13  183.47    7.93
  -4  -6 -13  167.15    7.87
  -4   6 -13  169.85    7.53
   4  -7  -6   26.27    3.09
  -4   7   6   24.94    2.74
  -4  -7   6   19.24    2.73
  -3   7   8   -0.27    1.35
  -3  -7   8    2.52    2.40
   3  -7  -8    2.16    1.56
 -12   0  -6  483.21   17.54
 -12   0  -6  463.57   16.96
  12   0   6  442.72   16.02
 -11   3   6   61.83   10.56
  11   3  -6   44.68    9.40
 -11  -3   6   52.56    5.00
 -11   3   6   56.58    5.19
  -4   7  -6  105.34    7.07
  -4  -7  -6   97.06    6.68
   4   7   6  100.27    8.80
  -5   7   1  283.08   11.81
   5   7  -1  265.18   11.02
  -5  -7   1  335.13   12.77
   7  -1  20    4.40    2.47
   7   1  20    4.19    1.93
  -7  -1 -20    7.17    3.52
  -7   1 -20    1.14    2.24
   5   7   1   -1.47    1.54
  -5   7  -1    2.34    1.03
  -5  -7  -1    1.04    1.37
  -3   7  -8    8.13    2.25
  -3  -7  -8    8.21    2.23
   3   7   8    8.25    1.74
   0   7  10  341.08   14.47
   0  -7  10  291.11   11.80
   0  -7 -10  279.13   11.36
   0  -4  21    7.05    2.79
   0   4  21    4.97    2.73
   0   4  21   10.17    2.01
   0  -4 -21    2.88    1.92
  -9   0  17 1125.72   16.33
   9  -3 -14   75.19    5.92
  -9   3  14   61.41    5.42
  -9  -3  14   75.28    5.67
  -9  -3  14   74.41    5.62
 -10   3  11   10.13    2.55
 -10  -3  11   16.08    2.84
  10  -3 -11   14.52    2.70
 -10  -3  11   11.66    2.39
  -3   2 -23    1.02    1.74
   3   2  23    0.27    0.46
  -3  -2 -23    1.14    1.79
   3   2  23    0.76    1.72
   3  -2  23    2.65    1.85
 -10   2 -13  100.40    7.41
 -10  -2 -13   99.84    6.80
  10   2  13   98.28    6.96
 -10  -2 -13   95.77    6.55
  10  -2  13   97.89    6.62
  11   1 -11    0.83    0.99
 -11   1  11   33.11    4.23
 -11  -1  11   25.18    3.96
 -11   1  11   18.78    4.01
   9   4  11    4.86    2.12
  -9   4 -11    3.41    2.10
  -9  -4 -11    0.33    1.53
  11   3   6  173.45    8.44
 -11   3  -6  193.89    9.48
 -11  -3  -6  194.32    8.82
 -10  -4   7    6.80    2.44
 -10   4   7    3.13    0.99
  10   4  -7    3.80    1.39
 -10   4   7    2.97    1.84
   7  -3 -18    7.75    2.63
  -7  -3  18   11.37    2.38
  -7  -3  18   11.13    2.55
  -7   3  18    7.30    2.91
   5   7  -2  277.70   11.45
  -5   7   2  251.06   12.88
  -5  -7   2  337.33   12.73
  -5   7  -2  162.67   13.79
  -5  -7  -2  167.46    7.59
   5   7   2  163.24    7.59
  -4  -5  17    5.44    2.76
  -4   5  17    2.45    2.34
   4  -5 -17    4.11    2.62
  -8  -5  10   21.72    3.55
   8  -5 -10   16.76    3.11
  -8   5  10   14.21    3.03
  -8  -5  10   19.70    2.70
  12   2   0    4.14    1.83
 -12  -2   0    7.35    2.28
 -12   2   0    8.56    2.47
 -12   2   0    4.63    2.26
  -1  -4  21  100.31    7.42
  -1   4  21   96.46   13.25
   1  -4 -21   91.15    6.71
  -1  -7  10  138.19    7.06
   1  -7 -10  137.15    6.92
  -1   7  10  151.45   15.65
 -10   4  -7    3.45    2.11
 -10  -4  -7    6.55    2.61
  10   4   7    5.92    2.69
   1   7  10  198.01   11.70
   1  -7  10  166.20    7.64
  -1  -7 -10  178.77    8.15
 -10  -3 -11  584.92   21.04
  10   3  11  564.51   20.65
 -10   3 -11  604.04   21.97
  12   2  -1  241.15   14.97
 -12   2   1  232.48   10.21
 -12  -2   1  207.53    9.50
 -12   2   1  232.22   10.00
  -3   0  24    0.52    1.24
  -3   0  24    0.02    1.47
   3   0 -24   -1.22    1.30
   1  -4  21   22.09    3.45
  -1  -4 -21   25.41    3.58
   1   4  21   19.81    2.45
   1   4  21   21.34    3.14
  -1   4 -21   22.49    2.96
  -9  -3 -14    3.52    2.10
  -9   3 -14    1.13    2.02
   9   3  14    4.45    2.88
   9  -3  14    1.39    1.27
  -9  -3 -14    2.85    2.42
  11  -1  11   49.75    4.16
 -11   1 -11   55.08    4.87
 -11  -1 -11   54.85    4.47
 -11  -1 -11   55.14    4.67
  11   1  11   48.34    4.32
 -12   2  -1   22.76    3.34
  12   2   1   19.96    3.87
 -12   2  -1   19.36    2.85
 -12  -2  -1   16.53    2.78
  -9   0 -17  365.33   14.15
   9   0  17  361.86   13.91
  -8   0  19   -1.71    1.77
  -4  -5 -17  287.92   11.75
   4  -5  17  283.26   11.27
  -4   5 -17  315.63   12.39
   4   5  17  292.30   11.46
  -4  -5 -17  266.81   10.63
  -3  -3  22   17.85    2.85
   3  -3 -22   17.38    2.83
  -3   3  22   17.82    2.95
   5  -5 -16   31.32    3.70
  -5  -5  16   27.23    3.54
  -5   5  16   32.76    3.85
   8   5  10  165.92    8.18
  -8  -5 -10  148.18    7.37
  -8   5 -10  162.50    8.18
  -8   4  14  171.83    8.52
  -8  -4  14  175.49    8.33
  -8  -4  14  145.82    6.96
   8  -4 -14  175.67    8.30
  -2   6  15  509.30   19.90
  -2  -6  15  479.19   18.16
   2  -6 -15  517.40   19.27
  -7  -3 -18   36.94    3.76
   7  -3  18   44.11    4.24
  -7   3 -18   45.36    4.54
  -7  -3 -18   42.00    3.96
   7   3  18   44.10    4.38
  -3   0 -24    1.36    2.44
   3   0  24    2.84    2.44
  -7   4  16   16.49    3.53
  -7  -4  16   15.64    2.86
   7  -4 -16   13.34    3.06
  -7  -4  16    8.68    2.09
  -6   6  10  136.01    7.10
   6  -6 -10  156.07    8.26
  -6  -6  10  138.81    7.28
   9   5  -6    4.45    2.29
  -9   5   6   15.25    3.00
  -9  -5   6   16.24    2.60
  -9   5   6   14.97    2.55
   2  -6  15  230.41    9.95
   2   6  15  229.40   19.04
  -2  -6 -15  220.98    9.43
   2   6  15  235.72    9.31
 -12   2   2   23.06    3.40
 -12   2   2   24.09    3.42
  12   2  -2   22.34    3.50
 -12  -2   2   17.83    2.94
  12   1  -6    2.00    1.15
 -12   1   6    1.31    2.03
 -12   1   6    1.91    1.48
 -12  -1   6    0.51    1.76
  -7  -6   7   11.04    2.26
  -7  -6   7   13.49    2.95
  -7   6   7   11.02    2.46
   7  -6  -7   13.33    3.05
  -3  -3 -22  529.04   19.39
   3   3  22  512.53   18.50
   3   3  22  491.40   30.12
  -3   3 -22  546.99   19.71
   3  -3  22  488.74   18.21
  -5  -7   3   27.39    2.65
  -5   7   3   22.41    3.92
   5   7  -3   25.05    4.50
  -5  -6  12   31.58    3.93
   5  -6 -12   27.46    3.69
  -5   6  12   27.49    3.32
  12   2   2   32.46    3.65
 -12   2  -2   32.73    3.66
 -12  -2  -2   34.45    4.05
 -12   2  -2   28.00    3.26
  -5  -7  -3   35.06    3.46
   5   7   3   29.61    6.68
  -5   7  -3   23.15    4.96
   5   5  16   15.51    2.98
  -5  -5 -16   16.85    2.53
  -5   5 -16   11.31    2.94
   5  -5  16   19.01    2.45
  -5  -5 -16   13.05    2.53
  -9   5  -6    2.88    2.09
  -9  -5  -6    7.51    2.61
   9   5   6    9.87    2.77
  -9  -2  16   53.97    4.48
   9  -2 -16   44.76    4.20
  -9   2  16   46.30    4.90
  -9  -2  16   54.13    4.99
   6   6  10   14.35    2.78
  -6   6 -10    8.42    2.70
  -6  -6 -10   15.76    3.66
   7   6   7    3.42    1.84
  -7  -6  -7    5.47    2.42
  -7   6  -7    1.60    1.99
  -5  -6 -12  165.37    7.89
   5   6  12  166.46    7.64
  -5   6 -12  155.13    7.20
   8  -4  14    6.51    1.66
  -8  -4 -14    9.63    1.96
  -8   4 -14    3.52    2.67
  -8  -4 -14    6.48    1.91
   8   4  14    7.66    2.65
  -8  -2  18   31.62    3.20
  -8  -2  18   46.67    4.62
   8  -2 -18   37.48    4.25
  -8   2  18   30.39    3.87
 -12   1  -6   -1.15    1.63
 -12  -1  -6    3.77    1.89
 -12  -1  -6    1.39    1.79
 -12   1  -6    2.23    1.98
  12   1   6    1.27    1.38
  -8   0 -19    3.74    3.51
   8   0  19   -1.28    1.54
 -12   0   7    1.91    1.80
  -7  -4 -16    0.87    1.75
  -7  -4 -16    3.04    2.02
   7  -4  16    2.65    1.88
  -7   4 -16    2.64    2.15
   7   4  16    0.17    1.36
   9  -1 -17    6.57    1.84
  -9   1  17    8.69    3.47
  -9  -1  17    5.63    2.06
  -9  -1  17    6.16    1.95
  -3   5  18    5.76    2.03
   3  -5 -18    7.80    2.94
  -3  -5  18    7.26    2.90
 -11   2  10  132.49   16.58
 -10   0  15    1.19    2.35
   0  -2  24    4.88    2.34
   0   2  24    7.39    2.33
   0  -2 -24    5.18    1.88
   0   2  24   10.26    2.43
   0   2 -24    8.03    2.12
  -4  -7   7   11.09    2.68
   4  -7  -7    7.89    2.00
  -4   7   7    6.48    1.55
 -12   2   3   19.02    3.36
  12   2  -3   18.68    3.52
 -12  -2   3   13.79    2.85
 -12   2   3   19.08    3.36
 -11   3   7   61.68    5.39
  11   3  -7   21.39    7.36
 -11   3   7   64.11   10.70
 -11  -3   7   54.95    4.96
  12   0   7    0.34    1.33
 -12   0  -7    1.35    1.39
 -12   0  -7    0.84    1.67
   3  -5  18  108.82    5.08
   3   5  18  112.18    5.89
   3   5  18  105.71   18.67
  -3  -5 -18  111.63    5.96
  -3   5 -18  118.73    6.14
   4   7   7  182.54    8.25
  -4  -7  -7  178.44    8.09
  -4   7  -7  162.88    7.39
 -12   2  -3   69.09    5.73
  12   2   3   70.61    5.55
 -12   2  -3   73.40   10.85
 -12  -2  -3   83.84    6.32
   9  -2  16  186.51    8.29
   9   2  16  205.59    9.46
  -9  -2 -16  191.22    8.27
  -9  -2 -16  193.96    8.56
  -9   2 -16  188.01    9.07
  -7  -5  13   19.46    2.48
  -7   5  13   10.93    3.14
   7  -5 -13   20.18    3.40
  -7  -5  13   16.58    3.28
   0  -5  19   63.72    5.27
   0   5  19   56.24    9.52
   0  -5 -19   59.34    5.07
 -11   0  12    1.42    2.16
   8   2  18   15.01    2.95
  -8  -2 -18    9.64    2.56
  -8   2 -18    7.25    3.23
   8  -2  18    7.74    1.93
  -8  -2 -18   10.90    2.04
  -5  -7   4  156.35    7.09
  -5   7   4   89.74   10.92
   5   7  -4  105.22   13.63
  11   2  10  307.41   12.38
 -11   2 -10  303.96   12.49
 -11  -2 -10  292.46   11.30
 -11  -2 -10  311.30   12.39
 -11  -3  -7  144.80    7.35
 -11   3  -7  152.45    7.98
  11   3   7  136.31    7.22
  -3   1  24   44.08    3.83
  -3  -1  24   43.06    4.35
   3  -1 -24   41.44    3.96
   3   1 -24   45.31    3.92
  -3   1  24   46.05    4.52
  -1  -2  24   17.38    2.83
   1  -2 -24   15.28    2.70
  -1   2  24   18.63    2.60
  -1   2  24   19.55    3.28
   1   2 -24   13.15    2.35
   5   7   4    1.93    1.63
  -5  -7  -4    2.17    1.34
  -5   7  -4    3.48    1.68
  -9  -1 -17   46.78    3.86
   9  -1  17   47.35    4.51
  -9   1 -17   51.82    4.96
   9   1  17   55.58    5.24
  -9  -1 -17   54.26    5.03
   2  -4 -21   18.78    3.27
  -2   4  21   24.83    4.19
  -2  -4  21   17.85    3.26
  -8   1  19   80.69    6.81
  -8  -1  19  110.70    5.42
  -8  -1  19   99.67    6.80
   8  -1 -19   89.65    6.35
  -2  -7  10    8.82    2.47
  -2   7  10    2.93    1.72
   2  -7 -10    6.56    2.34
  -1  -2 -24    3.48    1.94
  -1   2 -24    5.08    2.34
   1   2  24    3.07    1.50
   1   2  24    5.49    2.30
   1  -2  24    6.04    2.71
 -10   0 -15    3.97    2.62
  10   0  15    1.18    1.53
   0   3  23    2.01    1.30
   0   3 -23    1.24    1.42
   0  -3 -23    0.81    1.83
   0   3  23    0.89    1.17
   0  -3  23    0.82    1.79
  -7   5 -13    3.10    2.92
  -7  -5 -13    1.25    1.62
   7   5  13    6.56    2.55
   2  -7  10  159.18    7.33
   2   7  10  210.86    9.59
  -3  -7   9  352.22   14.01
  -3   7   9  351.75   13.73
   3  -7  -9  350.30   13.76
  -5   2  22    4.78    2.47
  -5  -2  22   10.24    2.58
  -5  -2  22    9.89    2.54
   5  -2 -22    4.93    2.08
  -6  -2  21  163.30    7.88
   6  -2 -21  157.80    7.80
  -6  -2  21  177.68    8.28
  -6   2  21  148.69    7.76
  10   4  -8    2.65    0.86
 -10   4   8   77.63   12.61
  -2   4 -21    4.44    1.58
   2   4  21    5.36    2.04
  -2  -4 -21    4.00    2.36
   2  -4  21    4.28    3.03
   2   4  21    3.56    1.14
   1  -5 -19    4.22    1.94
  -1   5  19    9.25    2.28
  -1  -5  19    9.69    3.05
  -3   1 -24    2.48    1.97
   3   1  24   14.01    2.46
   3  -1  24    9.90    2.77
   3   1  24   13.91    3.06
  -3  -1 -24    8.06    2.85
   3   7   9   36.82    3.70
  -3  -7  -9   34.21    3.69
  -5   4  19   72.68    6.00
   5  -4 -19   72.19    5.93
  -5  -4  19   80.20    6.30
   1  -5  19    1.54    2.09
   1   5  19    1.76    1.22
  -1  -5 -19    0.54    1.56
  11   0  12    1.36    1.51
 -11   0 -12   -0.19    1.67
 -11   0 -12    1.65    1.68
   6  -5 -15   84.26    6.62
  -6  -5  15   85.67    6.64
  -6   5  15   81.44    6.30
   6   0 -22    5.34    1.71
  -6   0  22    6.40    1.75
  -6   0  22    2.90    2.49
  -8   6   0   61.02   11.30
  -8  -6   0   82.05    6.12
   8   6   0   62.09   11.15
 -12   2   4  104.29   11.76
  12   2  -4   85.63   13.58
 -12   2   4   95.45    7.05
 -12  -2   4   78.08    6.18
   0   0 -25   -0.62    1.58
   0   0  25    0.03    1.74
 -10  -4  -8   65.04    5.23
 -10   4  -8   82.26    6.74
  10   4   8   75.09    6.29
   8   6  -1  148.82   10.23
  -8  -6   1  193.12    8.64
  -8   6   1  152.29   17.74
   8   6   1  246.35   17.96
  -8   6  -1  236.87   13.35
  -8  -6  -1  277.78   11.21
   1  -3 -23    3.37    2.90
  -1   3  23    3.08    2.26
  -1  -3  23    5.09    2.51
  -1   3  23    2.24    1.64
   5  -2  22   65.19    5.60
  -5  -2 -22   73.02    5.87
   5   2  22   53.76   10.32
   5   2  22   73.06    5.67
  -5   2 -22   77.11    6.39
  -5   0  23   27.10    2.69
  -5   0  23   25.87    3.37
   5   0 -23   21.73    2.62
  -9   5   7    1.47    1.58
  -9  -5   7    4.22    1.46
  -9   5   7    0.47    0.73
   9   5  -7   -0.99    1.56
  -8   1 -19  154.49    8.03
   8   1  19  138.91    7.34
  -8  -1 -19  134.89    6.87
   8  -1  19  145.88    7.24
   1   3  23    2.06    1.32
   1   3  23   -0.17    1.39
   1  -3  23    2.32    1.79
  -1  -3 -23    4.15    3.26
  -1   3 -23    0.83    1.52
 -12   1   7  378.56   16.83
 -12   1   7  382.02   15.15
 -12  -1   7  399.57   15.75
 -12   2  -4    1.40    1.32
  12   2   4    2.91    1.97
 -12   2  -4    2.17    1.78
 -12  -2  -4   -0.78    1.76
  -6  -2 -21   45.75    4.68
   6   2  21   36.40    3.99
   6  -2  21   37.29    3.94
  -6  -2 -21   32.52    3.13
  -6   2 -21   36.63    4.29
  -5  -4 -19  101.98    7.03
  -5  -4 -19  107.99    7.20
   5  -4  19  102.29    6.95
  -5   4 -19  116.46    6.59
   5   4  19  106.64    7.44
  -6   5 -15   60.69    5.02
   6  -5  15   62.57    4.78
  -6  -5 -15   56.78    4.40
   6   5  15   60.10    5.05
  -6  -5 -15   60.03    5.05
   0  -7  11   29.57    3.27
   0  -7 -11   26.55    3.07
   0   7  11   33.20    7.35
   4  -4 -20    0.96    1.69
  -4   4  20    2.71    2.01
  -4  -4  20    3.57    2.29
   9  -4 -12    8.63    2.48
  -9   4  12    6.10    2.31
  -9  -4  12    6.82    2.18
  -9  -4  12   13.18    3.16
  10  -1 -15   56.26    4.46
 -10   1  15   58.78    5.97
 -10  -1  15   64.23    5.61
  -9  -5  -7  107.91    7.57
  -9   5  -7  105.68    7.62
   9   5   7  111.33   17.37
   0  -6 -16  231.55   10.14
   0   6  16  227.39   21.73
   0  -6  16  228.87   10.21
  -6   0 -22    7.12    3.16
   6   0  22    1.90    1.79
   8   6  -2   -0.18    1.53
  -8   6   2    3.26    1.78
  -8  -6   2    1.17    1.36
   7  -6  -8   76.47    6.33
  -7  -6   8   66.43    4.94
  -7  -6   8   76.45    6.23
  -7   6   8   70.25    5.67
  -1   0  25   16.70    2.64
   1   0 -25   24.15    3.07
  -1   0  25   22.39    2.92
  -8   6  -2    2.35    1.54
  -8  -6  -2    2.41    1.35
 -12   1  -7    9.15    3.13
  12   1   7    3.10    1.88
 -12  -1  -7   27.74    3.24
 -12  -1  -7    6.73    2.68
 -12   1  -7    8.11    2.37
   1   0  25    2.02    1.89
  -1   0 -25    0.00    1.75
   5  -7  -5  477.83   17.81
   5   0  23   73.53    5.80
  -5   0 -23   75.03    6.32
   4  -4  20  128.25    6.77
   4   4  20  122.86   10.96
  -4  -4 -20  131.47    6.80
  -4   4 -20  144.81    7.34
   4   4  20  125.29    6.43
   6  -4 -18  430.92   16.64
  -6  -4  18  404.72   15.65
  -6   4  18  441.08   17.05
 -10   3  12   44.90    4.74
  10  -3 -12   52.03    4.43
 -10  -3  12   47.65    4.45
 -10  -3  12   48.01    4.57
 -10  -2  14   19.76    2.97
 -10   2  14   21.32    3.43
 -10  -2  14   21.00    2.58
  10  -2 -14   20.27    2.72
 -11  -1  12  117.45    6.89
 -11   1  12  120.26    7.34
 -11   1  12   91.59   12.85
  -7   6  -8    9.25    2.69
  -7  -6  -8   10.42    3.17
   7   6   8   14.07    2.90
  -4  -6  14    9.93    3.28
   4  -6 -14    8.59    2.34
  -4   6  14    8.53    3.52
   5   7   5   67.37    9.40
  -5   7  -5   46.99    9.93
  -5  -7  -5   63.29    4.86
  -8   5  11   14.81    3.04
  -8  -5  11   16.90    2.39
  -8  -5  11   16.70    2.65
   8  -5 -11   19.10    3.15
   9   4  12   17.62    3.16
  -9   4 -12   18.94    3.22
  -9  -4 -12   25.40    3.05
 -12   0   8  298.35   12.52
  -1  -7  11   15.83    2.79
   1  -7 -11   13.17    2.57
  -1   7  11   20.67    4.30
   5  -3 -21    4.16    2.56
  -5  -3  21    4.32    3.22
  -5   3  21    3.81    2.05
   1  -7  11   56.89    4.74
  -1  -7 -11   65.32    5.28
   1   7  11   66.86   14.68
  -1   6  16  258.33   22.32
   1  -6 -16  262.42   11.25
  -1  -6  16  240.38   10.55
  -3  -6  15  136.47    7.35
  -3   6  15  154.56    8.26
   3  -6 -15  121.52    6.89
  -4  -6 -14   68.20    5.69
  -4  -6 -14   67.32    5.12
  -4   6 -14   63.71    4.81
   4  -6  14   64.73    4.92
   4   6  14   62.99    4.78
  -4  -2  23   18.19    3.07
   4  -2 -23   16.86    3.02
  -4   2  23   20.84    3.55
   1   6  16   51.44    9.93
   1  -6  16   51.62    4.61
  -1  -6 -16   69.79    5.63
   7   0 -21  118.37    6.08
  -7   0  21  116.30    6.89
 -10  -1 -15   61.73    4.66
  10   1  15   54.87    4.81
 -10  -1 -15   57.85    4.90
  10  -1  15   62.44    5.08
 -10   1 -15   58.28    5.19
   2  -2 -24    0.86    1.58
   2   2 -24    0.00    1.28
  -2  -2  24   -0.37    1.55
  -2   2  24    3.78    1.64
  -2   2  24    2.98    1.63
   8  -3 -17    7.43    2.42
  -8  -3  17    4.96    2.08
  -8   3  17    8.84    3.63
   7  -2 -20   92.55    6.77
  -7  -2  20   99.02    6.96
  -7  -2  20  120.10    6.54
  -7   2  20  103.06    7.82
  -4   7   8   49.70    4.37
   4  -7  -8   61.37    5.36
  -4  -7   8   62.80    5.24
   6   4  18    1.90    2.36
   6  -4  18    3.53    2.00
  -6  -4 -18    5.66    2.51
  -6   4 -18    3.34    2.64
  -6  -4 -18    0.03    1.40
   8   6  -3   56.99   11.78
  -8   6   3   63.78   13.51
  -8  -6   3   86.11    6.07
   3  -6  15    4.98    2.11
   3   6  15    1.21    1.26
  -3  -6 -15    2.37    1.43
  -3   6 -15    1.46    1.94
   3   6  15    4.37    2.31
  11   3  -8    1.31    0.83
 -11   3   8   -0.65    1.74
 -11  -3   8   -0.56    1.70
 -11   3   8    2.81    1.87
  -8   5 -11   55.09    5.54
  -8  -5 -11   45.26    4.32
   8   5  11   52.43    4.89
  -6   3  20   74.96    6.46
   6  -3 -20   70.99    5.99
  -6  -3  20   64.20    5.45
  10   3  12  166.01    8.39
 -10  -3 -12  170.53    7.99
 -10   3 -12  179.36    8.80
 -12   2   5  305.43   24.02
 -12  -2   5  270.20   11.63
 -12   2   5  298.16   12.23
  12   2  -5  308.62   13.31
 -12   0  -8    2.78    2.52
 -12   0  -8   -0.48    1.27
  12   0   8   -0.42    1.26
  -4  -7  -8    4.97    2.18
  -4   7  -8    7.86    2.30
   4   7   8    3.51    1.43
  -8   6  -3   21.23    4.59
  -8  -6  -3   20.88    2.65
   8   6   3   25.84    5.29
  -2  -2 -24   26.28    3.59
   2   2  24   27.53    3.29
   2  -2  24   15.39    3.04
  -2   2 -24   25.75    3.78
   2   2  24   23.36    3.29
 -11  -1 -12  160.50    7.36
 -11   1 -12  172.56    8.20
 -11  -1 -12  159.90    7.56
  11  -1  12  155.10    7.10
  11   1  12  162.39    7.76
   6  -6 -11   34.74    4.58
  -6  -6  11   36.27    4.07
  -6   6  11   35.00    4.21
  10  -2  14   15.67    2.41
 -10  -2 -14   16.04    2.82
 -10  -2 -14   15.48    2.53
 -10   2 -14   20.55    4.11
  10   2  14   13.55    2.92
  -5  -3 -21   11.91    2.57
   5   3  21    6.77    1.89
   5  -3  21    5.72    2.26
  -5   3 -21   12.89    3.10
   5   3  21    4.91    1.89
   6  -1 -22   87.89    4.41
  -6  -1  22   98.10    5.00
  -6  -1  22   87.20    4.52
  -6   1  22   88.04    5.22
  -2   5  19   25.67    4.09
   2  -5 -19   22.70    3.58
  -2  -5  19   17.91    3.43
   4  -2  23   66.77    4.57
   4   2  23   61.53    9.81
   4   2  23   73.12    4.58
  -4  -2 -23   68.90    4.45
  -4   2 -23   71.14    4.62
   0   1  25    3.40    1.95
   0  -1  25    1.86    2.33
   0   1 -25    1.79    1.72
   0   1  25    1.10    1.64
   0  -1 -25   -0.22    1.61
  12   2   5   80.83    6.11
 -12  -2  -5   76.63    6.07
 -12   2  -5   77.21    6.28
   9  -3 -15  136.31    7.04
  -9  -3  15  132.63    6.79
  -9   3  15  107.99    5.34
  -9  -3  15  142.11   10.59
   2   5  19   11.16    2.16
  -2   5 -19    6.40    2.33
  -2  -5 -19    6.23    2.42
   2  -5  19    6.56    2.50
   2   5  19    8.28    2.49
 -11  -3  -8  350.44   13.80
 -11   3  -8  338.47   13.93
  11   3   8  340.13   13.67
  -6  -6 -11   11.64    2.75
   6   6  11   13.11    2.70
  -6   6 -11   11.65    2.93
   5  -1 -23    9.50    2.76
  -5   1  23    7.24    2.59
  -5  -1  23   12.06    2.61
  -5  -1  23    9.31    2.48
  -8  -3 -17   12.87    2.60
  -8   3 -17   16.40    3.13
   8  -3  17   11.18    2.27
  -8  -3 -17   14.69    2.89
   8   3  17   13.82    2.92
   7   0  21   21.86    3.30
  -7   0 -21   11.24    3.31
   7   2  20  315.33   12.48
  -7  -2 -20  299.77   11.29
   7  -2  20  328.65   12.77
  -7  -2 -20  308.87   12.13
  -7   2 -20  320.42   12.86
  -6  -3 -20   21.01    2.79
  -6   3 -20   21.20    4.09
   6  -3  20   15.53    3.04
   6   3  20   16.06    2.84
  -6  -3 -20   15.48    3.17
  -2   3  23   10.10    2.56
   2  -3 -23    9.31    2.38
  -2  -3  23    5.75    2.37
  -4   0  24   16.38    2.97
   4   0 -24   18.10    2.62
  -4   0  24   18.96    2.74
 -11   2  11   -0.02    0.99
 -11  -2  11    1.61    1.89
 -11   2  11    0.83    1.87
  11   2 -11    0.52    1.24
  -6   1 -22    8.56    3.20
   6   1  22    6.93    3.07
  -6  -1 -22    1.76    1.91
   6  -1  22    3.58    2.70
   2  -3  23   15.11    3.01
   2   3  23   16.68    2.70
  -2  -3 -23   18.54    3.56
   2   3  23   21.71    3.32
  -2   3 -23   20.69    3.09
  -5  -6  13   -0.74    1.62
  -5   6  13    0.49    1.71
   5  -6 -13    2.04    1.88
   4  -3 -22   -0.30    1.51
  -4  -3  22    0.96    1.67
  -4   3  22    2.35    2.53
   1  -1 -25   61.81    4.23
  -1   1  25   68.51    4.07
  -1  -1  25   64.19    4.34
   1   1 -25   64.07    3.96
  -1   1  25   65.56    4.00
  -1   1 -25    5.69    2.33
   1  -1  25    6.73    1.87
  -1  -1 -25    8.75    2.51
   1   1  25    7.72    2.05
   1   1  25    8.63    2.46
  -9  -3 -15   48.25    3.50
  -9   3 -15   50.33    4.28
  -9  -3 -15   53.99    3.96
   9  -3  15   51.55    3.47
  -5  -1 -23   24.92    3.67
  -5   1 -23   33.09    4.00
   5  -1  23   17.12    3.10
   5   1  23   27.89    3.43
  -8  -6   4   22.27    2.62
  -8   6   4   18.76    3.19
   8   6  -4   19.38    4.15
  -2   0  25    0.52    1.40
  -2   0  25    2.81    1.70
   2   0 -25    3.04    1.74
  -5   7   6  194.91    8.46
  -5  -7   6  177.35    8.22
   5  -7  -6  205.95    9.28
  -5   6 -13  227.90    9.54
  -5  -6 -13  213.30    9.16
   5   6  13  226.24    9.45
   4   0  24  228.59    9.90
  -4   0 -24  233.19   10.10
   3  -4 -21  233.75   10.34
  -3  -4  21  233.69   10.43
  -3   4  21  215.20    9.86
  -8  -6  -4   69.21    4.31
  -8   6  -4   81.12   15.66
   8   6   4   61.15   11.40
   8  -4 -15   -0.94    1.66
  -8  -4  15    1.82    1.34
  -8   4  15   -0.88    1.78
  -8  -4  15    1.68    2.32
 -12   1   8   13.86    3.24
 -12  -1   8   14.29    3.76
 -12   1   8    7.39    2.77
  -9   0  18    0.07    1.89
   3  -7 -10   61.27    4.40
  -3  -7  10   62.79    4.37
  -3   7  10   55.55    4.15
  -5   7  -6   10.27    2.52
   5   7   6   18.22    4.11
  -5  -7  -6   16.40    2.69
   4   3  22  125.90   15.64
   4  -3  22  143.05    7.21
   4   3  22  152.11    7.44
  -4   3 -22  145.67    7.18
  -4  -3 -22  147.81    7.22
  -2   0 -25    0.28    1.75
   2   0  25    1.79    2.31
 -11   2 -11   63.20    4.58
 -11  -2 -11   56.78    3.60
 -11  -2 -11   57.82    5.14
  11   2  11   59.57    3.96
  -3  -7 -10   68.24    4.05
   3   7  10   81.99    4.10
  10   4   9  312.88   12.76
 -10  -4  -9  317.88   12.52
 -10   4  -9  310.66   12.83
  -7  -1  21    4.05    3.21
  -7   1  21   -0.49    1.56
  -7  -1  21   -0.77    1.20
   7  -1 -21   -1.24    1.37
  -2  -7  11  108.84    5.31
   2  -7 -11   92.51    4.88
  -2   7  11   96.63   13.20
  11   4   0   42.66    6.30
 -11   4   0   43.87    6.55
 -11  -4   0   46.56    3.72
   3   4  21   10.64    2.32
  -3   4 -21   14.24    2.69
   3  -4  21    9.17    1.98
   3   4  21   10.97    2.71
  -3  -4 -21    4.99    2.11
  -9   5  -8  160.07    8.05
  -9  -5  -8  158.61    7.63
   9   5   8  165.99    8.25
  -2  -6  16   60.53    4.25
   2  -6 -16   69.32    4.68
  -2   6  16   67.23   11.64
   2   7  11   57.08   11.09
   2  -7  11   39.93    3.15
  -2  -7 -11   54.57    3.78
 -11   4   1  185.60   10.22
  11   4  -1  175.55   14.87
 -11  -4   1  170.98    8.14
  11   4   1  126.32   14.60
 -11   4  -1  132.62   15.89
 -11  -4  -1  124.17    6.48
 -12  -1  -8   30.20    3.26
  12   1   8   34.35    3.09
 -12  -1  -8   32.81    3.37
 -12   1  -8   29.82    3.52
   2   6  16    3.23    1.31
   2  -6  16   -0.38    1.42
  -2  -6 -16    0.61    1.47
  -4   5  18    3.55    1.78
   4  -5 -18    1.40    1.86
  -4  -5  18    2.06    1.94
 -11   0  13  302.22   12.96
 -12  -2   6    6.54    2.52
  12   2  -6    3.90    1.51
 -12   2   6    3.58    1.75
 -12   2   6    4.28    1.95
   5  -5 -17    2.09    2.44
  -5   5  17    1.31    2.07
  -5  -5  17    4.12    2.45
  -8  -4 -15   12.50    2.46
  -8  -4 -15   20.13    3.49
   8  -4  15    9.42    1.87
  -8   4 -15   17.54    3.06
   8   4  15   16.08    3.06
   7  -6  -9   81.68    4.94
  -7  -6   9   88.94    4.14
  -7   6   9   89.60    5.02
  -7  -6   9   91.05    4.99
   7  -3 -19   71.93    4.71
  -7   3  19   84.38    5.56
  -7  -3  19   73.64    4.50
  -7  -3  19   92.76    4.62
  -7  -4  17   38.71    2.97
  -7   4  17   39.00    3.67
  -7  -4  17   37.90    3.87
   7  -4 -17   33.11    3.47
  -7   5  14   58.90    4.56
   7  -5 -14   62.27    4.26
  -7  -5  14   58.31    4.13
   9   0  18    0.49    1.47
  -9   0 -18    4.33    2.94
 -11   4   2    1.10    1.33
 -11   4   2    4.79    1.52
  11   4  -2    2.49    1.28
 -11  -4   2    3.15    1.71
  -4   5 -18  518.22   18.30
  -4  -5 -18  448.36   16.00
   4   5  18  473.27   17.64
   4  -5  18  455.04   16.36
   4   5  18  461.91   16.47
 -12   2  -6    6.31    2.85
  12   2   6    8.09    2.14
 -12  -2  -6    8.67    2.61
  -7  -1 -21   66.40    4.78
  -7   1 -21   71.41    4.72
   7  -1  21   61.00    4.17
   7   1  21   67.89    4.63
 -11  -4  -2   37.52    3.95
 -11   4  -2   39.28    4.69
  11   4   2   34.34    5.63
  -7   6  -9   86.14    5.31
  -7  -6  -9   87.72    5.00
   7   6   9   91.50    5.18
   5  -5  17   -0.89    1.35
  -5  -5 -17    0.88    1.39
  -5  -5 -17    4.93    2.06
  -5   5 -17    2.13    1.79
   5   5  17    1.25    2.86
 -12   0   9    0.04    1.76
   9  -2 -17    4.05    2.21
  -9   2  17    4.28    2.92
  -9  -2  17   13.47    2.83
  -9  -2  17    8.44    2.81
  -4  -1  24   48.44    4.05
   4   1 -24   44.12    3.13
  -4   1  24   41.88    3.13
   4  -1 -24   36.56    3.28
  -4   1  24   51.02    4.27
  -4  -1  24   43.69    3.45
 -10   0  16   27.72    3.95
  -6  -7   0  190.90    8.17
   6   7   0  182.80   13.88
  -6   7   0  179.47   15.13
  11   0  13  160.06    7.50
 -11   0 -13  168.86    7.93
  -8   6   5   48.27    8.53
   8   6  -5   51.94   11.33
  -8  -6   5   68.24    3.98
  -7  -5 -14   39.71    3.46
  -7   5 -14   42.70    3.95
   7   5  14   39.12    3.98
  -6   7   1  108.90   14.19
   6   7  -1  113.31   15.03
  -6  -7   1  141.31    6.63
   0  -4 -22   47.16    4.37
   0  -4  22   41.77    4.11
   0   4  22   37.23    5.98
  -6   7  -1   29.41    6.29
  -6  -7  -1   35.78    3.34
   6   7   1   30.97    4.42
   7  -3  19   58.41    4.15
  -7  -3 -19   58.36    3.91
   7   3  19   59.01    4.15
  -7  -3 -19   55.16    3.94
  -7   3 -19   58.09    4.59
  -7   4 -17    3.29    2.09
  -7  -4 -17    2.50    1.73
   7  -4  17    0.94    1.34
   7   4  17    0.45    1.51
  -7  -4 -17    0.88    1.40
  -4  -7   9  148.33    7.36
  -4   7   9  150.02    7.30
   4  -7  -9  156.11    7.83
 -11   3   9   52.27    7.55
  11   3  -9    2.72    0.90
  -8   6  -5  138.26    7.64
   8   6   5  132.75   11.64
  -8  -6  -5  134.19    6.77
  -8   0  20    3.16    2.04
   0  -7 -12   -1.43    1.43
   0  -7  12    4.35    2.02
   0   7  12    1.55    1.90
   2  -1 -25    1.26    1.52
  -2   1  25    1.42    1.58
   2   1 -25    4.16    2.21
  -2   1  25    4.83    2.22
  -2  -1  25    1.73    1.54
  -4   7  -9  238.11    9.60
   4   7   9  227.88    9.27
  -4  -7  -9  221.03    9.26
 -12   0  -9    4.82    2.44
  12   0   9    2.44    1.53
 -12   0  -9    2.57    1.39
  -4   1 -24    4.48    2.68
   4  -1  24    3.06    2.49
   4   1  24    1.19    1.60
  -4  -1 -24    2.86    1.90
  11   4  -3    5.01    1.57
 -11  -4   3   11.35    2.86
 -11   4   3    8.28    2.19
 -11   4   3   11.52    2.15
  -9  -1  18   73.57    4.33
  -9   1  18   71.20    4.96
  -9  -1  18   79.21    5.14
   9  -1 -18   77.76    4.18
  -3  -2  24    4.60    2.49
   3  -2 -24    2.82    2.34
  -3   2  24    0.77    1.74
  -2  -1 -25  139.16    7.20
   2   1  25  136.67    6.56
   2  -1  25  149.02    7.51
   2   1  25  137.58    7.06
  -2   1 -25  133.15    7.04
   6   7  -2   32.64    6.00
  -6   7   2   28.52    5.90
  -6  -7   2   41.94    3.37
   9  -4 -13   42.05    4.05
  -9  -4  13   40.06    3.34
  -9   4  13   41.76    4.18
  -9  -4  13   40.67    3.77
 -11  -4  -3  244.53   10.35
  11   4   3  254.08   15.32
 -11   4  -3  251.55   11.34
   9  -2  17   79.11    4.41
  -9  -2 -17   81.95    4.21
   9   2  17   80.73    5.09
  -9   2 -17   90.69    5.60
  -9  -2 -17   82.17    4.59
   6   7   2  108.66   10.76
  -6  -7  -2  114.51    6.02
  -6   7  -2  103.73   11.43
  -8   2  19    1.12    2.11
   8  -2 -19    3.14    2.33
  -8  -2  19    1.95    1.71
  -8  -2  19    0.99    1.29
  10   5   0  106.58   19.22
 -10   5   0  130.25   14.12
 -10  -5   0  135.76    6.93
  -1   4  22    3.56    1.98
   1  -4 -22   -1.56    1.75
  -1  -4  22    2.92    2.67
 -11  -3  -9   84.92    5.12
 -11   3  -9   99.51    5.99
  11   3   9   96.51    5.13
 -10   0 -16  122.95    6.52
  10   0  16  119.42    6.46
   5  -7  -7    6.62    2.53
  -5  -7   7    1.74    1.44
  -5   7   7    2.19    1.41
  -8  -5  12  202.86    8.99
  -8  -5  12  218.00    8.95
   8  -5 -12  225.95    9.86
  -8   5  12  202.63    9.26
  -1  -4 -22    1.63    1.70
  -1   4 -22    2.61    2.27
   1   4  22    3.52    1.62
   1  -4  22    5.09    2.50
   1   4  22    7.84    2.10
 -10  -5   1    1.96    2.08
  10   5  -1    2.13    0.85
 -10   5   1    2.33    1.16
   3  -5 -19    2.68    2.65
  -3  -5  19    4.70    2.12
  -3   5  19    4.05    2.38
   1  -7 -12   29.12    3.31
  -1  -7  12   35.53    3.55
  -1   7  12   29.73    5.75
   3  -2  24   63.77    4.29
   3   2  24   74.43    4.49
  -3   2 -24   61.35    4.17
   3   2  24   63.50    8.59
  -3  -2 -24   65.33    4.48
 -10  -5  -1  223.61    9.68
  10   5   1  194.25   10.33
 -10   5  -1  207.76   16.01
   1   7  12  106.61   12.31
   1  -7  12   91.24    4.69
  -1  -7 -12   94.12    4.77
   5   7   7  327.71   12.61
  -5  -7  -7  331.27   12.63
  -5   7  -7  332.20   12.79
  10  -3 -13    2.50    2.06
 -10  -3  13    5.52    2.02
 -10  -3  13    4.38    2.46
 -10   3  13    5.45    2.67
 -11  -1  13    5.65    3.45
 -11   1  13    2.93    2.75
  -6  -5  16   93.28    5.05
   6  -5 -16   87.64    5.19
  -6   5  16   89.78    5.10
   8   0  20   50.68    4.25
  -8   0 -20   55.40    4.88
   3   5  19    0.83    1.93
   3   5  19    0.24    1.33
  -3  -5 -19   -0.20    1.44
  -3   5 -19    3.87    2.13
   3  -5  19    1.14    1.50
  -9  -4 -13  130.22    6.87
  -9   4 -13  147.97    7.61
   9   4  13  136.94    7.15
  -8   5 -12  121.13    6.89
  -8  -5 -12  123.29    6.61
   8   5  12  114.11    6.24
  -3   3  23   79.55    4.94
   3  -3 -23   80.90    4.68
  -3  -3  23   75.66    4.47
  -9   1 -18   70.25    5.12
  -9  -1 -18   65.18    4.30
   9  -1  18   65.93    4.45
   9   1  18   69.82    4.71
 -10  -5   2    4.47    1.75
 -10   5   2    8.35    1.92
  10   5  -2    3.74    1.65
  -6   6  12    3.30    2.74
  -6  -6  12    1.52    1.68
   6  -6 -12    2.14    2.53
  -6  -7   3  127.72    6.20
   6   7  -3   76.35   14.49
  -6   7   3   83.98   11.95
 -10   5  -2    3.28    1.71
  10   5   2    6.42    2.06
 -10  -5  -2    7.95    2.52
  -8   2 -19   13.03    3.87
  -8  -2 -19    9.85    2.83
  -8  -2 -19    8.60    2.18
   8  -2  19    5.91    2.23
   8   2  19    5.44    2.70
 -12   2   7    9.70    2.70
 -12   2   7    9.24    2.43
  12   2  -7    2.61    1.18
 -12  -2   7   13.92    3.20
  -6  -7  -3  431.42   15.64
   6   7   3  416.41   15.83
  -6   7  -3  398.77   16.13
  -9   5   9   16.25    3.05
  -9  -5   9   19.21    2.97
   9  -5  -9   15.49    3.16
  -6  -5 -16    3.28    2.22
  -6   5 -16    5.55    2.93
   6  -5  16    2.78    1.77
   6   5  16    3.15    1.61
  -6  -5 -16    5.72    2.10
 -12   1   9  115.85    6.66
 -12   1   9  114.50   17.63
 -12  -1   9  137.95    7.64
 -11  -4   4   58.89    4.01
 -11   4   4   53.02    7.88
  11   4  -4   50.15    7.49
 -11   4   4   57.21    3.87
   0  -5 -20   19.44    3.34
   0  -5  20   12.31    2.81
   0   5  20   20.79    3.26
 -10  -4  10    3.89    2.15
  10  -4 -10   11.88    3.13
  10   4 -10    1.35    1.41
 -10   4  10    6.76    2.86
 -10  -1  16   13.63    3.28
  10  -1 -16    9.01    2.24
 -10   1  16   12.48    3.95
   3   3  23    5.68    2.44
   3  -3  23    3.41    2.71
   3   3  23    3.61    1.61
  -3  -3 -23    3.95    2.61
  -3   3 -23    3.03    2.64
 -10  -3 -13    0.60    1.56
 -10   3 -13    6.09    3.68
 -10  -3 -13   -0.48    1.46
  10   3  13    3.43    2.05
 -10  -2  15    3.16    1.79
 -10  -2  15    1.55    1.53
 -10   2  15    3.38    2.01
  10  -2 -15    3.77    2.07
  11   1  13   23.98    3.87
 -11  -1 -13   23.00    3.26
  11  -1  13   24.47    3.19
 -11   1 -13   26.49    3.56
 -11  -1 -13   23.99    2.78
  -6  -6 -12   23.47    3.24
   6   6  12   27.92    3.45
  -6   6 -12   27.22    3.47
  -4  -6  15  152.07    8.02
  -4   6  15  159.46    8.31
   4  -6 -15  145.27    7.55
  -3   0  25   38.74    3.38
   3   0 -25   42.77    3.55
  -3   0  25   42.99    4.15
  11   4   4    4.64    2.16
 -11   4  -4    8.40    3.32
 -11  -4  -4    5.05    2.44
  -8  -6   6    1.66    1.27
  -8   6   6    2.02    1.01
   8   6  -6   -0.18    1.48
  -8   6   6    0.84    1.44
 -12  -2  -7  201.56    9.01
 -12   2  -7  196.72    9.14
  12   2   7  179.55    8.32
  -9   5  -9  117.09    7.01
   9   5   9  125.28    6.73
  -9  -5  -9  102.33    5.01
  -8  -1  20  153.46    7.20
   8  -1 -20  148.55    7.14
  -8   1  20  132.89    7.33
  -8  -1  20  186.78    8.82
   0  -6 -17    3.35    1.90
   0  -6  17    0.57    1.74
   0   6  17    3.39    1.34
  -4  -6 -15  214.25    9.35
  -4  -6 -15  211.86    8.83
  -4   6 -15  218.82    9.01
   4   6  15  210.45    8.99
   4  -6  15  219.00    9.20
  -8  -6  -6   68.66    4.61
   8   6   6   61.63   10.36
  -8   6  -6   74.54    5.57
 -12   3   0   52.37    4.59
  12   3   0   43.17    6.32
 -12   3   0   46.40    3.72
 -12  -3   0   52.76    3.98
 -12  -1  -9   -0.08    1.33
  12   1   9    3.12    1.65
 -12  -1  -9    3.62    2.44
  12  -1   9    2.18    1.60
 -12   1  -9    0.89    1.60
 -10   5   3   11.02    3.09
  10   5  -3    8.06    2.47
 -10  -5   3   12.95    2.37
 -10   4 -10  299.37   12.70
  10   4  10  291.00   12.01
 -10  -4 -10  298.49   12.07
   3   0  25   14.24    2.91
  -3   0 -25   14.06    2.91
  -1   5  20  257.50   22.33
   1  -5 -20  254.91   10.81
  -1  -5  20  232.79   10.28
 -12   3   1   36.51    3.43
 -12   3   1   35.53    4.40
  12   3  -1   30.17    4.95
 -12  -3   1   37.86    3.93
   3  -7 -11   17.13    3.12
  -3   7  11   16.90    3.41
  -3  -7  11   14.60    3.08
  10   5   3    3.53    1.46
 -10   5  -3    8.44    3.16
 -10  -5  -3    0.24    1.63
   5  -4 -20    1.74    1.56
  -5  -4  20    5.79    2.34
  -5   4  20    4.76    2.15
 -12  -3  -1  110.44    5.16
  12   3   1  113.57   16.58
 -12   3  -1  117.74    6.82
   1  -5  20  136.73    7.04
  -1  -5 -20  141.23    7.27
   1   5  20  134.20   20.67
   3  -6 -16  119.08    6.94
  -3   6  16  112.66    5.68
  -3  -6  16  108.74    5.90
   3   7  11  272.90   10.48
  -3  -7 -11  239.74    9.79
 -10  -2 -15   28.74    3.04
 -10  -2 -15   32.08    3.42
 -10   2 -15   28.70    4.03
  10   2  15   32.26    3.86
  10  -2  15   31.91    3.03
 -10   1 -16    9.26    3.01
 -10  -1 -16    4.75    1.91
  10  -1  16    9.00    2.30
  10   1  16    6.13    2.49
 -10  -1 -16   10.63    2.60
  -6  -7   4   27.20    3.25
  -6   7   4   18.13    3.88
   6   7  -4   19.25    3.67
   3   6  16   24.74    5.30
   3  -6  16   24.60    3.06
   3   6  16   27.16    2.82
  -3  -6 -16   27.57    3.27
   7  -6 -10  235.18   10.33
  -7   6  10  219.62    9.75
  -7  -6  10  217.14    9.74
  -7  -6  10  210.65    8.49
  -2   4  22    6.37    2.76
   2  -4 -22    6.09    2.55
  -2  -4  22    7.74    2.61
  -1  -6  17    7.47    2.11
  -1   6  17   11.63    2.44
   1  -6 -17    7.58    2.81
   6   7   4  245.23   13.92
  -6  -7  -4  251.05   10.26
  -6   7  -4  246.59   13.35
 -11  -2 -12  146.10    7.16
  11  -2  12  136.60    6.31
 -11   2 -12  145.83    7.66
 -11  -2 -12  138.58    6.57
  11   2  12  148.16    7.37
 -12   3   2   77.32    4.49
 -12   3   2   70.90   10.49
  12   3  -2   64.79    9.18
 -12  -3   2   67.84    4.39
   1   6  17   45.05    7.62
  -1  -6 -17   43.49    3.72
   1  -6  17   41.20    3.77
   6  -2 -22   12.69    2.68
  -6   2  22    7.24    2.60
  -6  -2  22   15.88    2.77
  -6  -2  22    9.03    2.31
  -8   1 -20   21.38    3.76
  -8  -1 -20   19.19    3.34
   8  -1  20   22.02    2.95
   8   1  20   23.83    3.51
  -5  -6  14  100.98    5.49
   5  -6 -14  100.17    5.48
  -5   6  14  110.21    5.64
  -5  -4 -20    3.85    2.19
  -5   4 -20    5.72    2.86
   5   4  20    2.89    2.18
   5  -4  20    6.52    2.19
  -2  -7  12  178.43    8.62
   2  -7 -12  166.00    8.13
  -2   7  12  178.55    8.68
 -12   3  -2   21.74    3.49
 -12  -3  -2   22.37    2.92
  12   3   2   21.25    3.86
  -2   4 -22  161.16    7.46
   2   4  22  138.79   10.89
  -2  -4 -22  137.16    7.06
   2  -4  22  139.75    7.15
   2   4  22  137.20    6.64
   2  -7  12    9.04    2.70
  -2  -7 -12    3.80    1.47
   2   7  12    3.06    1.73
   7   6  10   59.35    4.55
  -7  -6 -10   55.28    3.92
  -7   6 -10   59.50    4.25
   0  -2  25   41.13    3.50
   0   2  25   32.70    3.20
   0   2 -25   43.60    3.93
   0   2  25   36.87    3.27
   0  -2 -25   39.64    3.42
   9  -3 -16   63.99    4.21
  -9  -3  16   61.40    4.32
  -9  -3  16   62.03    4.12
  -9   3  16   48.52    4.01
 -12   0  10  682.47   23.93
   6  -4 -19    2.64    1.76
  -6  -4  19    3.68    2.46
  -6   4  19   -0.90    1.84
 -13   0   0    0.99    1.65
 -11  -4   5  194.78    8.68
 -11   4   5  220.91   15.04
 -11   4   5  211.71    9.25
  11   4  -5  213.72   14.68
  -5   2  23    0.32    1.49
  -5  -2  23    1.65    1.50
   5  -2 -23    0.69    1.48
  -8   3  18   11.40    3.12
   8  -3 -18    2.19    1.66
  -8  -3  18    5.95    2.25
  -8  -3  18    7.14    2.71
[truncated: 143,729 more chars]
