# Supplementary material for: Crystal structure of poly[[aqua­(μ2-pyrazine-κ2N:N′)(μ2-2,3,5,6-tetra­chloro­benzene-1,4-di­car­boxyl­ato-κ2O1:O4)copper(II)] hemihydrate]
Source: Acta Crystallogr E Crystallogr Commun. 2025 Apr 24;81(Pt 5):429–32. doi: 10.1107/S2056989025003457 (PMC12054766; doi:10.1107/S2056989025003457)
Supplement: Supplementary file 2 [file e-81-00429-Isup2.hkl]

data_I                                                                          
_shelx_title ' CuClKumagaiXX'                                                   
_shelx_refln_list_code          4                                               
_shelx_F_calc_maximum      234.57                                               
_exptl_crystal_F_000       936.00                                               
_reflns_d_resolution_high  0.7697                                               
                                                                                
loop_                                                                           
 _space_group_symop_operation_xyz                                               
 'x, y, z'                                                                      
 '-x+1/2, y+1/2, -z+1/2'                                                        
 '-x, -y, -z'                                                                   
 'x-1/2, -y-1/2, z-1/2'                                                         
                                                                                
_cell_length_a    10.9755                                                       
_cell_length_b     6.7837                                                       
_cell_length_c    21.8026                                                       
_cell_angle_alpha  90.000                                                       
_cell_angle_beta   90.222                                                       
_cell_angle_gamma  90.000                                                       
                                                                                
_shelx_F_squared_multiplier     1.000                                           
                                                                                
loop_                                                                           
 _refln_index_h                                                                 
 _refln_index_k                                                                 
 _refln_index_l                                                                 
 _refln_F_squared_calc                                                          
 _refln_F_squared_meas                                                          
 _refln_F_squared_sigma                                                         
 _refln_observed_status                                                         
   2   0   0      17938.44      18237.14       392.13 o                         
   4   0   0        173.68        159.13         6.23 o                         
   6   0   0       5762.64       6080.84       115.13 o                         
   8   0   0         41.19         24.87         4.67 o                         
  10   0   0          2.78          2.06         3.68 o                         
  12   0   0         54.84         66.58        16.79 o                         
  14   0   0       2153.98       2428.38       129.16 o                         
   1   1   0        195.47        235.39         3.15 o                         
   2   1   0        159.00        192.83         3.21 o                         
   3   1   0        219.18        217.50         4.81 o                         
   4   1   0      15237.09      15868.58       108.44 o                         
   5   1   0      10579.46      10864.87        76.85 o                         
   6   1   0       1939.48       1890.40        45.34 o                         
   7   1   0       5534.64       5506.62       100.35 o                         
   8   1   0        171.31        198.89         6.57 o                         
   9   1   0       3029.34       3069.28        47.20 o                         
  10   1   0       1345.25       1440.81        19.68 o                         
  11   1   0        124.69        121.99         6.78 o                         
  12   1   0        848.12        831.64        21.08 o                         
  13   1   0        913.05        907.26        37.85 o                         
  14   1   0        489.48        539.10        22.19 o                         
   0   2   0         71.49         77.25         3.50 o                         
   1   2   0      36281.53      35657.71       269.45 o                         
   2   2   0        975.56        960.43        11.39 o                         
   4   2   0        105.84        126.62         3.57 o                         
   5   2   0       5066.15       5124.71        53.84 o                         
   6   2   0         86.80         76.46         3.02 o                         
   7   2   0        502.62        448.71        13.18 o                         
   8   2   0       1256.26       1269.49        33.61 o                         
   9   2   0         30.99         41.46         5.24 o                         
  10   2   0        735.81        743.78        22.64 o                         
  11   2   0        180.75        165.48         9.35 o                         
  12   2   0         37.62         31.28         5.55 o                         
  13   2   0       1488.24       1660.98        46.97 o                         
   1   3   0       4583.91       4870.21        25.12 o                         
   2   3   0        910.13        970.46        13.81 o                         
   3   3   0       4999.72       5243.96        63.94 o                         
   4   3   0         43.92         30.12         2.30 o                         
   5   3   0       9613.75       9777.59       169.45 o                         
   6   3   0      12571.56      12651.84       309.04 o                         
   7   3   0         57.30         40.28         7.80 o                         
   8   3   0       9255.44       9234.88       346.73 o                         
   9   3   0        241.24        263.02        11.53 o                         
  10   3   0        285.57        302.66        12.60 o                         
  11   3   0       3104.17       3305.98        72.14 o                         
  12   3   0        253.56        253.79        11.50 o                         
  13   3   0        209.90        200.47        14.30 o                         
   0   4   0       1603.02       1456.95        44.24 o                         
   1   4   0         13.89         22.72         2.47 o                         
   2   4   0       1191.33        991.96        15.09 o                         
   3   4   0        234.22        250.56         5.18 o                         
   4   4   0       4715.88       4492.82        55.32 o                         
   5   4   0        388.44        343.27        11.26 o                         
   6   4   0       2907.02       2804.97        54.13 o                         
   7   4   0        753.83        696.33        18.04 o                         
   8   4   0         62.39         62.72         5.18 o                         
   9   4   0        100.56        105.51         7.95 o                         
  10   4   0         47.68         41.56         6.65 o                         
  11   4   0        237.75        231.85        14.73 o                         
  12   4   0       1240.69       1283.57        32.94 o                         
   1   5   0          0.16          8.95         3.69 o                         
   2   5   0          4.08          6.71         1.74 o                         
   3   5   0          7.61          8.87         2.03 o                         
   4   5   0        778.38        798.34        19.27 o                         
   5   5   0       2167.49       2177.48        63.64 o                         
   6   5   0        386.88        390.79        12.00 o                         
   7   5   0       1035.30       1001.52        27.77 o                         
   8   5   0        175.89        192.87        13.11 o                         
   9   5   0        201.68        177.06        18.13 o                         
  10   5   0        625.96        678.68        38.01 o                         
  11   5   0        201.72        211.49        20.72 o                         
   0   6   0         37.56         40.37         5.25 o                         
   1   6   0        473.45        511.71        12.14 o                         
   2   6   0        654.97        650.26        23.24 o                         
   3   6   0       2057.81       2114.97        58.47 o                         
   4   6   0         40.49         57.39        12.08 o                         
   5   6   0       1542.83       1525.03        60.26 o                         
   6   6   0       1337.27       1369.21        44.45 o                         
   7   6   0         78.57         98.09        12.66 o                         
   8   6   0        351.95        387.70        41.84 o                         
   9   6   0         29.44         29.99         8.88 o                         
  10   6   0         86.81         76.94        11.60 o                         
   1   7   0        120.40        100.01         8.80 o                         
   2   7   0        286.76        289.89        18.50 o                         
   3   7   0        342.13        334.02        15.73 o                         
   4   7   0        257.30        295.37        30.82 o                         
   5   7   0         89.94        108.72        18.15 o                         
   6   7   0        980.90        958.74        32.68 o                         
   7   7   0       1130.99       1163.38        99.69 o                         
   8   7   0         16.15         10.43         4.05 o                         
   3   8   0          4.39          7.06         4.23 o                         
   4   8   0        124.05        115.19        22.28 o                         
   5   8   0         91.42         84.31        12.64 o                         
 -13   0   1        767.07        789.92        39.32 o                         
 -11   0   1      11364.61      10404.64       255.57 o                         
  -9   0   1       4044.67       3878.79        65.26 o                         
  -7   0   1        482.06        428.74        15.76 o                         
  -5   0   1       2713.12       2824.79        93.47 o                         
  -3   0   1       3855.97       3711.75        52.88 o                         
  -1   0   1         61.69         52.28         2.32 o                         
   3   0   1      55025.35      57191.34      1224.42 o                         
   5   0   1      53502.89      58566.36      1129.56 o                         
   7   0   1        162.34        183.59         8.27 o                         
   9   0   1       1510.42       1418.65        21.93 o                         
  11   0   1       1222.03       1190.26        25.97 o                         
  13   0   1         39.12         28.57        13.11 o                         
 -14   1   1        343.10        401.69        29.85 o                         
 -13   1   1         12.61         11.10         4.64 o                         
 -12   1   1        691.08        681.85        35.14 o                         
 -11   1   1        582.61        615.80        20.40 o                         
 -10   1   1        592.47        610.80        14.38 o                         
  -9   1   1        331.96        334.47        12.21 o                         
  -8   1   1        100.27         92.14         4.19 o                         
  -7   1   1       5846.34       5750.13       118.00 o                         
  -6   1   1        453.68        410.96         8.49 o                         
  -5   1   1       7846.03       7890.20       156.41 o                         
  -4   1   1      15003.51      13941.50       316.44 o                         
  -3   1   1       1554.61       1802.67        52.91 o                         
  -2   1   1         12.04         29.59         2.85 o                         
  -1   1   1         55.26         44.71         3.24 o                         
   0   1   1       4970.99       5273.00        49.92 o                         
   1   1   1       1855.48       1992.79        27.77 o                         
   2   1   1          3.14         21.93         3.01 o                         
   3   1   1       2376.26       2249.73        48.35 o                         
   4   1   1       8727.68       9356.44        55.81 o                         
   5   1   1        711.54        673.96        12.80 o                         
   6   1   1       1169.97       1181.70        17.83 o                         
   7   1   1       5829.46       6065.96        70.44 o                         
   8   1   1        943.05        952.08        18.07 o                         
   9   1   1       1038.73       1065.54        23.69 o                         
  10   1   1        217.39        240.77         7.10 o                         
  11   1   1        896.99        792.91        14.43 o                         
  12   1   1       1476.17       1493.12        27.98 o                         
  13   1   1        348.14        343.89        14.54 o                         
  14   1   1          8.28         23.27         8.58 o                         
 -13   2   1         27.48         35.22         7.02 o                         
 -12   2   1       1112.74       1158.74        33.72 o                         
 -11   2   1         77.60         83.23         6.86 o                         
 -10   2   1       3102.50       3288.89        59.35 o                         
  -9   2   1          1.02          4.04         3.18 o                         
  -8   2   1       1148.16       1143.33        28.40 o                         
  -7   2   1         28.10         26.95         3.39 o                         
  -6   2   1        120.09        112.29         9.79 o                         
  -5   2   1       2103.61       2076.55        63.66 o                         
  -4   2   1        679.26        750.73        15.38 o                         
  -3   2   1        810.25        844.46        21.10 o                         
  -2   2   1          3.75         13.41         1.41 o                         
  -1   2   1          2.52         11.99         1.25 o                         
   0   2   1       2925.61       2906.65        73.96 o                         
   1   2   1        400.12        409.88         7.37 o                         
   2   2   1       4168.94       4106.88        66.17 o                         
   3   2   1         47.57         46.21         1.96 o                         
   4   2   1       8604.39       8526.28        56.42 o                         
   5   2   1          5.51          5.21         1.84 o                         
   6   2   1       1748.54       1665.19        24.24 o                         
   7   2   1       2167.64       2215.24        24.26 o                         
   8   2   1       1013.10        955.17        17.01 o                         
   9   2   1         11.23         11.74         2.78 o                         
  10   2   1       1200.36       1143.69        19.44 o                         
  11   2   1       1308.05       1285.17        27.65 o                         
  12   2   1         95.85        100.20         8.01 o                         
  13   2   1        271.49        301.92        11.48 o                         
 -13   3   1         65.49         57.89         8.13 o                         
 -12   3   1        158.29        183.17        10.40 o                         
 -11   3   1        442.44        473.47        16.01 o                         
 -10   3   1        141.02        146.52         9.03 o                         
  -9   3   1        349.24        306.36        12.42 o                         
  -8   3   1       2231.33       2137.85        56.73 o                         
  -7   3   1        275.35        255.83        11.13 o                         
  -6   3   1      14537.54      14018.73       431.53 o                         
  -5   3   1       9224.15       9031.18       132.26 o                         
  -4   3   1        134.08        186.50         4.09 o                         
  -3   3   1      24705.64      25398.36       519.88 o                         
  -2   3   1       6530.61       6489.06       107.11 o                         
  -1   3   1      10704.30      11456.82       196.83 o                         
   0   3   1      18427.89      19067.37       316.75 o                         
   1   3   1        326.79        293.27        11.89 o                         
   2   3   1          3.27          4.66         1.33 o                         
   3   3   1        240.57        270.68         6.27 o                         
   4   3   1        554.90        570.48         9.58 o                         
   5   3   1       1256.46       1271.17        24.91 o                         
   6   3   1         71.94         83.82         3.98 o                         
   7   3   1         75.26         66.23         3.71 o                         
   8   3   1       3377.61       3441.18        49.80 o                         
   9   3   1        380.01        404.40        14.68 o                         
  10   3   1        508.08        487.83        14.70 o                         
  11   3   1       2240.28       2389.94        43.39 o                         
  12   3   1        598.16        579.66        20.45 o                         
  13   3   1        706.53        765.43        22.90 o                         
 -12   4   1         10.71         14.90         5.22 o                         
 -11   4   1        856.45        904.74        29.96 o                         
 -10   4   1          4.00          9.04         3.46 o                         
  -9   4   1        925.00       1041.54        23.44 o                         
  -8   4   1        112.40        103.03         7.25 o                         
  -7   4   1       1540.75       1459.44        43.79 o                         
  -6   4   1        193.30        194.15         9.69 o                         
  -5   4   1         19.50         16.11         4.05 o                         
  -4   4   1         72.78         86.23         4.26 o                         
  -3   4   1        464.21        488.69         8.53 o                         
  -2   4   1        490.80        473.12         9.31 o                         
  -1   4   1       2505.95       2665.69        26.60 o                         
   0   4   1         12.94         13.80         2.28 o                         
   1   4   1      11548.93      11893.84        98.10 o                         
   2   4   1         95.80         83.62         3.74 o                         
   3   4   1       4037.41       3948.54        47.61 o                         
   4   4   1         34.62         39.27         2.44 o                         
   5   4   1       2763.01       2837.93        37.80 o                         
   6   4   1        120.03        141.48        14.38 o                         
   7   4   1       4048.89       4132.81        48.66 o                         
   8   4   1        363.15        377.82        14.56 o                         
   9   4   1       2631.51       2633.02       120.05 o                         
  10   4   1        691.89        732.60        27.95 o                         
  11   4   1        584.85        642.85        28.41 o                         
  12   4   1        201.50        202.96        14.54 o                         
 -11   5   1         16.88         13.76        10.05 o                         
 -10   5   1          4.38         11.09         3.33 o                         
  -9   5   1        178.17        194.46        13.69 o                         
  -8   5   1          4.37         -0.67         3.49 o                         
  -7   5   1        426.93        386.70        11.31 o                         
  -6   5   1        564.93        582.40        21.86 o                         
  -5   5   1       1318.27       1325.51        63.36 o                         
  -4   5   1       1535.45       1539.09        55.89 o                         
  -3   5   1        708.55        712.92        17.81 o                         
  -1   5   1       5738.09       5441.62       192.60 o                         
   0   5   1       2999.14       2985.67        58.87 o                         
   1   5   1       1245.26       1295.91        21.67 o                         
   2   5   1         81.48         77.78         3.93 o                         
   3   5   1        221.33        236.65         6.38 o                         
   4   5   1         20.93         21.53         3.57 o                         
   5   5   1         14.03         15.24         6.55 o                         
   6   5   1        227.07        244.55        14.42 o                         
   7   5   1        104.02         92.86         8.94 o                         
   8   5   1        440.07        469.46        23.66 o                         
   9   5   1         29.83         11.06         6.09 o                         
  10   5   1       1098.28       1077.10        38.61 o                         
  11   5   1        346.06        429.71        49.20 o                         
 -10   6   1        284.87        287.57        22.98 o                         
  -9   6   1        994.66        963.41        35.11 o                         
  -8   6   1        848.07        894.36        80.50 o                         
  -7   6   1        204.88        182.87        14.77 o                         
  -6   6   1        181.12        159.74        11.89 o                         
  -5   6   1       1081.12       1103.44        61.36 o                         
  -4   6   1         22.34         23.75         5.10 o                         
  -3   6   1        938.22        850.72        46.41 o                         
  -2   6   1          1.65         15.29         4.19 o                         
  -1   6   1       1676.12       1724.11        36.75 o                         
   0   6   1       3945.53       4101.96        94.81 o                         
   1   6   1        622.75        617.74        11.61 o                         
   2   6   1       1847.72       1933.95        33.42 o                         
   3   6   1         59.42         63.00         6.58 o                         
   4   6   1        678.21        760.97        28.32 o                         
   5   6   1         44.28         53.09         7.33 o                         
   6   6   1       4794.50       5132.56       151.50 o                         
   7   6   1         36.15         26.45         6.59 o                         
   8   6   1       1315.49       1328.82        65.31 o                         
   9   6   1        141.75        136.91        20.07 o                         
  10   6   1        377.69        396.29        43.57 o                         
  -8   7   1         70.96         63.45         8.97 o                         
  -7   7   1        966.99        953.47        75.56 o                         
  -6   7   1        669.23        685.45        63.94 o                         
  -5   7   1       1622.24       1504.64        97.47 o                         
  -4   7   1        917.64        880.06        58.85 o                         
  -3   7   1        517.01        452.27        14.87 o                         
  -2   7   1       1649.68       1525.84        62.07 o                         
  -1   7   1        615.22        555.93        11.69 o                         
   0   7   1       1305.67       1246.65        34.58 o                         
   1   7   1       1006.85        950.00        26.75 o                         
   2   7   1        431.72        431.64        12.55 o                         
   3   7   1         40.17         36.37         5.03 o                         
   4   7   1         73.22         79.03        10.72 o                         
   5   7   1          2.75          4.52         4.79 o                         
   6   7   1        173.65        171.74        12.56 o                         
   7   7   1        158.69        193.22        20.34 o                         
   8   7   1          0.76          8.19         4.38 o                         
  -5   8   1         11.53         20.26        10.72 o                         
  -4   8   1         93.21         68.55        11.54 o                         
  -3   8   1          1.91         -1.04         3.18 o                         
  -2   8   1         19.19          8.55         5.17 o                         
   3   8   1        270.06        303.27        39.24 o                         
   4   8   1         19.99         14.70         3.99 o                         
   5   8   1       1919.84       1961.14        77.28 o                         
 -14   0   2       1149.98       1325.00        77.41 o                         
 -12   0   2         59.35         66.76        12.54 o                         
 -10   0   2       1940.40       1638.05        31.09 o                         
  -8   0   2      16073.87      15583.37       278.68 o                         
  -6   0   2       9187.39       8414.00       284.64 o                         
  -2   0   2       5720.39       5197.43       133.96 o                         
   0   0   2         24.96          7.12         2.35 o                         
   2   0   2          7.75         17.46         3.34 o                         
   4   0   2       1146.96       1263.76        21.58 o                         
   6   0   2       8358.79       8588.54       138.61 o                         
   8   0   2       2431.13       2422.57        35.46 o                         
  10   0   2       1157.65       1254.43        25.34 o                         
  12   0   2       3732.05       3580.92        90.45 o                         
  14   0   2        506.28        530.62        37.88 o                         
 -14   1   2         41.91         35.46        10.37 o                         
 -13   1   2        767.80        727.71        28.62 o                         
 -12   1   2        476.62        469.97        13.73 o                         
 -11   1   2          8.62         24.32         4.06 o                         
 -10   1   2          2.46         18.55         5.50 o                         
  -9   1   2        290.51        335.71         8.91 o                         
  -8   1   2        942.92        986.45        15.66 o                         
  -7   1   2        833.53        817.72        18.90 o                         
  -6   1   2          5.41          6.55         2.32 o                         
  -4   1   2       2714.70       2235.87        83.34 o                         
  -3   1   2       1539.70       1794.56        43.56 o                         
  -2   1   2         18.53         18.33         4.43 o                         
  -1   1   2         19.77         24.22         1.51 o                         
   0   1   2      14796.25      16275.84       199.10 o                         
   1   1   2      10512.57      10810.41       140.13 o                         
   2   1   2       1147.80       1057.07        16.88 o                         
   3   1   2       1164.87       1400.56        14.06 o                         
   4   1   2        171.90        259.11         7.02 o                         
   5   1   2       3088.88       3223.22        35.71 o                         
   6   1   2      10805.31      11551.01       102.68 o                         
   7   1   2       8987.72       9454.12        59.43 o                         
   8   1   2       2157.39       2149.11        22.79 o                         
   9   1   2        178.82        163.78         6.29 o                         
  10   1   2       1507.43       1460.19        20.77 o                         
  11   1   2       1672.40       1433.88        25.07 o                         
  12   1   2        653.20        569.62        15.79 o                         
  13   1   2          1.33          0.26         4.01 o                         
  14   1   2          8.40         17.43         8.06 o                         
 -13   2   2        754.11        769.53        47.99 o                         
 -12   2   2        109.21        111.62         8.42 o                         
 -11   2   2         22.82         20.44         4.58 o                         
 -10   2   2        115.05        115.48         7.76 o                         
  -9   2   2         51.32         56.38         5.40 o                         
  -8   2   2        317.55        337.84        12.10 o                         
  -7   2   2       5356.37       5156.48       135.45 o                         
  -6   2   2          7.21          2.94         1.48 o                         
  -5   2   2       2618.97       2556.11        60.76 o                         
  -4   2   2       2598.04       2527.48        53.73 o                         
  -3   2   2       2207.04       1915.65        49.40 o                         
  -2   2   2        232.69        263.74         4.04 o                         
  -1   2   2       1077.48        877.17        21.69 o                         
   0   2   2      16192.19      17063.69       203.74 o                         
   1   2   2       1635.61       1697.82        24.55 o                         
   2   2   2       7314.54       7999.80        83.20 o                         
   3   2   2        125.99        144.86         4.30 o                         
   4   2   2       2058.00       2086.01        36.77 o                         
   5   2   2       8588.78       8929.57        49.34 o                         
   6   2   2        719.41        683.40        22.95 o                         
   7   2   2       2193.08       2182.76        28.84 o                         
   8   2   2        326.55        343.94         8.83 o                         
   9   2   2        264.34        222.76         6.62 o                         
  10   2   2        289.45        304.69        14.94 o                         
  11   2   2       2667.14       2596.31        35.11 o                         
  12   2   2        171.55        162.50         9.27 o                         
  13   2   2       1036.11       1017.38        29.83 o                         
 -13   3   2        482.52        483.86        22.58 o                         
 -12   3   2        411.17        368.31        14.63 o                         
 -11   3   2        244.00        286.70        13.45 o                         
 -10   3   2        130.78        118.61         8.19 o                         
  -9   3   2       1034.67       1055.67        20.70 o                         
  -8   3   2        559.77        553.25        16.45 o                         
  -7   3   2       2014.97       1786.06        53.39 o                         
  -6   3   2        282.34        323.99        10.98 o                         
  -5   3   2       1550.64       1500.57        44.98 o                         
  -4   3   2       1864.88       1880.13        65.03 o                         
  -3   3   2       8330.30       8770.85       171.79 o                         
  -2   3   2       4715.98       4391.70        74.15 o                         
  -1   3   2       6679.31       7033.55        89.14 o                         
   0   3   2      24736.26      25096.60       326.16 o                         
   1   3   2      10334.14      10728.48        92.45 o                         
   2   3   2       1908.77       1711.37        22.78 o                         
   3   3   2       6317.97       6560.34        53.60 o                         
   4   3   2        705.49        624.74        12.39 o                         
   5   3   2       2056.18       2209.41        26.09 o                         
   6   3   2       1505.15       1617.90        25.49 o                         
   7   3   2        472.27        501.14         9.46 o                         
   8   3   2         21.50         30.46         5.02 o                         
   9   3   2        377.23        343.60        13.20 o                         
  10   3   2         13.98          9.22         4.15 o                         
  11   3   2         55.15         46.62         6.70 o                         
  12   3   2        131.01        112.13         9.92 o                         
  13   3   2        261.60        298.32        19.67 o                         
 -12   4   2       1733.43       1790.56        36.33 o                         
 -11   4   2          0.76         14.44         3.67 o                         
 -10   4   2       4113.43       4565.03        48.71 o                         
  -9   4   2         57.64         39.71         5.80 o                         
  -8   4   2       3103.46       2997.17        50.28 o                         
  -7   4   2        213.28        207.59        10.05 o                         
  -6   4   2       3544.20       3222.99       128.88 o                         
  -5   4   2         24.89         20.68         5.78 o                         
  -4   4   2       1528.36       1396.65        37.07 o                         
  -3   4   2       3767.57       3678.70        54.42 o                         
  -2   4   2       1000.90        923.35        18.33 o                         
  -1   4   2        665.36        692.29        24.08 o                         
   0   4   2       1134.34       1039.82        17.86 o                         
   1   4   2       1066.40        928.52        24.56 o                         
   2   4   2        891.03        903.42        27.01 o                         
   3   4   2       1804.97       1781.26        28.70 o                         
   4   4   2       5192.06       5162.67        82.70 o                         
   5   4   2         82.36         78.73         3.21 o                         
   6   4   2      13401.85      13930.96       238.89 o                         
   7   4   2          3.45         10.18         5.42 o                         
   8   4   2       1580.86       1683.94        22.95 o                         
   9   4   2         31.52         24.77         5.94 o                         
  10   4   2       1808.14       1871.18        71.40 o                         
  11   4   2        180.28        191.79        13.63 o                         
  12   4   2       2349.82       2450.64        37.19 o                         
 -11   5   2        189.17        169.71        17.15 o                         
 -10   5   2         44.53         29.47         7.12 o                         
  -9   5   2         20.73          7.33         4.78 o                         
  -8   5   2         28.44         18.36         3.90 o                         
  -7   5   2        212.52        183.49        14.93 o                         
  -6   5   2         39.34         40.51         6.80 o                         
  -5   5   2        106.25         72.67         9.11 o                         
  -4   5   2        279.49        305.89        10.55 o                         
  -3   5   2       1120.23       1186.19        29.90 o                         
  -2   5   2        206.75        202.39        12.34 o                         
  -1   5   2       6732.78       6843.08        61.92 o                         
   0   5   2       2935.62       2896.19        34.83 o                         
   1   5   2        122.50        133.21         4.94 o                         
   2   5   2       2890.84       2967.52        33.20 o                         
   3   5   2        468.61        514.88        10.05 o                         
   4   5   2       1041.84       1064.47        22.94 o                         
   5   5   2       1670.60       1667.40        28.64 o                         
   6   5   2         16.60         15.15         5.08 o                         
   7   5   2         13.28         16.12         7.87 o                         
   8   5   2         90.38        107.53        10.05 o                         
   9   5   2        143.26        125.08        22.05 o                         
  10   5   2         35.91         28.80         6.59 o                         
  11   5   2          8.56         11.49         5.23 o                         
 -10   6   2          6.04          9.60         4.76 o                         
  -9   6   2       1548.63       1649.49        52.13 o                         
  -8   6   2          8.53          6.76         4.52 o                         
  -7   6   2       1355.61       1318.45       100.01 o                         
  -6   6   2        595.76        607.35        43.28 o                         
  -5   6   2       2008.35       1991.42       143.61 o                         
  -4   6   2          8.11          8.86         3.36 o                         
  -3   6   2        410.73        400.30        24.32 o                         
  -2   6   2       2684.08       2774.18        40.53 o                         
  -1   6   2        157.10        135.18         5.96 o                         
   0   6   2        173.60        196.64         7.66 o                         
   1   6   2        391.07        399.37         8.93 o                         
   2   6   2        970.07        965.89        19.77 o                         
   3   6   2        393.56        404.90        16.05 o                         
   4   6   2          6.55         10.23         6.10 o                         
   5   6   2       2547.21       2534.01        60.05 o                         
   6   6   2         94.28        102.09         9.19 o                         
   7   6   2       1536.04       1599.84        37.84 o                         
   8   6   2          5.82         12.19         5.20 o                         
   9   6   2       1815.49       1850.53        96.57 o                         
  10   6   2          9.69         10.19         4.61 o                         
  -8   7   2          3.80          9.48         3.47 o                         
  -7   7   2        139.11        115.40        19.33 o                         
  -6   7   2        183.98        196.35        23.09 o                         
  -5   7   2       1539.33       1496.75       121.80 o                         
  -4   7   2        226.18        210.99        16.98 o                         
  -3   7   2         22.46         17.39         4.15 o                         
  -2   7   2       3865.99       3737.23       171.64 o                         
  -1   7   2        721.99        661.89        33.97 o                         
   0   7   2       1990.86       1801.00        71.11 o                         
   1   7   2       2121.15       1996.30        51.20 o                         
   2   7   2        404.46        355.00        13.32 o                         
   3   7   2       1042.48       1015.85        24.44 o                         
   4   7   2       1481.91       1560.85        47.20 o                         
   5   7   2        798.39        844.83        25.60 o                         
   6   7   2        578.90        571.52        24.44 o                         
   7   7   2         20.89         20.78         7.45 o                         
   8   7   2         84.83         72.70        11.20 o                         
  -5   8   2         58.02         30.00        12.95 o                         
  -4   8   2        217.01        173.17        30.75 o                         
  -3   8   2          3.84          0.88         8.73 o                         
  -2   8   2        286.27        202.57        54.88 o                         
   2   8   2        235.26        296.00        18.28 o                         
   3   8   2          2.38         10.72         5.20 o                         
   4   8   2          8.13          0.34         6.08 o                         
   5   8   2         48.11         53.30        11.11 o                         
 -13   0   3         50.97         44.54        14.08 o                         
 -11   0   3       3541.94       3857.45        64.94 o                         
  -9   0   3         35.18         25.85        14.24 o                         
  -7   0   3        393.04        434.67        13.51 o                         
  -3   0   3      53656.81      49434.66       953.24 o                         
  -1   0   3       9454.11       8922.96       146.12 o                         
   1   0   3      12932.15      14117.55       245.71 o                         
   3   0   3       5740.83       6298.70       110.06 o                         
   5   0   3        282.45        305.00         8.27 o                         
   7   0   3        452.62        411.25        11.85 o                         
   9   0   3        780.34        816.91        20.50 o                         
  11   0   3       1048.38        970.08        21.76 o                         
  13   0   3       4128.10       4371.84       144.98 o                         
 -14   1   3         15.50         30.37        10.27 o                         
 -13   1   3        889.94        968.62        29.89 o                         
 -12   1   3       2085.81       2258.74        54.57 o                         
 -11   1   3       1141.53       1117.00        35.12 o                         
 -10   1   3       1655.37       1683.22        56.12 o                         
  -9   1   3        863.12        901.90        23.48 o                         
  -8   1   3         15.36         13.25         3.46 o                         
  -7   1   3          3.87          8.47         1.99 o                         
  -5   1   3        883.35        820.52        15.92 o                         
  -3   1   3      19502.43      19979.00       196.74 o                         
  -2   1   3        444.92        502.16        13.79 o                         
  -1   1   3       2576.59       2800.91        54.21 o                         
   0   1   3      14270.26      15212.54       153.26 o                         
   1   1   3       3542.45       3959.70        45.98 o                         
   2   1   3         16.17         30.58         2.04 o                         
   3   1   3       1327.80       1169.02        12.13 o                         
   4   1   3       8122.00       8051.40        48.42 o                         
   5   1   3       9403.72      10362.62        49.76 o                         
   6   1   3       3400.81       3538.23        29.60 o                         
   7   1   3        570.50        625.82        12.11 o                         
   8   1   3        780.02        836.29        13.89 o                         
   9   1   3       2764.57       2832.74        25.70 o                         
  10   1   3       4540.80       4510.63        50.05 o                         
  11   1   3       3458.30       3459.23        63.55 o                         
  12   1   3        646.68        624.25        18.34 o                         
  13   1   3        200.16        225.74         9.59 o                         
  14   1   3        879.96        884.94        31.60 o                         
 -13   2   3         97.65        105.53         8.42 o                         
 -12   2   3         98.38         90.14         8.29 o                         
 -11   2   3        151.76        164.33         9.84 o                         
 -10   2   3        229.75        220.33        11.03 o                         
  -9   2   3          1.41          4.19         2.89 o                         
  -8   2   3          7.60         12.66         3.10 o                         
  -6   2   3       6220.76       5913.32       197.30 o                         
  -5   2   3         78.21         80.69         3.07 o                         
  -4   2   3       3211.08       2589.20        36.45 o                         
  -3   2   3       1869.43       1863.62        23.47 o                         
  -2   2   3        234.98        154.24         5.99 o                         
  -1   2   3       1185.08       1092.66        20.72 o                         
   0   2   3       6555.60       6750.14        32.81 o                         
   1   2   3       4270.12       4690.80        23.07 o                         
   2   2   3       4159.53       4140.91        53.83 o                         
   3   2   3      17974.09      18785.61       120.84 o                         
   4   2   3       1170.41       1187.63        17.00 o                         
   5   2   3        149.64        146.04         4.68 o                         
   6   2   3        238.13        270.13         5.99 o                         
   7   2   3       3571.61       3613.74        26.17 o                         
   8   2   3       2891.78       2932.02        34.14 o                         
   9   2   3         56.14         47.79         3.83 o                         
  10   2   3        428.42        454.75        13.17 o                         
  11   2   3         15.54         26.71         6.98 o                         
  12   2   3        393.55        380.40        16.48 o                         
  13   2   3          1.12          1.83         3.98 o                         
 -13   3   3        381.49        395.60        25.63 o                         
 -12   3   3         77.73         50.19         8.29 o                         
 -11   3   3       3262.51       3465.75        71.72 o                         
 -10   3   3        881.53        874.02        24.67 o                         
  -9   3   3        606.11        652.45        18.67 o                         
  -8   3   3       2334.80       2431.16        31.85 o                         
  -7   3   3         17.90         10.25         4.39 o                         
  -6   3   3        408.94        446.39        14.10 o                         
  -5   3   3         94.03        110.17         6.04 o                         
  -4   3   3        133.42        127.77        13.47 o                         
  -3   3   3        119.17        146.47         3.87 o                         
  -2   3   3       1728.15       1943.06        30.36 o                         
  -1   3   3        480.71        486.27        11.86 o                         
   0   3   3       7384.36       7885.04        99.19 o                         
   1   3   3       1530.71       1618.05        23.93 o                         
   2   3   3        141.34        101.92         3.35 o                         
   3   3   3       7017.36       7588.76        41.30 o                         
   4   3   3       1234.17       1142.76        27.60 o                         
   5   3   3       3375.84       3545.47        50.90 o                         
   6   3   3       5229.58       5401.58        59.06 o                         
   7   3   3       1783.80       1758.73        31.49 o                         
   8   3   3       1222.84       1187.44        36.16 o                         
   9   3   3        473.96        429.80        12.70 o                         
  10   3   3       1228.84       1244.20        26.81 o                         
  11   3   3        581.44        568.22        19.67 o                         
  12   3   3          0.85          7.27         4.60 o                         
  13   3   3        126.60        157.21        14.56 o                         
 -12   4   3         52.49         55.13         9.25 o                         
 -11   4   3         42.71         46.20         7.08 o                         
 -10   4   3         79.86         92.09        10.83 o                         
  -9   4   3         53.43         32.56         8.00 o                         
  -8   4   3         72.88         87.37         6.35 o                         
  -7   4   3       3806.97       3609.98        80.44 o                         
  -6   4   3         32.20         24.51         7.68 o                         
  -5   4   3       6267.62       6047.62        76.06 o                         
  -4   4   3         49.35         47.08         4.18 o                         
  -3   4   3         37.96         44.36         4.28 o                         
  -2   4   3        827.40        754.85        18.55 o                         
  -1   4   3       3026.39       2828.88        79.97 o                         
   0   4   3       3116.44       2999.04        87.29 o                         
   1   4   3       6014.35       5912.25       114.87 o                         
   2   4   3        527.47        546.96         9.98 o                         
   3   4   3       1107.08       1054.30        19.05 o                         
   4   4   3       1846.81       1778.45        36.03 o                         
   5   4   3       1762.67       1692.87        52.00 o                         
   6   4   3       1458.73       1574.43        23.02 o                         
   7   4   3         30.89         47.05         5.37 o                         
   8   4   3        271.80        266.76        16.63 o                         
   9   4   3       2037.25       2189.60        56.50 o                         
  10   4   3        150.48        140.63        17.53 o                         
  11   4   3       1294.39       1275.00        35.02 o                         
  12   4   3          3.09          7.70         5.55 o                         
 -11   5   3          5.26         12.60        13.24 o                         
 -10   5   3         54.90         56.99         7.66 o                         
  -9   5   3        192.37        180.64        10.76 o                         
  -8   5   3        417.28        383.54        12.01 o                         
  -7   5   3        882.26        830.49        20.23 o                         
  -6   5   3        179.08        194.67         9.40 o                         
  -5   5   3        112.78        108.36         6.93 o                         
  -4   5   3        188.53        194.19         7.18 o                         
  -3   5   3        178.06        160.14         7.19 o                         
  -2   5   3        303.77        279.97         6.82 o                         
  -1   5   3        415.72        438.64         8.61 o                         
   0   5   3        291.60        287.10         6.46 o                         
   1   5   3        121.16        108.51         4.92 o                         
   2   5   3       3662.41       3629.65        76.66 o                         
   3   5   3        114.94         94.56         3.84 o                         
   4   5   3         84.79         75.89         4.19 o                         
   5   5   3       2375.44       2461.38        38.49 o                         
   6   5   3          7.34          8.19         3.35 o                         
   7   5   3         36.47         49.42         6.75 o                         
   8   5   3        797.49        812.72        20.35 o                         
   9   5   3         38.83         25.51         7.83 o                         
  10   5   3         16.85         16.60        10.24 o                         
  11   5   3         58.47         71.98        12.14 o                         
 -10   6   3          1.92          8.15         4.68 o                         
  -9   6   3        540.12        546.71        23.07 o                         
  -8   6   3        386.03        408.17        54.38 o                         
  -7   6   3         46.15         43.55        12.11 o                         
  -6   6   3       1992.03       2031.48       144.24 o                         
  -5   6   3          2.09          3.62         3.28 o                         
  -4   6   3        106.79         96.91         6.08 o                         
  -3   6   3        176.42        162.73         7.21 o                         
  -2   6   3       1372.36       1536.35        24.74 o                         
  -1   6   3        112.91        131.64         6.88 o                         
   0   6   3       2662.96       2753.62        32.25 o                         
   1   6   3        730.05        759.91        17.64 o                         
   2   6   3        400.52        399.42        10.28 o                         
   3   6   3         52.50         59.76         5.79 o                         
   4   6   3        405.01        406.69        17.72 o                         
   5   6   3         19.84         14.59         5.42 o                         
   6   6   3          5.85         10.20         4.51 o                         
   7   6   3         17.75         26.83         5.93 o                         
   8   6   3        124.41        112.04        10.78 o                         
   9   6   3          0.02         10.26         3.32 o                         
  10   6   3        482.61        484.52        26.03 o                         
  -8   7   3        126.15        103.35        15.17 o                         
  -7   7   3        480.61        485.43        49.10 o                         
  -6   7   3        599.58        600.67       102.23 o                         
  -5   7   3        108.17        132.34        10.10 o                         
  -4   7   3         15.01         10.41         4.74 o                         
  -3   7   3         33.34         35.10         6.33 o                         
  -2   7   3        612.25        612.79        29.77 o                         
  -1   7   3         10.06          9.23         3.56 o                         
   0   7   3        513.98        515.36        17.96 o                         
   1   7   3       1648.88       1681.41        43.51 o                         
   2   7   3          5.90          4.90         3.18 o                         
   3   7   3       1048.68       1059.36        21.32 o                         
   4   7   3       1280.19       1357.13        29.53 o                         
   5   7   3        161.77        162.75        17.00 o                         
   6   7   3       1962.55       2131.18        46.89 o                         
   7   7   3       1129.82       1208.43        44.35 o                         
   8   7   3         19.06          6.40         4.57 o                         
  -5   8   3        207.93        137.56        30.42 o                         
  -4   8   3          9.65         17.60        15.31 o                         
  -3   8   3        827.86        775.82        39.73 o                         
  -2   8   3          8.72          6.47         2.84 o                         
   1   8   3        200.61        171.60        47.56 o                         
   2   8   3         29.20         22.83        12.49 o                         
   3   8   3        125.11        107.29        18.40 o                         
   4   8   3          3.61         11.77         4.37 o                         
   5   8   3         42.52         42.41        10.10 o                         
 -14   0   4       1188.29       1423.86        81.45 o                         
 -12   0   4        298.89        271.99        21.81 o                         
 -10   0   4         13.02          9.90         7.38 o                         
  -8   0   4         43.17         57.53         6.96 o                         
  -6   0   4       1621.89          2.15         3.17 o                         
  -4   0   4       5458.09       5113.05        37.29 o                         
  -2   0   4      29270.69      29235.01       180.05 o                         
   2   0   4       9034.57       9603.12       116.52 o                         
   4   0   4       6906.57       7041.10        90.64 o                         
   6   0   4       2130.02       2130.81        40.31 o                         
   8   0   4       2081.45       2080.86        31.38 o                         
  10   0   4        500.60        602.21        32.97 o                         
  12   0   4        311.84        284.57        19.26 o                         
 -14   1   4         15.57         26.18        11.41 o                         
 -13   1   4        530.86        604.17        17.08 o                         
 -12   1   4        916.89       1000.85        29.00 o                         
 -11   1   4        775.43        800.11        20.85 o                         
 -10   1   4        830.44        892.31        21.08 o                         
  -9   1   4        281.26        225.75         9.36 o                         
  -8   1   4       2303.51       2029.16        60.66 o                         
  -7   1   4       8959.34       7773.44       126.60 o                         
  -6   1   4        614.85        476.27         8.88 o                         
  -5   1   4         60.58         72.67         8.73 o                         
  -4   1   4       6603.26       6535.05       113.76 o                         
  -3   1   4       5051.41       5105.73        55.25 o                         
  -2   1   4       5936.34       5956.86        50.61 o                         
  -1   1   4      30085.67      31088.99       511.62 o                         
   0   1   4      11044.27      11855.91        83.31 o                         
   1   1   4       2358.53       2852.48        29.21 o                         
   2   1   4        320.14        366.78         4.37 o                         
   3   1   4       3031.92       3060.33        30.11 o                         
   4   1   4       1299.12       1153.34        12.66 o                         
   5   1   4       5554.07       6081.31        45.61 o                         
   6   1   4       4922.13       5016.50        40.43 o                         
   7   1   4        139.39        164.82         4.95 o                         
   8   1   4       1962.84       2017.74        21.79 o                         
   9   1   4       1107.99       1179.29        14.12 o                         
  10   1   4        147.37        119.23         5.44 o                         
  11   1   4        600.82        600.73         9.60 o                         
  12   1   4        678.97        636.00        24.10 o                         
  13   1   4        903.14        868.20        29.75 o                         
  14   1   4        794.86        852.17        33.50 o                         
 -13   2   4        415.68        426.58        16.74 o                         
 -12   2   4        462.10        455.65        26.62 o                         
 -11   2   4        210.33        183.42        10.84 o                         
 -10   2   4        225.72        212.13        15.17 o                         
  -9   2   4          4.65         11.91         3.65 o                         
  -8   2   4       3279.47       3190.28        39.85 o                         
  -7   2   4         56.11         44.00         6.48 o                         
  -6   2   4        481.66        461.88         7.35 o                         
  -5   2   4        182.83        205.43         3.81 o                         
  -4   2   4        556.95        492.75        10.48 o                         
  -3   2   4       2487.71       2228.49        41.64 o                         
  -2   2   4         45.93         64.79         2.45 o                         
  -1   2   4       7174.71       7365.77        73.60 o                         
   0   2   4       2889.17       3000.11        27.40 o                         
   1   2   4         23.56         56.42         1.54 o                         
   2   2   4       3764.79       4107.90        78.11 o                         
   3   2   4       2131.92       2021.42        23.23 o                         
   4   2   4       5139.02       5448.88        28.27 o                         
   5   2   4       3327.77       3230.31        21.27 o                         
   6   2   4       2911.29       2994.33        26.04 o                         
   7   2   4       1838.00       1744.34        16.86 o                         
   8   2   4       3818.13       3973.84        40.06 o                         
   9   2   4        179.31        163.46         5.48 o                         
  10   2   4        529.94        569.45        11.64 o                         
  11   2   4        384.53        388.60        10.94 o                         
  12   2   4          3.58          7.08         4.22 o                         
  13   2   4        175.11        165.65        14.98 o                         
 -13   3   4        289.09        257.54        16.00 o                         
 -12   3   4        116.20        118.28        10.73 o                         
 -11   3   4       1242.33       1350.62        39.72 o                         
 -10   3   4        311.12        310.83        12.62 o                         
  -9   3   4        102.94        107.10        25.46 o                         
  -8   3   4       4135.06       4089.01        55.72 o                         
  -6   3   4       8724.13       8753.01        96.29 o                         
  -5   3   4       3091.97       3119.65        31.64 o                         
  -4   3   4        452.64        438.56        10.34 o                         
  -3   3   4       2274.93       2081.16        36.82 o                         
  -2   3   4        946.59        838.83        25.03 o                         
  -1   3   4          3.97         15.46         1.85 o                         
   0   3   4        156.12        146.12         4.02 o                         
   1   3   4         39.16         41.56         3.25 o                         
   2   3   4        174.46        219.90         5.05 o                         
   3   3   4          1.30         14.76         1.69 o                         
   4   3   4       1974.34       1946.26        35.17 o                         
   5   3   4        738.58        767.49        14.83 o                         
   6   3   4        390.62        434.62        11.12 o                         
   7   3   4       2107.45       2191.35        20.45 o                         
   8   3   4        772.28        795.87        15.63 o                         
   9   3   4        100.85        103.98         6.57 o                         
  10   3   4       2866.09       2926.67        66.28 o                         
  11   3   4       1172.13       1142.00        30.44 o                         
  12   3   4       2528.37       2462.33        54.00 o                         
  13   3   4       1441.73       1574.05        51.35 o                         
 -12   4   4        381.01        361.75        20.77 o                         
 -11   4   4        310.20        290.81        12.68 o                         
 -10   4   4         64.45         85.40        10.40 o                         
  -9   4   4          1.71          3.96         3.37 o                         
  -8   4   4        119.29        101.81         6.99 o                         
  -6   4   4         87.79         89.27         7.99 o                         
  -5   4   4         73.32         76.24         4.74 o                         
  -4   4   4          8.41         15.85         3.38 o                         
  -3   4   4         46.20         54.98         3.41 o                         
  -2   4   4       6530.00       6317.66       129.60 o                         
  -1   4   4        525.75        512.70        13.86 o                         
   0   4   4       3238.62       2959.51        60.70 o                         
   1   4   4          8.80         13.26         4.68 o                         
   2   4   4         16.03         13.91         2.26 o                         
   3   4   4       1144.07       1178.55        19.37 o                         
   4   4   4       7050.41       7061.78        55.65 o                         
   5   4   4         75.59         86.62         3.89 o                         
   6   4   4       5964.89       6510.24        72.32 o                         
   7   4   4       4322.73       4441.27        75.96 o                         
   8   4   4        252.05        269.80        15.55 o                         
   9   4   4        807.11        861.69        19.20 o                         
  10   4   4        286.49        280.09        14.37 o                         
  11   4   4         16.66         29.43         7.44 o                         
  12   4   4         49.95         51.99         8.05 o                         
 -11   5   4         92.62         97.80        11.84 o                         
 -10   5   4          8.17         11.45         4.23 o                         
  -9   5   4        323.30        338.39        13.12 o                         
  -8   5   4         63.22         64.34        14.00 o                         
  -7   5   4        101.65         84.61        21.25 o                         
  -6   5   4       1450.31       1449.06        20.91 o                         
  -5   5   4       1099.89       1028.53        25.03 o                         
  -4   5   4       2140.39       2099.87        34.97 o                         
  -3   5   4       1638.03       1595.11        43.40 o                         
  -2   5   4        325.54        330.71         9.16 o                         
  -1   5   4         24.16         39.59         3.10 o                         
   0   5   4       1181.00       1168.74        32.96 o                         
   1   5   4         59.66         46.76         3.55 o                         
   2   5   4        648.71        591.29        21.45 o                         
   3   5   4        195.13        166.92         7.95 o                         
   4   5   4        837.55        799.33        29.70 o                         
   5   5   4       1571.19       1683.49        33.37 o                         
   6   5   4         30.39         38.30         6.08 o                         
   7   5   4        140.50        148.74        12.45 o                         
   8   5   4        160.67        151.18        12.46 o                         
   9   5   4         59.65         35.91         8.31 o                         
  10   5   4        863.65        806.75        25.36 o                         
  11   5   4       2125.60       2210.21        34.96 o                         
 -10   6   4        208.38        188.14        16.27 o                         
  -9   6   4          1.34          5.56         4.10 o                         
  -8   6   4         82.47        106.00         9.32 o                         
  -7   6   4         70.08         57.36        11.41 o                         
  -6   6   4        183.01        191.62         7.95 o                         
  -5   6   4        267.35        280.60        11.03 o                         
  -4   6   4          7.66         16.56         3.84 o                         
  -3   6   4        160.27        189.94        12.32 o                         
  -2   6   4        123.66        125.69         6.48 o                         
  -1   6   4       1275.92       1255.82        32.34 o                         
   0   6   4         19.82         23.08         3.61 o                         
   1   6   4       1323.96       1334.88        19.53 o                         
   2   6   4          3.00          9.52         2.35 o                         
   3   6   4       1075.15       1083.97        15.94 o                         
   4   6   4        176.07        159.11        12.00 o                         
   5   6   4       3747.48       3880.01        67.38 o                         
   6   6   4         18.19         12.93         5.36 o                         
   7   6   4        360.66        398.47        18.22 o                         
   8   6   4        368.11        354.48        24.14 o                         
   9   6   4         64.47         65.08         8.47 o                         
  10   6   4        181.33        175.16        15.65 o                         
  -8   7   4        453.71        419.09        49.63 o                         
  -7   7   4        970.34        925.99        81.73 o                         
  -6   7   4        112.39        117.34        15.37 o                         
  -5   7   4        673.84        709.01       120.53 o                         
  -4   7   4        363.50        338.18        33.48 o                         
  -3   7   4        282.48        279.66        19.22 o                         
  -2   7   4        231.37        225.01        16.73 o                         
  -1   7   4         32.42         31.77         5.80 o                         
   0   7   4         19.94         26.03         5.89 o                         
   1   7   4          8.50         15.31         7.13 o                         
   2   7   4        205.81        188.36        13.30 o                         
   3   7   4         51.82         52.02         6.39 o                         
   4   7   4        292.27        349.89        17.79 o                         
   5   7   4         20.78         12.77         4.51 o                         
   6   7   4       1151.89       1271.46        35.96 o                         
   7   7   4        417.31        472.56        21.70 o                         
   8   7   4          7.81          6.57         4.61 o                         
  -5   8   4          4.66         -3.83         4.59 o                         
  -4   8   4        155.96        108.01        20.86 o                         
  -3   8   4         11.00          9.69         5.55 o                         
   1   8   4         80.65         83.75        20.17 o                         
   2   8   4        999.61        980.98        48.53 o                         
   3   8   4          0.26          8.86         7.37 o                         
   4   8   4         78.72         54.42         7.45 o                         
   5   8   4         77.97         76.58        12.20 o                         
 -13   0   5       1556.73       1675.58        80.53 o                         
 -11   0   5       3563.73       3816.47        91.84 o                         
  -9   0   5       1469.73       1571.86        40.41 o                         
  -5   0   5          3.14         21.82         3.66 o                         
  -3   0   5         33.26         85.41         4.29 o                         
  -1   0   5       2333.66       2298.76        30.62 o                         
   1   0   5      15768.07      17485.98       109.19 o                         
   3   0   5      15624.90      17252.77       222.64 o                         
   5   0   5      13788.08      14375.17       218.54 o                         
   7   0   5       8208.19       8204.56       112.06 o                         
   9   0   5       2366.39       2411.03        32.07 o                         
  11   0   5       2456.97       2568.10        52.08 o                         
  13   0   5          0.68         19.48        12.62 o                         
 -13   1   5         76.34        107.86        10.15 o                         
 -12   1   5         73.66         61.30         8.17 o                         
 -11   1   5        412.09        380.99        14.82 o                         
 -10   1   5         20.41          2.08         3.29 o                         
  -9   1   5        184.93        162.06        12.00 o                         
  -8   1   5       1717.62       1637.05        48.24 o                         
  -7   1   5       1272.88       1183.02        39.91 o                         
  -6   1   5         17.08         18.69         6.02 o                         
  -5   1   5       3665.12       3309.59        69.25 o                         
  -4   1   5       1797.88       1489.13        23.03 o                         
  -3   1   5       2201.14       1960.30        49.45 o                         
  -2   1   5         36.23         51.03         2.03 o                         
  -1   1   5      14741.71      15448.38       100.85 o                         
   0   1   5       1710.72       2013.06        29.71 o                         
   1   1   5       1017.79       1303.26        12.01 o                         
   2   1   5       2836.34       2890.43        24.94 o                         
   3   1   5      11755.21      12495.06        66.73 o                         
   4   1   5       9695.22      10488.75        67.58 o                         
   5   1   5          1.35         14.18         2.55 o                         
   6   1   5       1835.34       1735.03        24.98 o                         
   7   1   5        185.08        180.95         5.24 o                         
   8   1   5        191.10        205.15         5.91 o                         
   9   1   5        293.62        291.89         7.39 o                         
  10   1   5         40.54         29.29         4.08 o                         
  11   1   5       1769.79       1707.82        27.70 o                         
  12   1   5         35.17         21.21         4.80 o                         
  13   1   5         30.44         19.86         9.74 o                         
 -13   2   5          6.63         11.02         3.03 o                         
 -12   2   5       1456.99       1498.78        41.73 o                         
 -11   2   5        986.82       1106.90        34.67 o                         
 -10   2   5        252.49        243.16        19.46 o                         
  -9   2   5        417.71        350.57        23.62 o                         
  -7   2   5       9152.72       8952.88       177.90 o                         
  -6   2   5        364.58        317.25         8.26 o                         
  -5   2   5       4331.39       4650.39       114.76 o                         
  -4   2   5         44.95         51.78         2.27 o                         
  -3   2   5       3882.75       4104.57        84.10 o                         
  -2   2   5       2839.14       3038.08        57.95 o                         
  -1   2   5        158.67        152.49         3.77 o                         
   0   2   5      23112.60      24910.60       216.84 o                         
   1   2   5         47.56         43.34         2.87 o                         
   2   2   5        644.10       1036.63        12.61 o                         
   3   2   5        204.21        217.11         3.59 o                         
   4   2   5        813.84       1167.57        16.28 o                         
   5   2   5        706.14        742.79        11.96 o                         
   6   2   5       3249.64       3037.82        28.85 o                         
   7   2   5       4198.41       4425.81        41.88 o                         
   8   2   5       1154.67       1076.57        17.93 o                         
   9   2   5        608.57        547.17        11.28 o                         
  10   2   5       1147.34       1159.31        22.04 o                         
  11   2   5        199.08        217.22         8.56 o                         
  12   2   5        448.13        400.74        18.18 o                         
  13   2   5         20.29         17.47         6.48 o                         
 -13   3   5         97.71         81.47        14.49 o                         
 -12   3   5         65.73         73.54        10.06 o                         
 -11   3   5         22.91         19.51         5.70 o                         
 -10   3   5         76.61         42.16        17.73 o                         
  -9   3   5         30.84         17.51        11.68 o                         
  -8   3   5       1811.28       1703.13        50.08 o                         
  -7   3   5       1368.74       1389.25        35.20 o                         
  -6   3   5       3792.72       3874.94        55.25 o                         
  -5   3   5       3847.55       3781.11        36.97 o                         
  -4   3   5       3173.96       3029.28        32.83 o                         
  -3   3   5       1191.32       1285.92        33.22 o                         
  -2   3   5       3239.54       3445.94        81.34 o                         
  -1   3   5      10117.14      10861.87        85.55 o                         
   0   3   5       2244.73       2386.68        30.84 o                         
   1   3   5       3770.88       3892.72        44.77 o                         
   2   3   5       4290.01       4339.98        32.90 o                         
   3   3   5       1735.77       1692.79        26.31 o                         
   4   3   5        358.43        332.65         6.77 o                         
   5   3   5        599.40        604.75        11.54 o                         
   6   3   5        150.05        168.06         7.72 o                         
   7   3   5        222.05        243.35         8.46 o                         
   8   3   5         31.39         19.04         4.26 o                         
   9   3   5          8.46          8.97         3.55 o                         
  10   3   5       2132.01       2177.62        50.00 o                         
  11   3   5         22.53         24.59         6.66 o                         
  12   3   5        436.84        394.09        14.90 o                         
  13   3   5       1065.88       1116.71        38.58 o                         
 -12   4   5          1.41          4.75         3.30 o                         
 -11   4   5       1070.24       1059.94        27.76 o                         
 -10   4   5        340.46        358.35        15.58 o                         
  -9   4   5         20.43         17.06         5.15 o                         
  -8   4   5       1547.94       1452.17        48.52 o                         
  -7   4   5        672.45        657.60        15.68 o                         
  -6   4   5         40.70         44.04         5.26 o                         
  -5   4   5          8.92         16.37         5.84 o                         
  -4   4   5       2061.50       2117.86        27.92 o                         
  -3   4   5        633.01        646.73        16.50 o                         
  -2   4   5         56.62         57.59         3.76 o                         
  -1   4   5        178.76        183.73         4.71 o                         
   0   4   5        221.59        218.06         4.48 o                         
   1   4   5       7638.93       8097.22        63.97 o                         
   2   4   5        132.17        125.38         4.45 o                         
   3   4   5       7353.59       7468.58        47.72 o                         
   4   4   5        326.36        321.05        11.31 o                         
   5   4   5       4912.09       5043.25        52.25 o                         
   6   4   5       1761.51       1776.98        23.69 o                         
   7   4   5       1243.91       1392.35        31.04 o                         
   8   4   5         32.47         28.01         7.88 o                         
   9   4   5       1848.30       1954.99        44.57 o                         
  10   4   5        205.03        193.27        13.52 o                         
  11   4   5        592.91        588.17        20.66 o                         
  12   4   5          7.56          8.89         6.93 o                         
 -11   5   5        228.12        241.10        25.98 o                         
 -10   5   5         51.99         58.48        10.14 o                         
  -9   5   5        345.66        318.67        16.73 o                         
  -8   5   5         91.89         60.81        16.80 o                         
  -7   5   5        185.64        166.05        12.00 o                         
  -6   5   5       4925.79       5232.85        43.62 o                         
  -5   5   5        274.97        267.66         7.84 o                         
  -4   5   5          7.23         12.01         5.70 o                         
  -3   5   5       1536.19       1592.31        34.65 o                         
  -2   5   5         12.70         10.26         2.07 o                         
  -1   5   5       2713.33       2703.31        71.29 o                         
   0   5   5       6221.19       5941.02       206.37 o                         
   1   5   5       4377.72       4512.93        97.37 o                         
   2   5   5        437.94        407.03        15.66 o                         
   3   5   5        430.26        409.48        12.24 o                         
   4   5   5         49.57         52.57         4.27 o                         
   5   5   5        354.58        365.12        15.33 o                         
   6   5   5         39.26         56.08         6.14 o                         
   7   5   5         92.32        119.30        10.75 o                         
   8   5   5        181.18        223.56        14.45 o                         
   9   5   5          6.97         18.98         6.96 o                         
  10   5   5         36.26         23.87        10.14 o                         
  11   5   5        734.05        761.43        34.91 o                         
 -10   6   5        544.49        495.75        48.31 o                         
  -9   6   5        192.08        170.36        14.16 o                         
  -8   6   5        324.39        330.45        39.31 o                         
  -7   6   5          0.09          9.33         4.00 o                         
  -6   6   5        243.43        257.20        10.24 o                         
  -5   6   5        115.33         95.34        10.15 o                         
  -4   6   5         74.44         51.72         4.85 o                         
  -3   6   5         43.45         39.41         4.70 o                         
  -2   6   5        225.50        250.89         8.72 o                         
  -1   6   5          2.84          9.45         4.45 o                         
   0   6   5        615.40        652.11        25.09 o                         
   1   6   5          6.31          8.93         3.47 o                         
   2   6   5       1734.51       1642.96        46.31 o                         
   3   6   5          6.27          5.02         3.36 o                         
   4   6   5       3519.97       3497.44        60.51 o                         
   5   6   5        367.46        369.00        17.65 o                         
   6   6   5       3281.64       3506.43        53.65 o                         
   7   6   5        226.35        268.47        15.14 o                         
   8   6   5        606.93        693.68        23.78 o                         
   9   6   5        831.89        870.88        30.87 o                         
  10   6   5        893.66        917.40        38.39 o                         
  -8   7   5        436.73        431.27        35.95 o                         
  -7   7   5       1412.65       1504.72        94.68 o                         
  -6   7   5        186.82        172.23        21.10 o                         
  -5   7   5       2581.57       2446.20        91.18 o                         
  -4   7   5        408.31        363.20        15.96 o                         
  -3   7   5        140.89        105.79        12.64 o                         
  -2   7   5       2927.06       2814.30        43.44 o                         
  -1   7   5        923.21        843.18        19.97 o                         
   0   7   5        939.40        895.63        19.88 o                         
   1   7   5        580.78        564.77        22.01 o                         
   2   7   5         15.80         19.12         4.11 o                         
   3   7   5          2.39          4.23         2.35 o                         
   4   7   5         14.71          9.35         3.09 o                         
   5   7   5        316.14        317.92        26.03 o                         
   6   7   5         51.96         53.75         7.70 o                         
   7   7   5         49.74         37.17         9.74 o                         
   8   7   5         30.84         22.29        11.40 o                         
  -5   8   5        192.00        137.02        27.23 o                         
  -4   8   5          5.57          2.48         6.76 o                         
  -3   8   5         51.85         92.00        17.61 o                         
  -2   8   5        149.36        109.45        15.00 o                         
  -1   8   5        655.24        689.68        37.88 o                         
   0   8   5          0.01          8.09         3.53 o                         
   1   8   5         86.03         87.13        19.71 o                         
   3   8   5        205.48        165.00        24.01 o                         
   4   8   5        113.34        100.06        14.40 o                         
   5   8   5       1294.79       1275.97        41.46 o                         
 -12   0   6       1359.83       1585.42        65.43 o                         
 -10   0   6        442.03        506.56        17.18 o                         
  -8   0   6       6926.10       7218.13       180.65 o                         
  -6   0   6       6320.74       6444.41        72.02 o                         
  -4   0   6      11763.08      10599.13        71.34 o                         
  -2   0   6       4110.42       4215.88        54.59 o                         
   0   0   6       3041.60       3091.42        45.02 o                         
   2   0   6       8442.62       9151.15       150.86 o                         
   4   0   6      11237.16      11588.28       105.09 o                         
   6   0   6       1792.57       1793.35        36.51 o                         
   8   0   6         28.53         23.29         8.28 o                         
  10   0   6      13002.20      13843.49        63.22 o                         
  12   0   6       2322.90       2367.85        50.12 o                         
 -13   1   6        792.40        934.82        36.80 o                         
 -12   1   6          1.77          7.79         3.84 o                         
 -11   1   6        608.60        667.57        18.70 o                         
 -10   1   6        266.86        212.50        19.48 o                         
  -9   1   6        294.12        330.87        41.01 o                         
  -8   1   6        255.52        267.39        23.53 o                         
  -7   1   6         34.60         21.40         5.11 o                         
  -6   1   6        317.68        278.07         6.21 o                         
  -5   1   6       2445.63       2386.41        48.22 o                         
  -4   1   6          3.25          8.43         2.41 o                         
  -3   1   6       2103.14       1880.58        39.25 o                         
  -2   1   6       4541.37       4642.78        41.69 o                         
  -1   1   6         17.26         23.62         2.02 o                         
   0   1   6      36792.84      38711.52       471.34 o                         
   1   1   6      10220.54      10975.32        69.84 o                         
   2   1   6         21.82         13.41         2.75 o                         
   3   1   6        468.33        382.00         5.59 o                         
   4   1   6       1803.90       1740.40        23.22 o                         
   5   1   6       6806.34       7264.17        36.95 o                         
   6   1   6       1545.42       1576.24        23.03 o                         
   7   1   6        475.09        455.83         9.57 o                         
   8   1   6        442.42        428.02         9.25 o                         
   9   1   6         50.43         40.65         4.72 o                         
  10   1   6        660.00        643.10        12.02 o                         
  11   1   6        234.20        219.85         7.44 o                         
  12   1   6          2.69          7.18         3.87 o                         
  13   1   6          7.63         17.61         5.77 o                         
 -13   2   6        314.47        335.43        16.94 o                         
 -12   2   6         17.26         22.50         4.70 o                         
 -11   2   6       1203.10       1247.50        40.45 o                         
 -10   2   6         83.31         68.75        19.80 o                         
  -9   2   6       1115.85       1095.79        34.31 o                         
  -8   2   6       1921.00       1825.00        47.73 o                         
  -7   2   6       1431.61       1310.15        36.07 o                         
  -6   2   6        952.89        966.72        16.42 o                         
  -5   2   6       1442.69       1371.43        40.45 o                         
  -4   2   6       3530.31       3606.83        37.74 o                         
  -3   2   6        626.62        609.54        11.07 o                         
  -2   2   6       5509.94       6154.58        63.73 o                         
  -1   2   6       2020.84       2001.88        23.38 o                         
   0   2   6       3354.46       3527.05        53.94 o                         
   1   2   6        291.34        295.00         5.51 o                         
   2   2   6        250.18        296.50         5.68 o                         
   3   2   6       4879.46       5462.12        39.49 o                         
   4   2   6         60.94         55.54         2.64 o                         
   5   2   6       4067.21       3937.97        32.45 o                         
   6   2   6        133.96        137.74         4.40 o                         
   7   2   6       2227.67       2329.50        29.11 o                         
   8   2   6        225.01        222.02         6.35 o                         
   9   2   6       1922.88       1977.74        24.90 o                         
  10   2   6        310.29        282.03         8.80 o                         
  11   2   6       2491.19       2509.48        39.79 o                         
  12   2   6         43.09         40.00         7.33 o                         
  13   2   6        209.69        202.08        14.69 o                         
 -13   3   6        263.72        267.99        17.19 o                         
 -12   3   6        212.57        202.91        14.69 o                         
 -11   3   6        320.84        278.41        16.40 o                         
 -10   3   6        120.32        117.75        12.27 o                         
  -9   3   6          1.17          5.24         2.92 o                         
  -8   3   6          1.43         13.75         5.01 o                         
  -7   3   6        103.70        127.64         6.39 o                         
  -6   3   6        525.00        518.51        12.28 o                         
  -5   3   6        747.81        778.05        17.78 o                         
  -4   3   6       5043.15       4659.35        47.64 o                         
  -3   3   6        456.07        462.34        15.33 o                         
  -2   3   6       1585.15       1527.85        35.02 o                         
  -1   3   6      15182.32      16156.99       140.55 o                         
   0   3   6       1297.83       1299.14        17.69 o                         
   1   3   6        979.04       1003.06        14.29 o                         
   2   3   6          9.66         16.57         3.35 o                         
   3   3   6        306.66        310.37         5.32 o                         
   4   3   6       7345.70       7662.10       107.24 o                         
   5   3   6       8188.57       8590.12        81.25 o                         
   6   3   6       3582.73       3733.54        35.92 o                         
   7   3   6         10.70         18.48         3.17 o                         
   8   3   6          3.69          4.36         2.54 o                         
   9   3   6         82.94         87.62         9.02 o                         
  10   3   6        632.10        676.00        16.81 o                         
  11   3   6        922.39        957.44        33.47 o                         
  12   3   6         10.06         18.35         6.69 o                         
  13   3   6        649.50        669.43        34.32 o                         
 -12   4   6        415.83        414.86        27.13 o                         
 -11   4   6          6.35          6.35         2.59 o                         
 -10   4   6       3675.69       3816.16        65.52 o                         
  -9   4   6         37.91         14.97         5.28 o                         
  -8   4   6       4526.36       4454.72       137.14 o                         
  -7   4   6        147.22        143.25         6.72 o                         
  -6   4   6        778.18        734.03        15.99 o                         
  -5   4   6        163.85        187.60         8.99 o                         
  -4   4   6        229.66        203.02         7.11 o                         
  -3   4   6        949.02       1008.18        31.37 o                         
  -2   4   6        754.66        789.18        19.54 o                         
  -1   4   6       1263.73       1281.01        19.56 o                         
   0   4   6          4.14          8.96         2.55 o                         
   1   4   6        791.04        838.36        13.22 o                         
   2   4   6        666.58        704.53        12.39 o                         
   3   4   6         42.68         45.31         4.06 o                         
   4   4   6       1152.21       1222.16        19.87 o                         
   5   4   6         22.73         34.67         3.49 o                         
   6   4   6       6330.62       6922.62        58.83 o                         
   7   4   6          5.51         13.75         5.82 o                         
   8   4   6       2006.05       2178.53        41.96 o                         
   9   4   6        126.00        121.12        11.22 o                         
  10   4   6       1007.94       1044.89        29.32 o                         
  11   4   6        150.06        151.54        11.04 o                         
  12   4   6        395.40        390.89        20.67 o                         
 -11   5   6        495.63        503.32        30.03 o                         
 -10   5   6       1117.32       1062.92        31.42 o                         
  -9   5   6        101.07         69.83        10.88 o                         
  -8   5   6          8.27         19.85         5.55 o                         
  -7   5   6         10.25         11.24         6.30 o                         
  -6   5   6       2007.48       2141.05        28.49 o                         
  -5   5   6         98.63         86.06         5.59 o                         
  -4   5   6         49.13         38.04         7.98 o                         
  -3   5   6       3858.95       3967.05        83.65 o                         
  -2   5   6        234.41        219.59         9.51 o                         
  -1   5   6       1177.67       1207.82        26.05 o                         
   0   5   6        505.07        485.32        11.16 o                         
   1   5   6       1246.88       1127.75        18.10 o                         
   2   5   6         74.01         51.28         3.88 o                         
   3   5   6         62.29         78.52         4.81 o                         
   4   5   6        721.77        699.89        13.19 o                         
   5   5   6       1971.63       1941.34        37.16 o                         
   6   5   6       1196.89       1123.67        20.56 o                         
   7   5   6        178.62        192.70        12.06 o                         
   8   5   6        230.74        272.39        14.60 o                         
   9   5   6         44.56         33.67         9.56 o                         
  10   5   6        367.72        369.54        17.75 o                         
  11   5   6         88.76        116.09        15.92 o                         
 -10   6   6         21.01         13.41         3.91 o                         
  -9   6   6        628.13        658.27        23.69 o                         
  -8   6   6          0.77          6.13         3.21 o                         
  -7   6   6       2146.73       2244.74        41.70 o                         
  -6   6   6        344.30        331.63        10.02 o                         
  -5   6   6        515.06        554.45        11.85 o                         
  -4   6   6         15.92         24.94         4.68 o                         
  -3   6   6        762.56        843.88        21.77 o                         
  -2   6   6        629.69        528.90        16.25 o                         
  -1   6   6        100.84         82.61         8.46 o                         
   0   6   6          0.13          8.46         2.62 o                         
   1   6   6         11.86         22.30         3.42 o                         
   2   6   6        314.89        256.23        15.07 o                         
   3   6   6          0.73          8.82         2.65 o                         
   4   6   6         71.35         67.20         7.01 o                         
   5   6   6        770.32        850.62        19.05 o                         
   6   6   6         33.36         41.89         8.10 o                         
   7   6   6       1900.09       2042.51        51.87 o                         
   8   6   6        306.66        359.82        17.54 o                         
   9   6   6        383.51        395.37        17.69 o                         
  -8   7   6          1.57          9.74         3.76 o                         
  -7   7   6         50.95         39.37         7.73 o                         
  -6   7   6          1.93          1.37         7.14 o                         
  -5   7   6        988.29        984.80        37.58 o                         
  -4   7   6        107.60        121.14        10.02 o                         
  -3   7   6         41.80         37.26         6.93 o                         
  -2   7   6       2906.08       2650.76        85.84 o                         
  -1   7   6        487.85        438.63        12.12 o                         
   0   7   6        991.12        954.54        44.33 o                         
   1   7   6       1531.63       1644.46        93.10 o                         
   2   7   6        857.50        859.83        22.50 o                         
   3   7   6        951.98        954.68        22.12 o                         
   4   7   6        511.40        516.72        21.76 o                         
   5   7   6         83.87         75.76        11.53 o                         
   6   7   6        208.27        251.42        14.50 o                         
   7   7   6        128.60        171.87        14.37 o                         
   8   7   6        153.60        165.86        16.49 o                         
  -5   8   6        120.19         80.02        21.45 o                         
  -4   8   6        240.40        236.72        24.06 o                         
  -3   8   6        329.25        288.61        16.32 o                         
  -2   8   6        567.89        530.42        25.14 o                         
  -1   8   6        194.91        166.90        14.84 o                         
   0   8   6          4.44          7.47         6.45 o                         
   1   8   6         27.25         25.85        11.31 o                         
   2   8   6         28.12         25.34        12.13 o                         
   3   8   6         41.18         29.54        12.44 o                         
   4   8   6         20.36         19.46         8.22 o                         
   5   8   6          0.19          7.71         7.74 o                         
 -13   0   7         20.16         13.05        13.05 o                         
 -11   0   7        141.79        120.39        12.85 o                         
  -9   0   7       2112.00       2343.07        51.55 o                         
  -7   0   7      34308.79      36449.34       114.26 o                         
  -5   0   7       2954.65       2997.35        57.21 o                         
  -3   0   7      14630.57      15028.13       106.44 o                         
  -1   0   7      21303.18      22509.02       195.46 o                         
   1   0   7       2845.41       2831.36        37.77 o                         
   3   0   7       4159.57       3947.99        43.36 o                         
   5   0   7        127.55        108.14         5.09 o                         
   7   0   7       9730.58      10328.92       110.91 o                         
   9   0   7         69.41         63.83         5.99 o                         
  11   0   7         54.64         59.19        13.40 o                         
  13   0   7       4386.02       4600.90       195.08 o                         
 -13   1   7       1686.92       1930.90        35.91 o                         
 -12   1   7       1820.01       1981.96        46.89 o                         
 -11   1   7       3216.94       3593.51        44.80 o                         
 -10   1   7        750.58        724.58        69.63 o                         
  -9   1   7        110.92         42.72        47.11 o                         
  -8   1   7        440.37        425.58        10.78 o                         
  -6   1   7        147.41        109.34         3.89 o                         
  -5   1   7        350.81        339.33         6.55 o                         
  -4   1   7       5421.62       5509.88        84.63 o                         
  -3   1   7        590.41        627.34         7.94 o                         
  -2   1   7       6698.36       7356.47       101.76 o                         
  -1   1   7        663.92        698.07         8.32 o                         
   0   1   7      18862.62      20661.85       221.90 o                         
   1   1   7       1288.18       1157.32        16.38 o                         
   2   1   7         83.21         61.86         2.24 o                         
   3   1   7      14973.01      16421.52        82.26 o                         
   4   1   7        967.31        972.36        14.02 o                         
   5   1   7       6902.00       7318.28        38.80 o                         
   6   1   7       8397.86       8731.44        67.74 o                         
   7   1   7       1529.75       1596.82        19.02 o                         
   8   1   7       2151.61       2203.81        20.21 o                         
   9   1   7       1317.70       1293.06        18.04 o                         
  10   1   7        473.25        448.09         8.88 o                         
  11   1   7         85.06         92.47         5.41 o                         
  12   1   7         39.13         70.10        21.36 o                         
  13   1   7          8.87         14.41        13.57 o                         
 -13   2   7         17.39         17.57         4.27 o                         
 -12   2   7         56.32         39.86        10.85 o                         
 -11   2   7         38.60         35.34        13.84 o                         
 -10   2   7        516.95        464.73        25.34 o                         
  -9   2   7         54.57         31.48         6.49 o                         
  -8   2   7       6390.41       6001.15       177.99 o                         
  -7   2   7         32.85         39.09         3.87 o                         
  -6   2   7       5927.17       5902.13        74.43 o                         
  -5   2   7         73.28         65.86         2.29 o                         
  -4   2   7         49.03         27.12         2.36 o                         
  -3   2   7       3435.35       3773.42        81.76 o                         
  -2   2   7       5143.69       4775.90        80.94 o                         
  -1   2   7         29.62         31.58         1.97 o                         
   0   2   7       5694.74       5816.30        42.32 o                         
   1   2   7        392.48        490.18         7.65 o                         
   2   2   7        324.84        260.22         6.05 o                         
   3   2   7         59.89         42.59         3.57 o                         
   4   2   7       2235.81       2154.12        28.47 o                         
   5   2   7         42.64         41.64         2.75 o                         
   6   2   7       1189.62       1247.67        20.68 o                         
   7   2   7         16.16         17.02         2.97 o                         
   8   2   7        987.00       1064.13        17.59 o                         
   9   2   7          6.31         12.37         3.23 o                         
  10   2   7        118.51        112.36         5.99 o                         
  11   2   7          1.24          6.92         5.04 o                         
  12   2   7       1006.94        984.69        31.84 o                         
  13   2   7        250.73        249.28        15.52 o                         
 -12   3   7       1280.45       1260.64        33.65 o                         
 -11   3   7        323.15        286.83        36.54 o                         
 -10   3   7        378.22        370.75        18.64 o                         
  -8   3   7        653.12        673.25        27.32 o                         
  -7   3   7        488.09        459.11        13.46 o                         
  -6   3   7       2702.19       2671.78        34.46 o                         
  -5   3   7       2097.41       1962.96        21.55 o                         
  -4   3   7       2277.08       2138.25        30.62 o                         
  -3   3   7        108.28         92.42         3.26 o                         
  -2   3   7        132.40        104.02         3.30 o                         
  -1   3   7       9887.72      10669.12       107.58 o                         
   0   3   7        139.49        137.58         3.95 o                         
   1   3   7       4694.43       4989.56        38.20 o                         
   2   3   7       3511.00       3426.79        24.44 o                         
   3   3   7        487.14        443.05         9.45 o                         
   4   3   7       4599.73       4811.21        38.71 o                         
   5   3   7       2757.77       2750.46        33.09 o                         
   6   3   7        174.44        167.23         7.68 o                         
   7   3   7       2938.70       3005.30        29.25 o                         
   8   3   7       1703.22       1702.18        24.31 o                         
   9   3   7       1281.13       1311.43        27.96 o                         
  10   3   7        829.35        859.86        20.42 o                         
  11   3   7        699.87        738.70        22.15 o                         
  12   3   7          2.61          9.05         5.75 o                         
 -12   4   7          0.10          3.88         4.00 o                         
 -11   4   7          9.36          4.69         4.18 o                         
 -10   4   7         28.28         19.58         3.62 o                         
  -8   4   7          8.41         21.69         5.33 o                         
  -7   4   7       1267.56       1172.00        21.18 o                         
  -6   4   7          3.39          2.88         3.26 o                         
  -5   4   7       6102.73       6072.60        56.49 o                         
  -4   4   7        343.71        337.42         9.25 o                         
  -3   4   7       2238.37       2068.90        39.58 o                         
  -2   4   7       1146.54       1216.44        30.07 o                         
  -1   4   7       4754.08       4851.04        75.59 o                         
   0   4   7       1329.36       1364.83        10.71 o                         
   1   4   7       5427.46       5614.93        49.36 o                         
   2   4   7       1204.74       1235.77        22.68 o                         
   3   4   7        300.45        307.25         9.98 o                         
   4   4   7        412.70        388.16         9.71 o                         
   5   4   7          5.17         25.67         4.51 o                         
   6   4   7        159.18        168.20         6.67 o                         
   7   4   7        880.40        833.58        19.34 o                         
   8   4   7         12.65         21.01         5.37 o                         
   9   4   7         50.86         72.82         8.88 o                         
  10   4   7         21.18         26.44         7.17 o                         
  11   4   7       2508.53       2688.70        69.23 o                         
  12   4   7         16.96         12.95         6.72 o                         
 -11   5   7         46.30         28.68         7.68 o                         
 -10   5   7         77.15         49.56        18.89 o                         
  -9   5   7         10.80          5.89         4.59 o                         
  -8   5   7        354.45        376.62        12.09 o                         
  -7   5   7       2201.54       2312.97        41.72 o                         
  -6   5   7        544.53        538.96        12.68 o                         
  -5   5   7         21.41         26.90         4.43 o                         
  -4   5   7        614.34        640.84        15.01 o                         
  -3   5   7        672.03        632.15        53.26 o                         
  -2   5   7         31.59         36.00         4.36 o                         
  -1   5   7        130.38        128.64         3.98 o                         
   0   5   7       1677.24       1737.45        19.38 o                         
   1   5   7         87.40         84.10         4.47 o                         
   2   5   7         19.05         16.34         2.94 o                         
   3   5   7        141.41        145.34         6.13 o                         
   4   5   7         29.37         33.78         3.85 o                         
   5   5   7         29.82         27.98         4.39 o                         
   6   5   7        162.69        201.56        11.35 o                         
   7   5   7         46.58         43.49         6.17 o                         
   8   5   7        177.92        203.36        12.32 o                         
   9   5   7        495.47        548.92        26.27 o                         
  10   5   7        642.44        667.14        31.82 o                         
  11   5   7        147.88        134.71        18.17 o                         
  -9   6   7         24.30         14.61         6.24 o                         
  -8   6   7          3.25          9.71         5.31 o                         
  -7   6   7         55.44         61.69         6.70 o                         
  -6   6   7        496.80        531.50        12.03 o                         
  -5   6   7        245.18        235.32        11.03 o                         
  -4   6   7        697.24        771.29        17.06 o                         
  -3   6   7        761.39        762.82        26.11 o                         
  -2   6   7       2168.96       2198.59        38.40 o                         
  -1   6   7        386.09        361.07        16.12 o                         
   0   6   7       2256.42       2205.73        81.22 o                         
   1   6   7       1361.35       1284.59        59.03 o                         
   2   6   7       1257.85       1148.34        49.24 o                         
   3   6   7         23.21         40.73         4.05 o                         
   4   6   7          7.11         11.64         4.53 o                         
   5   6   7        493.25        473.76        16.72 o                         
   6   6   7         96.92         86.54        11.76 o                         
   7   6   7         16.62         17.27         6.04 o                         
   8   6   7         37.13         26.13        10.90 o                         
   9   6   7          5.79          5.43         4.29 o                         
  -7   7   7        184.74        142.52        23.40 o                         
  -6   7   7         90.40         79.66        16.64 o                         
  -5   7   7         20.62         15.31         6.85 o                         
  -4   7   7         64.63         41.33         5.78 o                         
  -3   7   7        173.89        178.63        10.11 o                         
  -2   7   7          1.98         11.57         4.73 o                         
  -1   7   7        109.08        100.77         8.13 o                         
   0   7   7        767.32        688.59        42.17 o                         
   1   7   7        100.77        104.82         8.38 o                         
   2   7   7         51.63         43.59         9.77 o                         
   3   7   7        783.97        827.23        20.69 o                         
   4   7   7        804.55        891.90        28.82 o                         
   5   7   7       1577.20       1691.38        37.47 o                         
   6   7   7       1325.32       1430.84        42.28 o                         
   7   7   7        510.18        479.19        17.26 o                         
  -4   8   7         13.17         17.71         7.22 o                         
  -3   8   7        406.72        393.81        16.16 o                         
  -2   8   7        437.70        437.07        15.77 o                         
  -1   8   7        842.50        809.78        35.04 o                         
   0   8   7          3.59          9.27         7.47 o                         
   1   8   7        223.71        216.81        56.36 o                         
   2   8   7        197.78        207.64        20.73 o                         
   3   8   7         29.00          7.01         7.12 o                         
   4   8   7         57.28         67.64        12.87 o                         
 -12   0   8       1348.97       1527.37        64.09 o                         
 -10   0   8         67.56         63.63        13.73 o                         
  -8   0   8       3463.39       3458.49        40.06 o                         
  -6   0   8        777.65        860.68        20.37 o                         
  -4   0   8      25980.65      24656.96       554.43 o                         
  -2   0   8      14689.20      16239.93       104.35 o                         
   0   0   8        476.26        427.48         8.70 o                         
   2   0   8       5425.32       5410.91        60.41 o                         
   4   0   8       9838.00      10339.43        70.77 o                         
   6   0   8       6645.95       6668.10        75.96 o                         
   8   0   8        323.70        303.82        10.44 o                         
  10   0   8        247.89        247.55        10.49 o                         
  12   0   8          0.47          1.01         4.68 o                         
 -13   1   8        414.34        443.25        18.88 o                         
 -12   1   8         46.05         61.10        10.65 o                         
 -11   1   8       1344.64       1354.56        32.29 o                         
 -10   1   8          5.40         -0.03         5.15 o                         
  -9   1   8         23.31         16.67         3.40 o                         
  -7   1   8       1582.20       1626.56        18.95 o                         
  -6   1   8        762.56        720.14        16.13 o                         
  -5   1   8        193.31        164.25         4.83 o                         
  -4   1   8        503.74        438.91         7.67 o                         
  -3   1   8       3783.11       3728.50        20.82 o                         
  -2   1   8       5968.93       6284.81        77.55 o                         
  -1   1   8       6436.32       6631.95        61.10 o                         
   0   1   8        418.58        471.35         6.61 o                         
   1   1   8       1537.16       1659.58        16.83 o                         
   2   1   8        870.84        873.90        10.14 o                         
   3   1   8       7282.97       8235.58        76.34 o                         
   4   1   8          3.55         10.57         2.37 o                         
   5   1   8       2455.18       2617.39        23.01 o                         
   6   1   8       1289.46       1329.22        19.36 o                         
   7   1   8       1564.06       1454.33        20.47 o                         
   8   1   8        512.60        541.19        10.76 o                         
   9   1   8        660.31        666.12        12.61 o                         
  10   1   8       1824.25       1888.93        24.88 o                         
  11   1   8       2471.31       2492.08        26.81 o                         
  12   1   8        171.97        164.01         8.44 o                         
  13   1   8         71.38         71.79         9.17 o                         
 -13   2   8        649.03        728.42        59.59 o                         
 -12   2   8         70.83         71.29        11.14 o                         
 -11   2   8        270.39         85.63       112.32 o                         
 -10   2   8        153.95         41.61        72.41 o                         
  -9   2   8        735.74        697.85        18.55 o                         
  -8   2   8       1672.39       1598.37        51.25 o                         
  -7   2   8       1134.63        975.30        37.60 o                         
  -6   2   8          1.19         13.09         2.45 o                         
  -5   2   8       2030.71       1894.36        44.99 o                         
  -4   2   8        238.24        258.12         6.48 o                         
  -3   2   8       5873.64       5968.38       126.41 o                         
  -2   2   8        482.79        526.30        11.26 o                         
  -1   2   8        906.67        799.41        11.74 o                         
   0   2   8        340.50        338.24         6.29 o                         
   1   2   8        987.15        761.95        10.05 o                         
   2   2   8        360.04        280.92        14.76 o                         
   3   2   8       2840.87       2437.91        50.54 o                         
   4   2   8        129.97        114.12         4.45 o                         
   5   2   8       3340.96       3074.78        26.44 o                         
   6   2   8        499.60        475.81         9.70 o                         
   7   2   8       1182.00       1105.24        17.19 o                         
   8   2   8        172.71        174.49         5.53 o                         
   9   2   8        185.28        183.67         6.53 o                         
  10   2   8        340.82        330.53         8.55 o                         
  11   2   8         13.07          9.78         4.41 o                         
  12   2   8         17.00         32.34         7.89 o                         
  13   2   8          4.19          3.09         5.04 o                         
 -12   3   8        908.15       1012.47        24.19 o                         
 -11   3   8          3.25          4.19         3.94 o                         
 -10   3   8       2040.76       1891.65       119.60 o                         
  -9   3   8       1722.43       1688.83        60.28 o                         
  -8   3   8       1450.93       1333.23        26.27 o                         
  -7   3   8       4143.97       3989.52        62.39 o                         
  -6   3   8       1027.02       1035.93        21.61 o                         
  -5   3   8        894.06        859.65        17.12 o                         
  -4   3   8       3858.54       3843.00       116.78 o                         
  -3   3   8       6679.23       6791.21       183.33 o                         
  -2   3   8       3520.02       3432.77        44.43 o                         
  -1   3   8         31.58         24.48         2.55 o                         
   0   3   8       1341.47       1290.52        17.92 o                         
   1   3   8       1800.48       1890.68        22.75 o                         
   2   3   8        933.99        947.84        16.28 o                         
   3   3   8       1139.52       1104.13        18.79 o                         
   4   3   8       4423.11       4525.00        34.51 o                         
   5   3   8       2337.30       2446.17        27.60 o                         
   6   3   8          4.38          7.64         5.46 o                         
   7   3   8       1794.05       1757.31        21.25 o                         
   8   3   8        373.20        370.89         9.29 o                         
   9   3   8        717.84        719.16        16.88 o                         
  10   3   8       2337.64       2399.93        38.90 o                         
  11   3   8       1621.83       1756.49        40.78 o                         
  12   3   8       1405.29       1401.72        30.48 o                         
 -12   4   8        559.55        513.37        30.49 o                         
 -11   4   8          9.25          4.65         4.69 o                         
 -10   4   8        368.33         59.60       191.93 o                         
  -9   4   8        573.17        519.86        27.55 o                         
  -8   4   8        116.78        121.17         7.51 o                         
  -7   4   8        101.86        115.13        10.46 o                         
  -6   4   8          2.42         10.91         4.69 o                         
  -5   4   8         39.53         74.21        13.86 o                         
  -4   4   8        519.23        552.12        13.50 o                         
  -3   4   8         18.80         18.27         3.12 o                         
  -2   4   8       4666.66       4928.31       107.36 o                         
  -1   4   8         37.26         35.60         3.36 o                         
   0   4   8      16567.00      17425.41       115.70 o                         
   1   4   8       2012.64       2098.95        18.99 o                         
   2   4   8       4754.57       4705.96        48.30 o                         
   3   4   8        531.13        575.70        16.10 o                         
   4   4   8       6798.44       7154.37        57.05 o                         
   5   4   8        710.13        627.52        13.02 o                         
   6   4   8       2648.55       2696.63        35.42 o                         
   7   4   8         36.30         26.35         3.31 o                         
   8   4   8        185.47        180.58        10.33 o                         
   9   4   8          1.02          8.94         5.23 o                         
  10   4   8        336.30        375.24        22.94 o                         
  11   4   8         31.76         28.30         8.30 o                         
  12   4   8        624.32        611.43        24.90 o                         
 -11   5   8        500.69        523.77        65.34 o                         
 -10   5   8        123.28        111.61         8.68 o                         
  -8   5   8       1199.73       1225.33        24.42 o                         
  -7   5   8        363.12        362.85        10.17 o                         
  -6   5   8        713.65        704.82        14.44 o                         
  -5   5   8        605.25        611.87        14.18 o                         
  -4   5   8        632.63        631.19        15.15 o                         
  -3   5   8       1204.42       1187.38        28.79 o                         
  -2   5   8       1691.87       1702.00        61.32 o                         
  -1   5   8        538.31        529.01        12.33 o                         
   0   5   8        771.88        791.95        15.51 o                         
   1   5   8         23.79         28.09         3.44 o                         
   2   5   8         23.07         24.21         3.38 o                         
   3   5   8        244.60        222.67         7.29 o                         
   4   5   8         65.27         71.87         4.45 o                         
   5   5   8         39.31         43.29         4.09 o                         
   6   5   8       1786.57       1869.36        35.97 o                         
   7   5   8        237.57        239.95        11.72 o                         
   8   5   8          3.49          7.64         5.70 o                         
   9   5   8        828.26        826.48        23.54 o                         
  10   5   8        563.79        612.59        20.96 o                         
  11   5   8        585.72        708.91        28.27 o                         
  -9   6   8        136.04         78.17        30.47 o                         
  -8   6   8          5.96          2.69         4.25 o                         
  -7   6   8        340.57        367.61        14.61 o                         
  -6   6   8        157.91        173.24         8.27 o                         
  -5   6   8        203.72        209.96         8.24 o                         
  -4   6   8         13.38         30.86         7.11 o                         
  -3   6   8          3.15          8.72         4.13 o                         
  -2   6   8        460.91        443.46        16.17 o                         
  -1   6   8       4443.40       4475.51       156.85 o                         
   0   6   8        142.49        146.47         9.27 o                         
   1   6   8       3076.04       2991.85       109.63 o                         
   2   6   8        332.22        291.10         7.45 o                         
   3   6   8       2655.78       2604.92        59.44 o                         
   4   6   8        937.43        963.56        27.85 o                         
   5   6   8       2999.10       3095.46        46.10 o                         
   6   6   8          0.49          3.51         4.67 o                         
   7   6   8         51.47         59.26         8.57 o                         
   8   6   8        345.42        352.22        14.03 o                         
   9   6   8        131.22        132.33        14.22 o                         
  -7   7   8       1474.59       1636.98        91.38 o                         
  -6   7   8       1428.34       1451.87        40.65 o                         
  -5   7   8        922.25       1017.47        26.37 o                         
  -4   7   8        278.92        294.43        20.46 o                         
  -3   7   8          2.74          6.36         4.81 o                         
  -2   7   8        137.96        112.85        14.70 o                         
  -1   7   8         78.42         79.92        11.22 o                         
   0   7   8         68.52         62.93         9.62 o                         
   1   7   8        500.78        425.10        24.36 o                         
   2   7   8          4.34          6.36         5.96 o                         
   3   7   8         38.68         42.01         6.00 o                         
   4   7   8         28.11         26.71         5.55 o                         
   5   7   8        835.05        861.08        25.43 o                         
   6   7   8        168.51        190.26        11.76 o                         
   7   7   8        124.61        161.41        16.08 o                         
  -4   8   8        126.36        116.60        27.49 o                         
  -3   8   8          6.06          7.70         5.57 o                         
  -2   8   8        439.66        323.08        17.11 o                         
  -1   8   8         98.29        102.55        11.09 o                         
   0   8   8        473.10        414.82        62.51 o                         
   1   8   8         98.63         82.83        23.96 o                         
   2   8   8        137.49        107.76        26.98 o                         
   3   8   8         18.97         33.69        14.23 o                         
   4   8   8        459.25        455.47        33.12 o                         
 -13   0   9       1197.81       1324.74        44.54 o                         
 -11   0   9       1775.15       2143.33        65.32 o                         
  -9   0   9       1585.84         13.87         5.99 o                         
  -7   0   9       3537.63       3520.76        55.48 o                         
  -5   0   9       8984.15       8645.18        98.31 o                         
  -3   0   9       2656.46       2763.26        43.78 o                         
  -1   0   9      18510.08      20313.16       129.26 o                         
   1   0   9        727.85        648.78        11.60 o                         
   3   0   9        439.88        498.26        11.78 o                         
   5   0   9      14498.02      15179.96       161.50 o                         
   7   0   9       3451.13       3445.50        48.11 o                         
   9   0   9       5719.04       6117.47        95.74 o                         
  11   0   9       3456.30       3505.98        75.14 o                         
  13   0   9          5.11         10.85         5.29 o                         
 -13   1   9          1.76          3.08         7.81 o                         
 -12   1   9        631.99        642.64        39.98 o                         
 -11   1   9          0.81          5.84         3.39 o                         
 -10   1   9        130.34         76.61        25.74 o                         
  -9   1   9        501.71        492.68        13.71 o                         
  -8   1   9       2194.83       2122.88        26.20 o                         
  -7   1   9        545.84        511.65        15.80 o                         
  -6   1   9       1693.40       1567.22        33.54 o                         
  -5   1   9        968.33        866.81        20.39 o                         
  -4   1   9       1733.99       1868.06        25.26 o                         
  -3   1   9        646.82        569.45         9.20 o                         
  -2   1   9       6599.50       6208.83        75.77 o                         
  -1   1   9      16585.10      16802.08       116.68 o                         
   0   1   9      12148.28      12524.91        75.26 o                         
   1   1   9       2723.25       2687.63        26.08 o                         
   2   1   9        291.96        306.62         6.31 o                         
   3   1   9       1673.74       1858.62        25.48 o                         
   4   1   9       1320.95       1337.52        19.08 o                         
   5   1   9        364.53        336.98         6.74 o                         
   6   1   9        102.53         93.58         4.04 o                         
   7   1   9       1838.14       1751.96        16.31 o                         
   8   1   9        997.82        990.06        15.71 o                         
   9   1   9        248.73        245.69         6.46 o                         
  10   1   9         22.15         25.07         3.99 o                         
  11   1   9         32.71         26.16         4.84 o                         
  12   1   9         21.88          8.88         3.73 o                         
  13   1   9        807.55        806.23        46.96 o                         
 -13   2   9         33.33         30.54        10.66 o                         
 -12   2   9        634.77        615.62        56.50 o                         
 -11   2   9         20.90         12.63         3.41 o                         
  -9   2   9          1.69          3.73         3.68 o                         
  -8   2   9       1179.89       1188.39        36.72 o                         
  -7   2   9        722.03        690.73        16.11 o                         
  -6   2   9       2626.41       2402.61        60.58 o                         
  -5   2   9        598.05        527.13        14.13 o                         
  -4   2   9       4071.91       4318.04       124.33 o                         
  -3   2   9        756.31        784.37        28.68 o                         
  -2   2   9       1363.92       1274.85        20.69 o                         
  -1   2   9         64.02         52.28         2.90 o                         
   0   2   9       4880.78       5167.53        74.81 o                         
   1   2   9        141.70        133.70         3.02 o                         
   2   2   9       2932.96       3885.64        24.92 o                         
   3   2   9       1311.81       1218.06        27.63 o                         
   4   2   9       4966.23       4650.63        37.71 o                         
   5   2   9          0.12         11.46         2.80 o                         
   6   2   9       2987.84       2900.39        28.87 o                         
   7   2   9       1902.44       1802.12        17.56 o                         
   8   2   9        918.03        908.85        15.36 o                         
   9   2   9       2345.10       2267.03        21.28 o                         
  10   2   9       1652.61       1662.67        28.27 o                         
  11   2   9        910.78        905.34        20.62 o                         
  12   2   9        137.63        110.99         9.98 o                         
  13   2   9        454.32        452.49        21.67 o                         
 -12   3   9        105.50         89.30        27.99 o                         
 -11   3   9        327.70         68.34       126.83 o                         
 -10   3   9        169.87        132.95        52.16 o                         
  -9   3   9        159.07        140.03        11.42 o                         
  -8   3   9        137.49        131.79         7.20 o                         
  -7   3   9       5472.77       5422.57        61.91 o                         
  -6   3   9       2410.32       2327.84        26.87 o                         
  -5   3   9       1354.73       1333.77        23.96 o                         
  -4   3   9       2612.07       2635.15        88.81 o                         
  -3   3   9        210.76        198.85         4.42 o                         
  -2   3   9       3296.69       3353.36        36.79 o                         
  -1   3   9       7365.38       7757.51        74.99 o                         
   0   3   9       8934.31       9564.82        81.18 o                         
   1   3   9       4281.17       4426.56        39.82 o                         
   2   3   9       1579.39       1562.89        25.18 o                         
   3   3   9       3669.37       3821.47        30.17 o                         
   4   3   9         34.74         47.04         5.57 o                         
   5   3   9        376.39        385.70        14.41 o                         
   6   3   9        812.22        838.77        16.16 o                         
   7   3   9         98.89        110.82         7.43 o                         
   8   3   9         17.67         18.51         4.23 o                         
   9   3   9        139.21        139.71         7.35 o                         
  10   3   9        912.14        941.19        24.21 o                         
  11   3   9        503.20        478.62        21.25 o                         
  12   3   9        242.89        250.50        16.93 o                         
  -9   4   9        504.75        499.61        12.23 o                         
  -8   4   9          9.11          8.17         5.78 o                         
  -7   4   9       2332.42       2273.22        33.44 o                         
  -6   4   9        120.22        126.93         6.54 o                         
  -5   4   9        211.40        225.08         8.35 o                         
  -4   4   9         54.83         44.41         5.17 o                         
  -3   4   9        428.22        404.97        18.01 o                         
  -2   4   9         35.77         47.91         2.92 o                         
  -1   4   9         25.09         36.21         3.44 o                         
   0   4   9        294.92        317.54         7.39 o                         
   1   4   9          5.77         29.72         4.38 o                         
   2   4   9          8.41         10.97         3.17 o                         
   3   4   9       7359.70       7772.85        77.39 o                         
   4   4   9        971.67        944.59        17.65 o                         
   5   4   9       9920.62      10278.39        47.82 o                         
   6   4   9         10.41         12.20         3.11 o                         
   7   4   9       1193.06       1313.86        15.03 o                         
   8   4   9        924.49        985.54        25.36 o                         
   9   4   9        857.43        931.41        24.31 o                         
  10   4   9       1443.43       1606.97        37.54 o                         
  11   4   9         25.18         44.62         9.94 o                         
 -10   5   9          0.07          4.57         3.96 o                         
  -9   5   9         73.58         88.11         9.04 o                         
  -8   5   9        358.04        351.43        11.09 o                         
  -7   5   9        424.22        405.12        10.68 o                         
  -6   5   9       1071.37       1149.32        21.53 o                         
  -5   5   9       1386.46       1392.23        21.16 o                         
  -4   5   9        230.32        259.45         8.77 o                         
  -3   5   9        640.58        595.30        16.72 o                         
  -2   5   9        501.60        515.74        23.24 o                         
  -1   5   9        504.63        555.39        16.32 o                         
   0   5   9        893.48        939.50        16.71 o                         
   1   5   9       1694.33       1763.24        19.36 o                         
   2   5   9       1603.82       1624.48        18.47 o                         
   3   5   9        207.10        187.24         5.86 o                         
   4   5   9          3.23         14.87         3.29 o                         
   5   5   9        349.50        362.63         9.15 o                         
   6   5   9        747.47        881.63        23.63 o                         
   7   5   9         40.31         44.51         6.74 o                         
   8   5   9        419.43        432.19        18.15 o                         
   9   5   9        558.74        578.61        32.60 o                         
  10   5   9        138.70        135.02        14.09 o                         
  -9   6   9        124.99         69.66        29.91 o                         
  -8   6   9        755.28        787.86        21.87 o                         
  -7   6   9        411.32        450.69        12.09 o                         
  -6   6   9       1351.14       1397.39        29.36 o                         
  -5   6   9        336.25        317.66        12.21 o                         
  -4   6   9         25.07         20.91         6.61 o                         
  -3   6   9        230.34        203.93        12.17 o                         
  -2   6   9        115.41        137.16        10.59 o                         
  -1   6   9         16.60         27.45         6.98 o                         
   0   6   9        107.78        110.82         9.12 o                         
   1   6   9          3.25         21.12         4.27 o                         
   2   6   9       1569.77       1615.37        23.67 o                         
   3   6   9          0.07         17.41         4.53 o                         
   4   6   9       3228.16       3300.03        79.24 o                         
   5   6   9        125.21        163.17         9.38 o                         
   6   6   9       2353.47       2444.38        47.54 o                         
   7   6   9        414.51        453.21        15.25 o                         
   8   6   9        320.28        395.11        15.29 o                         
   9   6   9         26.83         19.53         7.40 o                         
  -7   7   9         90.45         84.06        15.42 o                         
  -6   7   9        354.83        321.69        17.31 o                         
  -5   7   9        549.80        562.84        22.83 o                         
  -4   7   9        759.10        774.89        22.13 o                         
  -3   7   9       1726.09       1799.04        40.88 o                         
  -2   7   9       2525.47       2657.03        57.08 o                         
  -1   7   9       1378.52       1387.85        32.36 o                         
   0   7   9        155.83        149.76        17.57 o                         
   1   7   9        309.30        269.41        12.42 o                         
   2   7   9         28.57         32.71        10.24 o                         
   3   7   9        155.25        182.04        13.38 o                         
   4   7   9       1083.56       1172.36        27.70 o                         
   5   7   9          0.31         10.60         8.38 o                         
   6   7   9         89.34         87.20        10.15 o                         
   7   7   9         71.56         88.08        12.97 o                         
  -3   8   9        151.16        108.52        14.18 o                         
  -2   8   9        102.26         85.35        13.65 o                         
  -1   8   9         24.50         25.63         6.03 o                         
   0   8   9         10.70          7.68         7.45 o                         
   1   8   9        247.98        196.28        44.95 o                         
   2   8   9          0.06         11.72         6.66 o                         
   3   8   9        286.22        262.52        26.31 o                         
 -12   0  10       2988.58       3493.83       122.51 o                         
 -10   0  10       1900.11       1963.07        79.20 o                         
  -8   0  10       3201.72       3229.08        40.07 o                         
  -6   0  10      12632.81      12405.20       297.29 o                         
  -4   0  10       2044.79       1950.26        25.64 o                         
  -2   0  10      10691.15      10698.11        72.69 o                         
   0   0  10      11270.30      12438.39       102.77 o                         
   2   0  10         10.15         25.08         3.72 o                         
   4   0  10       1946.61       1951.06        25.61 o                         
   6   0  10       2780.61       2866.88        45.52 o                         
   8   0  10       5079.73       5244.53        60.24 o                         
  10   0  10       6791.28       6953.63       154.74 o                         
  12   0  10       2437.57       2574.31        52.58 o                         
 -13   1  10        195.65        259.53        27.82 o                         
 -12   1  10        598.59        708.89        27.34 o                         
 -11   1  10        243.80        235.21        20.17 o                         
 -10   1  10        703.94         -0.05         4.71 o                         
  -9   1  10        220.27        264.47         9.84 o                         
  -8   1  10       1022.92       1077.50        16.39 o                         
  -7   1  10        228.70        216.29         6.05 o                         
  -6   1  10        262.95        224.05         6.84 o                         
  -5   1  10        210.41        197.90         7.78 o                         
  -4   1  10       1047.85       1228.80        18.46 o                         
  -3   1  10       4988.92       5058.51        55.02 o                         
  -2   1  10       4865.07       5012.71        51.12 o                         
  -1   1  10        656.03        742.27        11.38 o                         
   0   1  10       4749.76       5132.48        31.26 o                         
   1   1  10       3193.12       3424.74        41.29 o                         
   2   1  10       9666.71      10087.43        51.92 o                         
   3   1  10      21339.01      22909.75       104.24 o                         
   4   1  10      15581.03      16678.69       154.48 o                         
   5   1  10       1161.89       1215.94        20.31 o                         
   6   1  10        567.94        556.81        10.17 o                         
   7   1  10         16.77         36.26         3.88 o                         
   8   1  10        449.19        445.66         9.78 o                         
   9   1  10        638.37        623.98        11.56 o                         
  10   1  10        160.41        151.40         5.94 o                         
  11   1  10         12.86         16.98         3.88 o                         
  12   1  10        108.69        104.05         6.44 o                         
  13   1  10         82.13         95.47        13.51 o                         
 -12   2  10          6.12         13.14         9.24 o                         
 -11   2  10        839.37        678.27        84.88 o                         
 -10   2  10         84.04        107.75         8.96 o                         
  -9   2  10         24.87         37.64         4.89 o                         
  -8   2  10          2.86          8.85         4.10 o                         
  -7   2  10       3394.63       3311.67        46.48 o                         
  -6   2  10        594.89        591.57        15.30 o                         
  -5   2  10       2630.98       2454.59        67.99 o                         
  -4   2  10       1726.31       1724.76        59.11 o                         
  -3   2  10       1945.17       1650.38        55.39 o                         
  -2   2  10       3731.53       3962.67        49.85 o                         
  -1   2  10      10778.18      10964.67        85.90 o                         
   0   2  10       2847.76       3073.66        21.24 o                         
   1   2  10         87.37        101.49         4.63 o                         
   2   2  10        229.31        222.96         4.47 o                         
   3   2  10          7.75         15.02         1.98 o                         
   4   2  10          5.97          9.33         2.18 o                         
   5   2  10        627.81        640.88        11.95 o                         
   6   2  10        284.16        239.64         5.87 o                         
   7   2  10        220.74        219.01         6.00 o                         
   8   2  10         10.68          7.72         3.23 o                         
   9   2  10       3154.61       3179.20        42.15 o                         
  10   2  10       2053.29       1942.52        24.77 o                         
  11   2  10       1513.83       1553.28        31.00 o                         
  12   2  10         12.59         15.57         5.66 o                         
 -12   3  10        159.62         99.91        26.41 o                         
 -11   3  10       1506.04       1374.13       115.67 o                         
 -10   3  10        555.58        605.31        28.01 o                         
  -9   3  10        371.43        369.91        10.42 o                         
  -8   3  10        993.54        946.84        44.62 o                         
  -7   3  10        691.93        687.43        18.04 o                         
  -6   3  10          7.62         10.90         3.65 o                         
  -5   3  10        245.80        210.50        10.60 o                         
  -4   3  10       2487.66       2417.21        61.69 o                         
  -3   3  10        208.47        221.36         6.27 o                         
  -2   3  10       1301.69       1342.04        22.98 o                         
  -1   3  10       3624.11       3685.13        33.63 o                         
   0   3  10       1771.44       1856.56        22.04 o                         
   1   3  10        808.06        826.91        14.80 o                         
   2   3  10       1337.29       1368.13        16.87 o                         
   3   3  10       3368.62       3440.58        28.02 o                         
   4   3  10       6097.88       6397.58        64.73 o                         
   5   3  10       3893.39       3998.07        34.95 o                         
   6   3  10       1157.20       1093.10        13.28 o                         
   7   3  10        631.66        588.30        12.73 o                         
   8   3  10       1389.94       1339.12        20.84 o                         
   9   3  10        211.77        202.54         7.32 o                         
  10   3  10         97.57        102.28        13.91 o                         
  11   3  10          9.06         30.40         8.64 o                         
  12   3  10         64.63         45.60        20.55 o                         
 -11   4  10        197.65        156.79        34.07 o                         
 -10   4  10         39.28         26.37         9.90 o                         
  -9   4  10        141.55        150.52        11.61 o                         
  -8   4  10       1968.70       1967.80        36.88 o                         
  -7   4  10       1262.23       1254.52        27.69 o                         
  -6   4  10       1974.20       1946.04        31.16 o                         
  -5   4  10        412.27        310.47         9.57 o                         
  -4   4  10       3078.67       2975.60        58.37 o                         
  -3   4  10        648.17        646.29        14.98 o                         
  -2   4  10       5986.56       6214.36       112.12 o                         
  -1   4  10        343.02        331.17         7.56 o                         
   0   4  10        365.29        405.56         9.45 o                         
   1   4  10        681.76        756.08        13.40 o                         
   2   4  10         30.13         25.00         3.33 o                         
   3   4  10         56.01         61.21         4.31 o                         
   4   4  10        713.87        673.38        13.90 o                         
   5   4  10         99.77         96.92         5.50 o                         
   6   4  10        835.70        922.35        17.52 o                         
   7   4  10        582.60        567.21        13.19 o                         
   8   4  10       1310.47       1410.91        36.31 o                         
   9   4  10        412.73        470.08        15.14 o                         
  10   4  10       1390.41       1516.44        36.20 o                         
  11   4  10        204.04        208.66        13.82 o                         
  -9   5  10        937.88        893.00        28.44 o                         
  -8   5  10         88.22         94.14         7.82 o                         
  -7   5  10          2.11         12.91         7.61 o                         
  -6   5  10         68.84         60.19         9.09 o                         
  -5   5  10        425.59        371.10        10.40 o                         
  -4   5  10        137.82        126.22         6.04 o                         
  -3   5  10         44.61         51.61         6.73 o                         
  -2   5  10       1096.48       1111.15        30.76 o                         
  -1   5  10        234.34        240.54         8.64 o                         
   0   5  10          8.04         15.79         2.99 o                         
   1   5  10         36.45         27.92         3.99 o                         
   2   5  10        135.28        134.42         5.13 o                         
   3   5  10         12.44         10.44         3.53 o                         
   4   5  10          7.89          8.37         3.07 o                         
   5   5  10       1767.79       1801.65        26.17 o                         
   6   5  10       2425.17       2480.42        51.33 o                         
   7   5  10        831.63        794.53        19.38 o                         
   8   5  10        800.30        811.40        26.24 o                         
   9   5  10          9.67         16.69         6.45 o                         
  10   5  10        113.95        143.01        15.12 o                         
  -9   6  10        100.41        102.10        37.60 o                         
  -8   6  10         18.07         20.82         5.84 o                         
  -7   6  10       1076.61       1125.59        24.32 o                         
  -6   6  10        700.12        732.12        29.27 o                         
  -5   6  10        778.75        866.25        22.93 o                         
  -4   6  10        156.36        178.27        10.47 o                         
  -3   6  10       2433.16       2439.36        52.34 o                         
  -2   6  10        378.52        389.99        15.55 o                         
  -1   6  10        549.29        516.89        17.35 o                         
   0   6  10         14.04          5.94         6.02 o                         
   1   6  10        165.61        156.10         7.54 o                         
   2   6  10         35.43         48.32         5.77 o                         
   3   6  10          1.09         21.73         4.69 o                         
   4   6  10          4.24          8.49         3.08 o                         
   5   6  10        151.94        153.95        10.56 o                         
   6   6  10         65.02         67.12        10.35 o                         
   7   6  10        266.38        296.41        12.46 o                         
   8   6  10         23.71         21.15         6.39 o                         
   9   6  10        199.52        217.14        17.18 o                         
  -7   7  10        225.69        216.56        13.32 o                         
  -6   7  10        287.54        283.54        14.64 o                         
  -5   7  10          1.22          0.15         5.02 o                         
  -4   7  10         29.24         26.36         6.87 o                         
  -3   7  10        316.56        306.55        12.72 o                         
  -2   7  10         31.38         30.08         7.93 o                         
  -1   7  10        738.69        711.72        24.13 o                         
   0   7  10       1579.14       1538.59        86.13 o                         
   1   7  10        960.29        909.36        39.76 o                         
   2   7  10       1015.72        930.33       132.29 o                         
   3   7  10        342.72        387.34        35.20 o                         
   4   7  10        483.60        516.57        13.77 o                         
   5   7  10        110.49        117.80         9.61 o                         
   6   7  10        598.03        585.82        15.85 o                         
   7   7  10        733.96        817.20        29.75 o                         
  -3   8  10         55.47         64.52        10.49 o                         
  -2   8  10        170.36        166.77        15.72 o                         
  -1   8  10         38.36         23.40         5.78 o                         
   0   8  10        403.62        342.05        27.88 o                         
   1   8  10          0.14          6.30         5.12 o                         
   2   8  10        590.33        553.15        69.73 o                         
   3   8  10         21.77         18.74        14.54 o                         
 -13   0  11         14.83          9.52        10.85 o                         
 -11   0  11       1058.65       1261.06        59.03 o                         
  -9   0  11        191.76        204.47         7.93 o                         
  -7   0  11       9339.04       9884.31       237.51 o                         
  -5   0  11        561.79        518.19        17.31 o                         
  -3   0  11       3832.62       3929.48        51.57 o                         
  -1   0  11       9064.24       9713.69        67.27 o                         
   1   0  11       4089.86       3922.26        32.01 o                         
   3   0  11       1793.83       1706.19        33.05 o                         
   5   0  11       1930.16       1971.88        23.79 o                         
   7   0  11       6708.34       6833.09        71.31 o                         
   9   0  11       1944.00       1930.62        27.80 o                         
  11   0  11       3446.50       3671.64        65.75 o                         
  13   0  11        210.95        188.50        16.09 o                         
 -13   1  11        304.51        340.09        23.91 o                         
 -12   1  11         16.54         21.49        10.01 o                         
 -11   1  11        118.24         84.37        31.98 o                         
 -10   1  11        117.88        140.99         9.48 o                         
  -9   1  11       1387.79       1484.31        25.80 o                         
  -8   1  11       2738.14       2722.65        41.42 o                         
  -7   1  11       4863.44       4920.41       124.26 o                         
  -6   1  11       1259.57       1083.77        25.28 o                         
  -5   1  11        178.51        176.66         5.04 o                         
  -4   1  11        712.27        750.70        12.43 o                         
  -3   1  11        423.39        501.17         9.04 o                         
  -2   1  11         54.23         32.61         6.46 o                         
  -1   1  11         25.98         29.70         2.49 o                         
   0   1  11       2219.09       2400.59        31.52 o                         
   1   1  11         10.97         19.03         3.40 o                         
   2   1  11        502.85        576.73         9.56 o                         
   3   1  11        327.59        310.97         5.83 o                         
   4   1  11        315.66        312.25         6.29 o                         
   5   1  11      10060.22      10398.02        66.17 o                         
   6   1  11       8849.79       9187.82        82.69 o                         
   7   1  11       3612.99       3657.29        33.62 o                         
   8   1  11        579.63        564.64        11.03 o                         
   9   1  11         66.21         65.92         4.95 o                         
  10   1  11          3.94          7.55         3.63 o                         
  11   1  11        289.46        268.94        10.25 o                         
  12   1  11        766.08        763.25        18.89 o                         
  13   1  11         10.45         18.80         5.81 o                         
 -12   2  11        330.46        330.03        26.59 o                         
 -11   2  11          2.50          3.01         3.42 o                         
 -10   2  11        207.22        230.60        11.71 o                         
  -9   2  11          0.55          4.72         4.09 o                         
  -8   2  11       1871.35       1792.64        52.57 o                         
  -7   2  11          3.08          2.96         3.25 o                         
  -6   2  11         17.91         18.06         3.35 o                         
  -5   2  11       1664.06       1688.70        46.69 o                         
  -4   2  11        231.13        169.92         4.46 o                         
  -3   2  11         22.87         41.62         5.94 o                         
  -2   2  11       4338.24       4048.77        63.83 o                         
  -1   2  11      10701.83      11397.94        95.05 o                         
   0   2  11       4631.00       4306.03        38.99 o                         
   1   2  11        153.46        160.07         6.94 o                         
   2   2  11       2326.00       2216.57        17.87 o                         
   3   2  11       1721.15       1808.62        22.09 o                         
   4   2  11        663.29        638.75        11.96 o                         
   5   2  11          0.15          6.31         2.21 o                         
   6   2  11        516.89        489.74        13.44 o                         
   7   2  11         31.46         35.55         5.16 o                         
   8   2  11        822.18        762.80        14.64 o                         
   9   2  11        258.98        239.14         8.38 o                         
  10   2  11       1736.36       1796.32        33.06 o                         
  11   2  11        329.07        303.00        10.76 o                         
  12   2  11        190.85        178.91        14.35 o                         
 -12   3  11        660.87        625.01        87.26 o                         
 -11   3  11         83.11         58.24        21.53 o                         
 -10   3  11         70.16         67.88         6.66 o                         
  -9   3  11        319.37        309.96         9.78 o                         
  -8   3  11        789.88        733.64        25.89 o                         
  -7   3  11        794.53        689.16        16.45 o                         
  -6   3  11       2391.48       2219.55        27.30 o                         
  -5   3  11       2026.72       1847.69        22.69 o                         
  -4   3  11         72.96         60.50         4.74 o                         
  -3   3  11        269.84        257.69         6.16 o                         
  -2   3  11         18.59         25.38         2.70 o                         
  -1   3  11        498.32        476.60         9.82 o                         
   0   3  11        456.05        487.28         9.79 o                         
   1   3  11        510.82        514.46        12.44 o                         
   2   3  11         22.69         22.62         3.33 o                         
   3   3  11        758.15        755.46        15.32 o                         
   4   3  11       2227.39       2102.02        24.75 o                         
   5   3  11       4720.84       4624.04        43.88 o                         
   6   3  11       3383.02       3323.05        32.21 o                         
   7   3  11        709.41        646.72        13.45 o                         
   8   3  11         30.25         22.35         3.60 o                         
   9   3  11        627.36        645.57        11.22 o                         
  10   3  11       2871.65       2990.37        62.66 o                         
  11   3  11        484.61        497.63        16.65 o                         
  12   3  11        788.76        791.90        29.37 o                         
 -11   4  11         38.58         22.94        13.91 o                         
 -10   4  11          9.81          5.98         4.63 o                         
  -9   4  11          4.14          7.21         4.34 o                         
  -8   4  11        229.50        218.29         9.18 o                         
  -7   4  11          9.26         16.25         6.78 o                         
  -6   4  11          2.41          4.28         4.02 o                         
  -5   4  11        634.11        599.87        14.69 o                         
  -4   4  11        896.11        753.99        25.15 o                         
  -3   4  11       5317.12       5340.54        50.61 o                         
  -2   4  11         19.60         30.90         3.13 o                         
  -1   4  11       8448.02       9116.93       145.93 o                         
   0   4  11       4578.04       4886.15        63.21 o                         
   1   4  11       8718.09       9139.68       111.10 o                         
   2   4  11        513.39        503.63        11.10 o                         
   3   4  11       1515.59       1441.49        16.67 o                         
   4   4  11         52.76         63.05         5.48 o                         
   5   4  11        125.76        109.69         5.32 o                         
   6   4  11         66.99         63.09         7.93 o                         
   7   4  11        624.74        637.92        11.76 o                         
   8   4  11          9.70          2.63         3.69 o                         
   9   4  11         24.26         13.21         6.47 o                         
  10   4  11        319.51        347.13        14.37 o                         
  11   4  11       1043.73       1144.17        39.32 o                         
 -10   5  11         25.57         22.72        17.34 o                         
  -9   5  11         19.71          9.90         4.32 o                         
  -8   5  11         94.46         86.75         7.06 o                         
  -7   5  11        213.03        212.52         9.09 o                         
  -6   5  11       1356.28       1373.75        25.91 o                         
  -5   5  11         47.70         63.75         5.36 o                         
  -4   5  11        416.47        377.96        10.99 o                         
  -3   5  11       1475.22       1409.40        28.31 o                         
  -2   5  11        265.46        275.84        16.78 o                         
  -1   5  11         22.46         11.18         4.60 o                         
   0   5  11        873.31        899.07        21.91 o                         
   1   5  11         25.72         30.96         3.45 o                         
   2   5  11         24.14         11.95         3.55 o                         
   3   5  11        569.35        547.96        11.53 o                         
   4   5  11       2322.70       2277.36        20.79 o                         
   5   5  11        114.74        120.83         5.96 o                         
   6   5  11         79.61         83.32         6.88 o                         
   7   5  11         20.36         19.92         6.11 o                         
   8   5  11        208.75        258.34        14.31 o                         
   9   5  11        347.05        387.93        16.44 o                         
  10   5  11       1100.71       1219.67        43.48 o                         
  -8   6  11         61.41         40.86         7.92 o                         
  -7   6  11         37.58         36.41         7.76 o                         
  -6   6  11        144.32        181.25        12.62 o                         
  -5   6  11         78.20         63.50        13.56 o                         
  -4   6  11        261.80        290.57        12.07 o                         
  -3   6  11        176.87        182.69        10.78 o                         
  -2   6  11       3595.85       3646.47       105.32 o                         
  -1   6  11         21.88         20.83         4.86 o                         
   0   6  11       2171.78       2169.41        46.72 o                         
   1   6  11          9.51          1.78         3.13 o                         
   2   6  11       2057.68       2020.32        32.55 o                         
   3   6  11          0.01         12.22         3.46 o                         
   4   6  11        518.98        517.22         9.82 o                         
   5   6  11         75.02         67.70        10.39 o                         
   6   6  11         63.31         62.49         8.24 o                         
   7   6  11          1.83         13.79         5.32 o                         
   8   6  11         73.77         62.64         9.27 o                         
  -6   7  11         49.36         49.73        22.67 o                         
  -5   7  11        260.52        265.71        21.16 o                         
  -4   7  11        315.93        355.62        14.15 o                         
  -3   7  11         65.45         83.14         9.44 o                         
  -2   7  11        535.74        513.89        24.23 o                         
  -1   7  11        131.77         81.15         9.07 o                         
   0   7  11        153.76        146.20        10.96 o                         
   1   7  11        420.76        313.80        17.56 o                         
   2   7  11        271.37        243.78        29.08 o                         
   3   7  11       1316.90       1311.92        84.88 o                         
   4   7  11        777.34        812.31        27.74 o                         
   5   7  11       1211.71       1251.12        20.98 o                         
   6   7  11        611.81        680.06        25.37 o                         
  -2   8  11          4.35         16.79         4.01 o                         
  -1   8  11        543.74        476.50        24.07 o                         
   0   8  11         35.91         26.68         7.60 o                         
   1   8  11         11.74          6.76         5.53 o                         
   2   8  11          2.66         -1.89         8.40 o                         
 -12   0  12        541.94        628.05        32.00 o                         
 -10   0  12        487.90        559.45        28.92 o                         
  -8   0  12         24.39         27.49         8.05 o                         
  -6   0  12         17.08         16.47         4.55 o                         
  -4   0  12        955.12       1015.96        24.67 o                         
  -2   0  12       2010.51       1997.16        33.36 o                         
   0   0  12       2932.02       3073.77        29.53 o                         
   2   0  12       1753.93       1597.22        32.84 o                         
   4   0  12      10671.19      10809.37        94.61 o                         
   6   0  12       2164.23       2118.25        32.34 o                         
   8   0  12        166.93        143.99         7.58 o                         
  10   0  12       5365.75       5570.80        54.24 o                         
  12   0  12        120.58        125.99        11.13 o                         
 -12   1  12        137.11        137.96        18.03 o                         
 -11   1  12        549.89        593.42        36.45 o                         
 -10   1  12         37.59         32.46         5.58 o                         
  -9   1  12        773.31        739.17        15.44 o                         
  -8   1  12        227.80        226.39         8.13 o                         
  -7   1  12         14.89         13.06         2.98 o                         
  -6   1  12        991.62        912.61        15.56 o                         
  -5   1  12       3327.49       3333.25        32.86 o                         
  -4   1  12       8148.73       8297.37        69.10 o                         
  -3   1  12       4088.47       3958.05        47.87 o                         
  -2   1  12       1450.78       1445.68        21.18 o                         
  -1   1  12        311.37        313.55        12.91 o                         
   0   1  12        744.04        695.73        16.20 o                         
   1   1  12       1491.12       1417.00        24.21 o                         
   2   1  12        894.30       1000.48        15.64 o                         
   3   1  12         42.24         29.52         2.53 o                         
   4   1  12        195.03        220.65         5.02 o                         
   5   1  12        244.28        247.78         6.27 o                         
   6   1  12        826.00        749.23        13.32 o                         
   7   1  12       1192.68       1104.86        12.67 o                         
   8   1  12         10.32          6.48         3.47 o                         
   9   1  12        536.58        501.40        10.49 o                         
  10   1  12       2537.23       2590.73        30.61 o                         
  11   1  12        849.97        828.11        17.33 o                         
  12   1  12         75.20         77.51         7.39 o                         
 -12   2  12        601.95         63.80       256.15 o                         
 -10   2  12         10.89         16.60         5.99 o                         
  -9   2  12       1310.29       1334.51        27.08 o                         
  -8   2  12          7.24         15.17         4.36 o                         
  -7   2  12        220.20        195.06         7.92 o                         
  -6   2  12         35.19         38.55         4.95 o                         
  -5   2  12        361.71        363.26         9.06 o                         
  -4   2  12        903.89        902.56        21.66 o                         
  -3   2  12        235.50        256.83         7.00 o                         
  -2   2  12       1524.89       1615.70        23.52 o                         
  -1   2  12         80.02         45.67         4.63 o                         
   0   2  12       6695.70       6891.75       114.62 o                         
   1   2  12        928.41        833.13        13.94 o                         
   2   2  12       2647.60       2665.57        23.50 o                         
   3   2  12       1544.01       1401.11        16.41 o                         
   4   2  12       1879.23       1950.28        25.31 o                         
   5   2  12       4439.15       4430.85        46.87 o                         
   6   2  12       1134.16       1104.24        20.11 o                         
   7   2  12        251.80        240.84         7.06 o                         
   8   2  12         13.25          7.10         3.26 o                         
   9   2  12        731.76        744.05        11.76 o                         
  10   2  12          0.05          9.43         4.27 o                         
  11   2  12        732.22        729.91        15.93 o                         
  12   2  12         10.02          7.07         8.85 o                         
 -11   3  12        141.39        112.36        22.09 o                         
 -10   3  12        234.63        247.74        11.63 o                         
  -9   3  12        497.64        514.89        19.49 o                         
  -8   3  12       1860.51       1824.54        39.24 o                         
  -7   3  12       1875.94       1688.71        58.83 o                         
  -6   3  12        486.64        441.17        12.24 o                         
  -5   3  12        623.60        571.23        13.64 o                         
  -4   3  12       1427.95       1391.24        26.01 o                         
  -3   3  12        728.22        667.28        10.79 o                         
  -2   3  12        331.01        309.94         7.00 o                         
  -1   3  12       2631.66       2577.89        25.77 o                         
   0   3  12        128.44        135.04         4.32 o                         
   1   3  12       1560.39       1556.70        21.00 o                         
   2   3  12        683.09        699.67        12.85 o                         
   3   3  12        395.74        372.52        10.40 o                         
   4   3  12        869.50        819.01        15.68 o                         
   5   3  12        228.15        232.92        11.39 o                         
   6   3  12       1294.40       1232.05        19.23 o                         
   7   3  12        134.63        125.47         5.86 o                         
   8   3  12       1725.74       1733.22        29.05 o                         
   9   3  12       2815.57       2794.88        34.25 o                         
  10   3  12        908.34        879.83        24.75 o                         
  11   3  12        268.19        260.10        12.70 o                         
 -11   4  12        200.68        118.86        58.02 o                         
 -10   4  12       1274.97       1340.43        65.61 o                         
  -9   4  12         61.89         44.30         6.60 o                         
  -8   4  12          1.31          8.84         4.00 o                         
  -7   4  12         32.97         22.68         5.00 o                         
  -6   4  12        142.91        157.83        11.70 o                         
  -5   4  12         37.76         29.95         4.68 o                         
  -4   4  12        319.69        307.14        10.12 o                         
  -3   4  12        827.56        787.13        16.56 o                         
  -2   4  12       1335.62       1413.60        15.78 o                         
  -1   4  12       2782.24       2911.64        45.15 o                         
   0   4  12       4881.08       5313.56        85.41 o                         
   1   4  12         70.66         76.12         5.78 o                         
   2   4  12       3901.18       4008.42        51.84 o                         
   3   4  12        613.57        617.29        12.46 o                         
   4   4  12       4646.23       4776.85        58.97 o                         
   5   4  12         66.73         66.05         6.20 o                         
   6   4  12       2244.14       2296.73        31.85 o                         
   7   4  12         28.04         30.94         6.37 o                         
   8   4  12        173.20        160.83         8.95 o                         
   9   4  12        100.86        109.36        12.31 o                         
  10   4  12        286.82        343.38        14.34 o                         
  11   4  12         10.23          1.08         5.68 o                         
 -10   5  12        343.49        333.30        15.88 o                         
  -9   5  12        357.14        398.11        13.81 o                         
  -8   5  12       1068.78       1087.20        28.42 o                         
  -7   5  12       1502.41       1527.23        28.65 o                         
  -6   5  12        902.38        836.90        16.54 o                         
  -5   5  12         12.19          3.47         3.55 o                         
  -4   5  12        418.70        395.69        13.18 o                         
  -3   5  12        459.59        490.26        15.87 o                         
  -2   5  12        236.49        223.65        13.11 o                         
  -1   5  12        322.22        311.35        13.45 o                         
   0   5  12        571.04        606.43        17.16 o                         
   1   5  12        127.68        129.29         5.50 o                         
   2   5  12        792.88        815.51        14.99 o                         
   3   5  12        654.52        656.19        13.15 o                         
   4   5  12        372.92        365.95         8.68 o                         
   5   5  12        212.61        212.01         7.23 o                         
   6   5  12        561.44        530.02        10.21 o                         
   7   5  12       1764.90       1753.68        38.82 o                         
   8   5  12        600.20        611.19        19.40 o                         
   9   5  12        633.12        690.19        26.23 o                         
  10   5  12        265.24        282.65        17.69 o                         
  -8   6  12         17.00          8.59         4.68 o                         
  -7   6  12         71.31         57.43         8.07 o                         
  -6   6  12          4.50         11.16         6.38 o                         
  -5   6  12        159.18        147.22        10.70 o                         
  -4   6  12         10.95          5.30         5.57 o                         
  -3   6  12        336.06        355.68        13.24 o                         
  -2   6  12          9.45         10.50         4.08 o                         
  -1   6  12       2165.51       2202.71        47.81 o                         
   0   6  12        272.31        253.73        12.88 o                         
   1   6  12       1217.49       1308.39        35.62 o                         
   2   6  12        161.76        158.99         6.34 o                         
   3   6  12       1942.82       1938.07        24.11 o                         
   4   6  12        526.98        520.47        10.18 o                         
   5   6  12        845.27        830.01        22.35 o                         
   6   6  12        141.97        134.31        10.00 o                         
   7   6  12       1056.24       1115.61        33.02 o                         
   8   6  12         65.05         61.04        11.39 o                         
  -6   7  12       1093.02       1137.25        38.91 o                         
  -5   7  12        499.10        564.56        18.95 o                         
  -4   7  12        314.04        313.23        13.71 o                         
  -3   7  12          2.26          4.84         9.49 o                         
  -2   7  12        859.28        891.71        25.02 o                         
  -1   7  12        159.86        164.03        11.42 o                         
   0   7  12         12.85          5.86         7.46 o                         
   1   7  12        498.78        480.04        18.97 o                         
   2   7  12         27.13         24.78         8.47 o                         
   3   7  12          4.65          5.12         6.81 o                         
   4   7  12         94.53        127.64        10.45 o                         
   5   7  12        270.07        273.09        13.12 o                         
   6   7  12        163.93        174.60        13.63 o                         
 -11   0  13       1302.22       1547.18        66.35 o                         
  -9   0  13       1849.85       2116.77        54.53 o                         
  -7   0  13       3172.19       3168.52        70.80 o                         
  -5   0  13          4.29          5.56         3.68 o                         
  -3   0  13         20.33          8.07         3.33 o                         
  -1   0  13       1829.22       1862.71        33.11 o                         
   1   0  13        226.12        219.68         8.56 o                         
   3   0  13       6285.12       6482.22        60.06 o                         
   5   0  13       7108.18       7236.66        93.58 o                         
   7   0  13       7593.18       7646.88        83.72 o                         
   9   0  13       2082.18       2108.90        43.88 o                         
  11   0  13        901.56        841.28        27.90 o                         
 -12   1  13         54.56         43.59        23.60 o                         
 -11   1  13         13.33         21.18        11.01 o                         
 -10   1  13         29.11         45.55         6.97 o                         
  -9   1  13         70.40         65.06         8.51 o                         
  -8   1  13       1632.45       1617.77        45.21 o                         
  -7   1  13       1188.04       1191.02        25.89 o                         
  -6   1  13        339.03        334.95         7.85 o                         
  -5   1  13        467.91        450.30         8.65 o                         
  -4   1  13        538.37        547.92        10.82 o                         
  -3   1  13        605.50        485.46        16.68 o                         
  -2   1  13       5231.23       5233.11        46.49 o                         
  -1   1  13       5722.62       5978.41        61.51 o                         
   0   1  13       4008.76       4132.29        34.45 o                         
   1   1  13       1363.11       1307.78        20.06 o                         
   2   1  13        174.24        189.21         5.79 o                         
   3   1  13        630.89        571.89        11.11 o                         
   4   1  13        373.95        355.38         8.19 o                         
   5   1  13         54.35         51.04         3.48 o                         
   6   1  13       1029.75        974.57        16.50 o                         
   7   1  13        363.61        352.66         8.35 o                         
   8   1  13          9.04          6.09         3.18 o                         
   9   1  13        158.62        133.03         6.57 o                         
  10   1  13        272.99        274.53         8.38 o                         
  11   1  13        117.47        124.72         7.49 o                         
  12   1  13         60.31         61.31         6.53 o                         
 -12   2  13        343.92        372.14        38.91 o                         
 -11   2  13        732.22        769.22        25.07 o                         
 -10   2  13        145.50        171.32         8.91 o                         
  -9   2  13         83.47         98.54         7.35 o                         
  -8   2  13       1482.98       1440.01        40.76 o                         
  -7   2  13        282.51        257.82         8.82 o                         
  -6   2  13       1486.12       1444.17        48.53 o                         
  -5   2  13        479.80        498.41        17.36 o                         
  -4   2  13         30.49         42.23         4.69 o                         
  -3   2  13          2.07          0.70         2.49 o                         
  -2   2  13         70.83         90.67         3.87 o                         
  -1   2  13        310.04        300.95         8.68 o                         
   0   2  13       1142.15       1097.18        21.86 o                         
   1   2  13        147.24        138.20         9.06 o                         
   2   2  13         49.79         78.49         5.48 o                         
   3   2  13       1335.72       1360.87        24.48 o                         
   4   2  13       1814.29       1799.96        22.21 o                         
   5   2  13         52.67         64.38         4.86 o                         
   6   2  13       1807.86       1854.34        31.04 o                         
   7   2  13        301.76        260.73         7.83 o                         
   8   2  13        881.84        898.26        16.09 o                         
   9   2  13         48.77         46.34         7.92 o                         
  10   2  13        546.50        503.51        15.68 o                         
  11   2  13         34.41         26.40         5.20 o                         
  12   2  13       1008.56        965.82        34.07 o                         
 -11   3  13          5.64          0.60         4.37 o                         
 -10   3  13         19.67         22.58         5.77 o                         
  -9   3  13          0.08         13.37         7.65 o                         
  -8   3  13        372.80        370.73        12.61 o                         
  -7   3  13        620.02        522.56        12.31 o                         
  -6   3  13        128.59        133.86         6.86 o                         
  -5   3  13        182.71        175.97         7.49 o                         
  -4   3  13        554.05        515.20        18.68 o                         
  -3   3  13       3615.20       3725.74        70.84 o                         
  -2   3  13       3809.94       3971.90        57.76 o                         
  -1   3  13       2710.15       2705.60        38.38 o                         
   0   3  13         19.88         21.43         2.57 o                         
   1   3  13        624.03        607.47        23.28 o                         
   2   3  13       2483.17       2496.14        40.22 o                         
   3   3  13          6.65          2.61         3.19 o                         
   4   3  13       3610.60       3507.96        32.17 o                         
   5   3  13        911.85        906.18        16.44 o                         
   6   3  13         60.71         70.88         5.32 o                         
   7   3  13       1651.09       1575.68        23.89 o                         
   8   3  13        285.20        291.27         9.00 o                         
   9   3  13        563.52        542.67        11.31 o                         
  10   3  13          0.80          8.31         6.95 o                         
  11   3  13       1093.52       1096.13        21.99 o                         
 -10   4  13        643.39        620.74        23.42 o                         
  -9   4  13        219.59        209.98         9.71 o                         
  -8   4  13        521.40        464.89        16.18 o                         
  -7   4  13       1892.92       1850.04        27.98 o                         
  -6   4  13         61.17         70.08        10.83 o                         
  -5   4  13        671.20        681.81        19.32 o                         
  -4   4  13          5.10          5.11         5.53 o                         
  -3   4  13         86.87         90.71         5.70 o                         
  -2   4  13        133.36        148.48         7.05 o                         
  -1   4  13          6.05         14.75         3.35 o                         
   0   4  13        154.88        159.55         6.66 o                         
   1   4  13        382.13        370.13         9.60 o                         
   2   4  13         57.18         65.29         6.84 o                         
   3   4  13        982.56        970.86        17.93 o                         
   4   4  13         22.78         34.01         5.01 o                         
   5   4  13       1648.44       1739.32        18.10 o                         
   6   4  13         11.21         11.06         4.37 o                         
   7   4  13        184.31        196.15         8.48 o                         
   8   4  13        107.13         96.40         9.66 o                         
   9   4  13        663.76        707.22        22.87 o                         
  10   4  13          8.93         22.17         6.32 o                         
  -9   5  13         14.94         17.76         5.60 o                         
  -8   5  13         24.45         22.23         5.13 o                         
  -7   5  13         93.21         91.06         8.96 o                         
  -6   5  13        247.12        223.43         8.87 o                         
  -5   5  13        202.74        205.28        10.01 o                         
  -4   5  13        399.71        393.76        12.73 o                         
  -3   5  13        463.82        455.68        14.63 o                         
  -2   5  13        442.98        404.69        14.78 o                         
  -1   5  13         33.22         30.95         9.76 o                         
   0   5  13         77.90         99.10         5.22 o                         
   1   5  13        115.83         81.10         5.47 o                         
   2   5  13        305.95        289.69         8.56 o                         
   3   5  13       2143.10       2158.81        31.03 o                         
   4   5  13         12.74         15.87         3.59 o                         
   5   5  13        429.42        413.06         9.23 o                         
   6   5  13        437.87        431.49         9.57 o                         
   7   5  13          9.66         16.68         6.60 o                         
   8   5  13        135.45        138.70         9.89 o                         
   9   5  13          1.51         -1.39         5.65 o                         
  -8   6  13        151.34        163.49        16.00 o                         
  -7   6  13         12.61          8.41         5.23 o                         
  -6   6  13        719.63        658.57        19.39 o                         
  -5   6  13          0.16          2.70         5.10 o                         
  -4   6  13        813.68        800.96        23.57 o                         
  -3   6  13          7.35         13.86         6.60 o                         
  -2   6  13         80.83         94.00         8.46 o                         
  -1   6  13          0.44          7.47         3.63 o                         
   0   6  13        290.43        297.40        14.04 o                         
   1   6  13        626.57        637.20        18.30 o                         
   2   6  13         46.00         50.09         5.39 o                         
   3   6  13        263.57        300.58         8.63 o                         
   4   6  13        861.95        894.95        17.83 o                         
   5   6  13       1194.97       1138.80        27.72 o                         
   6   6  13        250.67        218.78        11.00 o                         
   7   6  13        197.47        217.02        12.29 o                         
   8   6  13         14.50          8.77         5.68 o                         
  -5   7  13        118.36        112.20        15.06 o                         
  -4   7  13        217.39        217.42        12.34 o                         
  -3   7  13        503.17        529.97        17.39 o                         
  -2   7  13        974.43       1038.66        31.74 o                         
  -1   7  13        705.56        714.30        27.25 o                         
   0   7  13        253.42        274.17        14.19 o                         
   1   7  13        516.37        517.20        18.72 o                         
   2   7  13        380.05        343.55        20.69 o                         
   3   7  13        177.89        156.04        19.86 o                         
   4   7  13        461.22        535.05        25.42 o                         
   5   7  13        220.78        182.76        12.08 o                         
 -12   0  14        254.74        245.58        30.20 o                         
 -10   0  14       1636.95       1700.76        65.73 o                         
  -8   0  14       2626.33       2811.73        61.13 o                         
  -6   0  14       2115.69       2201.65        74.33 o                         
  -4   0  14       5615.02       5880.58        77.33 o                         
  -2   0  14        266.81        256.48         8.97 o                         
   0   0  14        492.89        544.90        14.32 o                         
   2   0  14      19315.65      20791.39        75.66 o                         
   4   0  14          1.17          6.31         6.95 o                         
   6   0  14       7461.93       7785.04        84.75 o                         
   8   0  14       1635.19       1679.99        31.91 o                         
  10   0  14       3191.54       3281.76        82.83 o                         
  12   0  14       1033.43       1005.60        42.28 o                         
 -12   1  14        402.86        469.05        31.71 o                         
 -11   1  14        446.14        466.57        20.32 o                         
 -10   1  14        168.88        181.13         9.52 o                         
  -9   1  14         31.61         16.38         5.23 o                         
  -8   1  14          6.58          7.97         4.58 o                         
  -7   1  14         38.43         34.20         3.45 o                         
  -6   1  14        106.09        108.69         4.56 o                         
  -5   1  14          8.17          7.38         3.93 o                         
  -4   1  14        272.41        259.00         6.29 o                         
  -3   1  14        976.35       1068.84        18.35 o                         
  -2   1  14        181.25        177.47        10.91 o                         
  -1   1  14       1575.63       1543.00        23.56 o                         
   0   1  14       1038.91       1060.67        18.46 o                         
   1   1  14        862.84        913.25        16.17 o                         
   2   1  14       1452.53       1486.59        14.27 o                         
   3   1  14       2053.26       2099.06        17.72 o                         
   4   1  14        276.44        254.48         6.40 o                         
   5   1  14        124.65        125.96         4.54 o                         
   6   1  14        909.33        894.16        14.91 o                         
   7   1  14        459.55        461.20        11.31 o                         
   8   1  14         64.61         65.85         5.38 o                         
   9   1  14        621.43        573.99        11.96 o                         
  10   1  14        140.82        123.31         6.69 o                         
  11   1  14        506.71        486.16        14.45 o                         
  12   1  14        304.39        281.98        14.10 o                         
 -11   2  14         51.83         41.18         6.50 o                         
 -10   2  14        102.50        105.35         7.36 o                         
  -9   2  14         76.12         84.92         7.08 o                         
  -8   2  14        242.31        244.30        12.21 o                         
  -7   2  14       1281.86       1202.71        52.61 o                         
  -6   2  14         63.33         41.31         5.37 o                         
  -5   2  14        715.36        696.18        11.96 o                         
  -4   2  14        553.09        557.64        10.55 o                         
  -3   2  14       2625.09       2584.50        26.40 o                         
  -2   2  14        184.51        217.19         5.64 o                         
  -1   2  14         28.66         29.72         3.06 o                         
   0   2  14         13.81         10.87         2.74 o                         
   1   2  14        465.75        405.79         9.17 o                         
   2   2  14         67.96         61.49         3.33 o                         
   3   2  14       1856.10       1865.08        22.99 o                         
   4   2  14        175.36        172.54         6.33 o                         
   5   2  14       1039.55       1098.62        18.09 o                         
   6   2  14        140.42        122.04         6.27 o                         
   7   2  14         10.57          9.52         5.72 o                         
   8   2  14        141.33        119.76         5.98 o                         
   9   2  14        680.50        653.42        14.19 o                         
  10   2  14         90.34         81.69         6.45 o                         
  11   2  14        598.46        586.20        13.63 o                         
 -11   3  14         31.52         24.72         6.14 o                         
 -10   3  14        138.69        148.44        14.49 o                         
  -9   3  14        376.16        367.49        14.71 o                         
  -8   3  14          3.72          5.84         4.47 o                         
  -7   3  14          6.39          4.47         4.63 o                         
  -6   3  14        110.13         86.42         7.59 o                         
  -5   3  14        353.74        302.58        11.47 o                         
  -4   3  14        968.22        884.21        33.87 o                         
  -3   3  14          9.51         10.34         2.87 o                         
  -2   3  14       1323.71       1260.73        20.80 o                         
  -1   3  14        204.24        183.29         5.83 o                         
   0   3  14       3249.66       3454.07        39.93 o                         
   1   3  14       3331.85       3504.16        32.41 o                         
   2   3  14       1624.13       1529.08        26.20 o                         
   3   3  14         78.91         78.58         5.42 o                         
   4   3  14       2573.62       2431.95        49.05 o                         
   5   3  14        681.64        638.46        13.62 o                         
   6   3  14         14.12         11.52         4.32 o                         
   7   3  14       3846.70       3812.98        49.69 o                         
   8   3  14       1241.22       1179.17        17.96 o                         
   9   3  14         10.47         12.30         4.35 o                         
  10   3  14       2311.48       2366.01        52.96 o                         
  11   3  14         14.73          5.25         5.35 o                         
 -10   4  14         11.79          9.72         4.97 o                         
  -9   4  14          9.77          8.07         4.80 o                         
  -8   4  14        863.24        850.66        33.13 o                         
  -7   4  14         26.57         11.94         4.49 o                         
  -6   4  14       1529.99       1432.36        28.57 o                         
  -5   4  14        149.70        111.15        12.52 o                         
  -4   4  14       1372.86       1400.71        18.13 o                         
  -3   4  14          1.91          2.62         3.72 o                         
  -2   4  14       2688.64       2786.42        54.13 o                         
  -1   4  14          4.15          3.41         2.44 o                         
   0   4  14        153.27        148.86         6.32 o                         
   1   4  14         14.97         11.43         3.52 o                         
   2   4  14          2.65         -1.96         3.32 o                         
   3   4  14         16.88         11.72         3.72 o                         
   4   4  14          0.35          5.10         2.91 o                         
   5   4  14         81.61         82.89         7.57 o                         
   6   4  14        136.77        121.61         6.88 o                         
   7   4  14        147.61        135.94         6.38 o                         
   8   4  14         35.23         36.61         4.71 o                         
   9   4  14        174.98        179.45        10.41 o                         
  10   4  14        802.20        869.69        20.05 o                         
  -9   5  14        206.37        214.92        12.70 o                         
  -8   5  14         51.38         62.60        16.87 o                         
  -7   5  14        323.25        306.58        12.73 o                         
  -6   5  14        526.20        536.86        19.36 o                         
  -5   5  14         10.29          7.64         4.97 o                         
  -4   5  14         84.45         73.32         7.88 o                         
  -3   5  14        947.08       1012.84        46.74 o                         
  -2   5  14         11.99         24.49        19.69 o                         
  -1   5  14        159.12        173.97        15.04 o                         
   0   5  14         37.17         47.50         4.98 o                         
   1   5  14         52.31         49.28         4.43 o                         
   2   5  14         61.04         62.87         5.00 o                         
   3   5  14        430.32        432.34         9.08 o                         
   4   5  14         56.61         47.65         4.52 o                         
   5   5  14        673.12        679.30        11.24 o                         
   6   5  14       1423.79       1448.12        25.82 o                         
   7   5  14        230.16        207.33        11.15 o                         
   8   5  14        273.77        305.81        14.03 o                         
   9   5  14        587.65        632.22        25.35 o                         
  -7   6  14        877.88        963.16        34.15 o                         
  -6   6  14        270.12        284.25        19.25 o                         
  -5   6  14        486.82        531.72        16.36 o                         
  -4   6  14         30.08         45.79         8.58 o                         
  -3   6  14        244.72        218.56        13.11 o                         
  -2   6  14         70.52         63.73        10.45 o                         
  -1   6  14       1556.45       1601.49        34.81 o                         
   0   6  14         96.72        102.92        14.04 o                         
   1   6  14        643.22        648.10        29.06 o                         
   2   6  14          0.32          5.24         4.25 o                         
   3   6  14        192.22        193.07         8.61 o                         
   4   6  14        320.01        333.91        11.52 o                         
   5   6  14         28.82         32.14         8.04 o                         
   6   6  14         72.88         60.40         9.04 o                         
   7   6  14         22.11         17.41         7.75 o                         
  -5   7  14         47.70         45.80         7.64 o                         
  -4   7  14          0.15          5.17         5.18 o                         
  -3   7  14        220.16        226.32        13.35 o                         
  -2   7  14         79.50         57.08        12.34 o                         
  -1   7  14        278.86        261.96        14.26 o                         
   0   7  14        218.19        202.27        12.31 o                         
   1   7  14         51.47         51.27         9.29 o                         
   2   7  14        230.71        249.19        14.35 o                         
   3   7  14        527.95        507.23        30.72 o                         
   4   7  14        733.37        812.43        34.78 o                         
   5   7  14        815.34        783.47        34.26 o                         
 -11   0  15         37.69         76.07        19.15 o                         
  -9   0  15        787.30        769.80        35.32 o                         
  -7   0  15        225.93        243.25        12.01 o                         
  -5   0  15       1704.12       1760.27        25.10 o                         
  -3   0  15       1221.43       1078.14        34.72 o                         
  -1   0  15       8663.86       8985.19       118.16 o                         
   1   0  15        221.15        229.26         9.37 o                         
   3   0  15        101.04        123.00         9.37 o                         
   5   0  15       5147.82       5193.55        71.12 o                         
   7   0  15       8555.03       9052.27        71.69 o                         
   9   0  15       1017.27        978.86        26.01 o                         
  11   0  15        260.86        271.88        15.38 o                         
 -12   1  15          2.02          8.38         7.18 o                         
 -11   1  15         74.58         89.05        12.31 o                         
 -10   1  15        264.79        304.06        15.43 o                         
  -9   1  15       1194.86       1336.14        31.38 o                         
  -8   1  15       1297.92       1318.58        36.73 o                         
  -7   1  15        806.35        742.74        18.38 o                         
  -6   1  15        260.59        227.80         7.47 o                         
  -5   1  15        833.38        888.26        15.56 o                         
  -4   1  15         25.80         36.48         3.49 o                         
  -3   1  15         29.75         16.14         3.20 o                         
  -2   1  15        361.01        310.80        12.61 o                         
  -1   1  15        629.61        630.00        12.39 o                         
   0   1  15        134.50        120.60         5.53 o                         
   1   1  15         20.81         23.38         3.20 o                         
   2   1  15         36.28         17.61         3.54 o                         
   3   1  15        124.80        101.87         4.72 o                         
   4   1  15       1429.01       1446.11        15.45 o                         
   5   1  15        197.69        205.94         6.05 o                         
   6   1  15        282.90        267.63         7.95 o                         
   7   1  15        101.83         94.62         5.80 o                         
   8   1  15        181.99        185.37         7.24 o                         
   9   1  15       1423.71       1409.23        20.33 o                         
  10   1  15        284.20        302.87        11.26 o                         
  11   1  15        704.42        674.95        18.78 o                         
 -11   2  15         55.00         50.27         9.92 o                         
 -10   2  15         13.21         14.66         4.63 o                         
  -9   2  15          0.89          3.51         3.69 o                         
  -8   2  15         10.52          6.99         4.44 o                         
  -7   2  15         49.96         58.63         6.56 o                         
  -6   2  15         61.54         62.73         6.04 o                         
  -5   2  15        177.01        178.22         5.63 o                         
  -4   2  15        131.73        109.64         4.19 o                         
  -3   2  15        100.24         74.77         7.90 o                         
  -2   2  15       1846.12       1769.67        16.29 o                         
  -1   2  15        760.54        743.22        12.60 o                         
   0   2  15       1359.08       1304.52        18.68 o                         
   1   2  15          6.46          1.91         2.05 o                         
   2   2  15         25.03         23.19         2.39 o                         
   3   2  15          2.04          1.24         3.96 o                         
   4   2  15       1758.22       1833.16        27.15 o                         
   5   2  15          0.01          4.17         6.04 o                         
   6   2  15       1154.56       1155.02        22.76 o                         
   7   2  15         19.10         21.59         4.02 o                         
   8   2  15         15.02         13.16         4.07 o                         
   9   2  15        243.39        227.11         8.19 o                         
  10   2  15        159.06        157.84         7.80 o                         
  11   2  15          1.18         10.02         4.47 o                         
 -11   3  15        448.51        475.85        23.18 o                         
 -10   3  15        934.37       1073.30        48.47 o                         
  -9   3  15        655.55        644.87        37.78 o                         
  -8   3  15          4.19          6.09         5.41 o                         
  -7   3  15        512.75        495.00        23.82 o                         
  -6   3  15        542.29        459.69        12.02 o                         
  -5   3  15         42.93         28.55         6.33 o                         
  -4   3  15       1687.88       1574.40        68.13 o                         
  -3   3  15          0.98          7.42         2.17 o                         
  -2   3  15       1145.46       1154.61        26.52 o                         
  -1   3  15       3501.98       3585.45        37.91 o                         
   0   3  15        319.48        326.14         8.98 o                         
   1   3  15        308.26        315.01        15.69 o                         
   2   3  15          4.93          7.34         3.57 o                         
   3   3  15       2824.93       2806.48        35.52 o                         
   4   3  15       2190.23       2036.87        28.45 o                         
   5   3  15       2558.79       2438.67        30.64 o                         
   6   3  15        618.12        552.27        12.40 o                         
   7   3  15        164.66        135.23         6.93 o                         
   8   3  15         98.45         82.52         8.80 o                         
   9   3  15        279.18        261.08         9.62 o                         
  10   3  15       2990.86       3106.45        67.41 o                         
  11   3  15         92.41         89.00        13.30 o                         
 -10   4  15          7.72          6.09         4.26 o                         
  -9   4  15        271.42        278.36        12.98 o                         
  -8   4  15          1.86          2.23         4.29 o                         
  -7   4  15        730.38        679.02        30.38 o                         
  -6   4  15         81.65         69.84        15.47 o                         
  -5   4  15        476.79        485.65        15.42 o                         
  -4   4  15          4.27          7.84         6.68 o                         
  -3   4  15       3150.23       3342.62        37.51 o                         
  -2   4  15          0.26          9.27         4.92 o                         
  -1   4  15       3650.38       3955.91        50.72 o                         
   0   4  15         19.08         13.61         3.12 o                         
   1   4  15       1157.59       1263.78        20.63 o                         
   2   4  15         55.22         48.76         6.38 o                         
   3   4  15       2417.89       2450.85        37.10 o                         
   4   4  15        141.06        128.79         6.22 o                         
   5   4  15        258.00        275.23         8.84 o                         
   6   4  15         13.10         12.57         3.97 o                         
   7   4  15        270.42        235.68         7.86 o                         
   8   4  15         71.65         74.18         8.88 o                         
   9   4  15         21.51         21.08        11.59 o                         
  10   4  15        177.67        183.16        15.25 o                         
  -9   5  15        140.48        146.16        11.31 o                         
  -8   5  15        275.53        244.35        13.45 o                         
  -7   5  15         32.42         21.37         5.41 o                         
  -6   5  15        447.82        428.72        19.25 o                         
  -5   5  15         94.32         80.87        11.71 o                         
  -4   5  15          2.14          2.55         4.53 o                         
  -3   5  15        243.87        269.84        24.84 o                         
  -2   5  15          7.07         15.62         7.37 o                         
  -1   5  15          7.23          7.72         3.95 o                         
   0   5  15        287.55        281.25        10.41 o                         
   1   5  15        103.96         89.55         5.67 o                         
   2   5  15          7.19          7.98         2.68 o                         
   3   5  15        641.05        640.40        10.74 o                         
   4   5  15       1049.24       1126.96        20.57 o                         
   5   5  15        313.25        327.01        11.09 o                         
   6   5  15        318.44        306.99        11.08 o                         
   7   5  15        228.45        226.38        11.54 o                         
   8   5  15        139.54        122.83        12.84 o                         
  -7   6  15        561.95        608.86        43.02 o                         
  -6   6  15        269.05        297.90        15.45 o                         
  -5   6  15          1.63         17.07         7.31 o                         
  -4   6  15        730.13        778.32        23.47 o                         
  -3   6  15        706.44        700.53        40.31 o                         
  -2   6  15       2572.44       2567.09        56.36 o                         
  -1   6  15         19.29         22.04         6.37 o                         
   0   6  15        167.79        203.06        13.99 o                         
   1   6  15        390.79        390.20        20.41 o                         
   2   6  15       1183.26       1173.52        27.12 o                         
   3   6  15          7.21         13.39         3.82 o                         
   4   6  15       1089.34       1100.05        20.77 o                         
   5   6  15         10.69         12.37         7.55 o                         
   6   6  15         23.78         24.13         6.12 o                         
   7   6  15         94.87         98.90        14.00 o                         
  -4   7  15         51.66         53.73        15.36 o                         
  -3   7  15         32.56         22.14         7.91 o                         
  -2   7  15         45.36         39.87         9.80 o                         
  -1   7  15        114.84        135.98        15.04 o                         
   0   7  15          0.74          7.26         6.18 o                         
   1   7  15        133.24        117.38        12.75 o                         
   2   7  15        212.54        214.63        13.90 o                         
   3   7  15        328.05        281.52        24.44 o                         
 -10   0  16        100.54        141.91        20.22 o                         
  -8   0  16       2033.80       2058.98        43.62 o                         
  -6   0  16        857.65        848.75        34.06 o                         
  -4   0  16       1332.93       1515.11        22.39 o                         
  -2   0  16       2402.42       2383.59        49.50 o                         
   0   0  16       1745.92       1832.54        28.79 o                         
   2   0  16       8579.15       8703.04       112.43 o                         
   4   0  16       9521.36       9773.23        98.45 o                         
   6   0  16        304.34        252.93         8.99 o                         
   8   0  16       1645.64       1560.56        43.74 o                         
  10   0  16        703.61        620.44        23.49 o                         
 -11   1  16          0.69         -2.21         6.94 o                         
 -10   1  16         44.24         57.56         8.58 o                         
  -9   1  16         56.52         60.47         8.14 o                         
  -8   1  16        480.34        484.47        19.54 o                         
  -7   1  16        607.45        579.69        30.86 o                         
  -6   1  16        576.34        625.18        11.59 o                         
  -5   1  16       1522.40       1616.92        17.27 o                         
  -4   1  16        669.59        673.60        12.42 o                         
  -3   1  16        730.99        666.79        12.10 o                         
  -2   1  16       3259.06       3206.78        37.33 o                         
  -1   1  16        281.34        278.42         6.65 o                         
   0   1  16       1138.73       1222.23        18.01 o                         
   1   1  16         36.75         51.19         3.72 o                         
   2   1  16         47.53         65.32         4.33 o                         
   3   1  16       1568.59       1576.86        29.06 o                         
   4   1  16        168.46        136.78         7.26 o                         
   5   1  16        281.69        294.35        10.55 o                         
   6   1  16       1179.58       1205.19        14.85 o                         
   7   1  16        185.61        188.64         7.61 o                         
   8   1  16          1.90         15.79         6.71 o                         
   9   1  16          1.54         15.06         4.66 o                         
  10   1  16         43.30         40.79         5.45 o                         
  11   1  16         55.98         42.97         8.77 o                         
 -11   2  16        735.06        895.99        32.34 o                         
 -10   2  16         25.89         13.92         8.04 o                         
  -9   2  16        229.33        255.54        12.59 o                         
  -8   2  16          5.56          3.51         4.45 o                         
  -7   2  16        159.03        129.56         7.74 o                         
  -6   2  16         13.82          9.72         3.90 o                         
  -5   2  16        761.96        765.53        17.67 o                         
  -4   2  16          1.34          7.89         2.94 o                         
  -3   2  16        270.98        267.51         7.53 o                         
  -2   2  16         30.39         22.61         3.25 o                         
  -1   2  16        190.37        162.36         5.41 o                         
   0   2  16         77.67         72.12         4.94 o                         
   1   2  16        596.57        572.91        15.13 o                         
   2   2  16       1271.11       1310.36        17.17 o                         
   3   2  16       2549.79       2650.00        27.24 o                         
   4   2  16        248.13        235.92         8.13 o                         
   5   2  16        201.47        219.13         7.20 o                         
   6   2  16         40.57         40.41         7.36 o                         
   7   2  16        832.90        817.93        21.56 o                         
   8   2  16         10.22          8.85         3.61 o                         
   9   2  16        980.20        987.03        19.90 o                         
  10   2  16         45.55         30.59         6.21 o                         
  11   2  16         86.20         91.80         9.91 o                         
 -10   3  16          0.81          8.59         4.54 o                         
  -9   3  16        313.27        304.07        14.86 o                         
  -8   3  16       1296.72       1310.38        27.72 o                         
  -7   3  16       2571.57       2656.30        69.58 o                         
  -6   3  16       1674.45       1645.75        44.63 o                         
  -5   3  16          3.84          3.21         3.12 o                         
  -4   3  16       1262.74       1157.27        47.05 o                         
  -3   3  16        216.78        176.73         5.25 o                         
  -2   3  16        267.03        269.64         9.48 o                         
  -1   3  16       4959.20       5050.18        93.83 o                         
   0   3  16         20.58         19.85         3.81 o                         
   1   3  16        204.67        199.45         7.52 o                         
   2   3  16        561.36        590.47        13.36 o                         
   3   3  16        189.10        177.45        10.30 o                         
   4   3  16        481.55        432.11        10.60 o                         
   5   3  16          1.26          4.31         3.24 o                         
   6   3  16        398.74        385.42         9.48 o                         
   7   3  16        746.11        733.75        13.13 o                         
   8   3  16        520.04        482.55        15.36 o                         
   9   3  16        152.06        133.55         7.69 o                         
  10   3  16        740.30        673.36        13.08 o                         
  -9   4  16          2.31         10.25         4.22 o                         
  -8   4  16        501.82        494.76        12.87 o                         
  -7   4  16         67.18         67.76         7.62 o                         
  -6   4  16         74.47         55.52         8.22 o                         
  -5   4  16         18.67         14.93         6.35 o                         
  -4   4  16        405.89        395.60        13.17 o                         
  -3   4  16         44.50         64.25         7.94 o                         
  -2   4  16       2585.50       2676.27        34.57 o                         
  -1   4  16        203.00        199.79         6.98 o                         
   0   4  16        768.26        803.57        16.00 o                         
   1   4  16         60.34         61.34         5.00 o                         
   2   4  16        709.83        726.39        16.48 o                         
   3   4  16       1153.89       1146.12        29.63 o                         
   4   4  16        336.33        337.91         8.99 o                         
   5   4  16        129.63        116.19         6.26 o                         
   6   4  16       1417.22       1447.67        23.86 o                         
   7   4  16          9.55          8.72         4.03 o                         
   8   4  16       1799.30       1955.49        32.70 o                         
   9   4  16         13.28          9.05         5.59 o                         
  -8   5  16        304.96        339.16        18.92 o                         
  -7   5  16        334.97        322.12        14.01 o                         
  -6   5  16        514.20        462.50        15.11 o                         
  -5   5  16        158.78        155.96        10.91 o                         
  -4   5  16         36.32         31.60         7.87 o                         
  -3   5  16         47.95         48.66         8.27 o                         
  -2   5  16        399.26        421.79        17.10 o                         
  -1   5  16        123.50        155.14        11.66 o                         
   0   5  16         17.23         15.49         4.65 o                         
   1   5  16        411.86        458.72        12.00 o                         
   2   5  16         50.94         60.30         5.38 o                         
   3   5  16         45.21         54.55         5.03 o                         
   4   5  16          2.27          5.97         3.45 o                         
   5   5  16         77.56         81.33         6.09 o                         
   6   5  16          9.42         20.07         4.58 o                         
   7   5  16          9.20          8.29         5.28 o                         
   8   5  16         47.45         58.85        11.32 o                         
  -6   6  16         39.90         47.08        22.47 o                         
  -5   6  16         56.52         47.77        11.49 o                         
  -4   6  16        278.12        287.76        14.00 o                         
  -3   6  16        605.61        578.79        18.05 o                         
  -2   6  16        368.28        332.61        15.55 o                         
  -1   6  16       1219.15       1289.86        37.24 o                         
   0   6  16       1100.82       1177.20        34.97 o                         
   1   6  16        286.72        303.92        31.49 o                         
   2   6  16          7.25          6.23         5.09 o                         
   3   6  16        150.83        134.84         8.51 o                         
   4   6  16        341.44        342.00         9.95 o                         
   5   6  16        333.49        334.36        11.00 o                         
   6   6  16         11.38         15.66         5.92 o                         
  -3   7  16        693.02        686.00        26.93 o                         
  -2   7  16        328.62        329.67        21.51 o                         
  -1   7  16         57.91         55.83         9.97 o                         
   0   7  16        777.94        808.22        35.14 o                         
   1   7  16          1.04          6.74         8.58 o                         
   2   7  16        262.85        207.47        15.59 o                         
   3   7  16          5.48          6.87        10.37 o                         
 -11   0  17        428.71        499.91        37.68 o                         
  -9   0  17       4836.99       5763.00        83.60 o                         
  -7   0  17       3020.03       3322.14        57.09 o                         
  -5   0  17        241.43        213.37         8.88 o                         
  -3   0  17         66.45         76.03        10.68 o                         
  -1   0  17       2312.26       2448.71        38.33 o                         
   1   0  17       2568.04       2648.52        34.09 o                         
   3   0  17       3170.56       3045.06        38.74 o                         
   5   0  17       5055.71       5116.76        81.33 o                         
   7   0  17       5298.68       5327.73       118.33 o                         
   9   0  17       1812.31       1861.27        50.78 o                         
  11   0  17        374.27        353.62        22.86 o                         
 -11   1  17        189.11        210.59        19.07 o                         
 -10   1  17          2.04          4.59         6.76 o                         
  -9   1  17         43.37         33.46         5.47 o                         
  -8   1  17         83.95         67.64         8.12 o                         
  -7   1  17        246.94        219.83         8.91 o                         
  -6   1  17        320.82        331.92         8.17 o                         
  -5   1  17        763.37        737.83        13.51 o                         
  -4   1  17       1885.02       1853.08        28.60 o                         
  -3   1  17       2825.44       2725.35        29.83 o                         
  -2   1  17       1322.20       1220.97        15.22 o                         
  -1   1  17          7.17          4.27         2.49 o                         
   0   1  17       1115.29       1158.09        16.52 o                         
   1   1  17        319.19        284.67         8.00 o                         
   2   1  17        475.85        502.75        10.91 o                         
   3   1  17       1913.25       1950.27        30.87 o                         
   4   1  17        293.60        280.88         9.06 o                         
   5   1  17        127.70        136.63         5.90 o                         
   6   1  17        117.52         97.39         5.80 o                         
   7   1  17        650.87        641.28        11.17 o                         
   8   1  17         42.48         44.73         5.16 o                         
   9   1  17        272.75        259.45        10.61 o                         
  10   1  17        929.52        906.49        24.43 o                         
  11   1  17        361.72        340.46        15.82 o                         
 -10   2  17        376.83        429.52        12.43 o                         
  -9   2  17         35.02         41.44        10.03 o                         
  -8   2  17       1707.83       1716.42        74.71 o                         
  -7   2  17          0.80         15.77         5.56 o                         
  -6   2  17        597.60        606.54        13.87 o                         
  -5   2  17         59.59         39.32         5.50 o                         
  -4   2  17        407.91        474.10         9.83 o                         
  -3   2  17         94.50         77.16         4.12 o                         
  -2   2  17         48.43         44.89         4.61 o                         
  -1   2  17        432.87        415.43        16.52 o                         
   0   2  17         19.35         13.40         3.01 o                         
   1   2  17         32.34         27.88         3.73 o                         
   2   2  17        760.07        754.84        15.96 o                         
   3   2  17        799.63        794.49        19.10 o                         
   4   2  17        634.42        626.87        13.58 o                         
   5   2  17        140.69        136.95         6.37 o                         
   6   2  17        674.76        661.07        15.43 o                         
   7   2  17        572.68        566.76        10.76 o                         
   8   2  17        171.33        186.08         9.53 o                         
   9   2  17        429.30        422.50        10.77 o                         
  10   2  17       1272.30       1263.44        22.66 o                         
 -10   3  17         14.33         10.81         5.89 o                         
  -9   3  17         58.37         48.60        12.06 o                         
  -8   3  17         50.98         34.57         7.41 o                         
  -7   3  17         42.26         29.58         7.73 o                         
  -6   3  17          8.19          6.57         5.72 o                         
  -5   3  17        137.08        115.65         7.49 o                         
  -4   3  17       1722.20       1627.60        30.89 o                         
  -3   3  17       3230.98       3140.50       114.97 o                         
  -2   3  17       2094.97       2174.58        34.50 o                         
  -1   3  17       3353.41       3369.98        64.95 o                         
   0   3  17        286.45        285.21         8.63 o                         
   1   3  17        787.46        737.57        15.68 o                         
   2   3  17       2699.20       2631.57        35.80 o                         
   3   3  17         15.06         13.78         3.70 o                         
   4   3  17       1133.61       1087.39        18.32 o                         
   5   3  17        649.15        597.59        11.83 o                         
   6   3  17         79.94         78.69         6.40 o                         
   7   3  17         92.54         89.91         9.31 o                         
   8   3  17         91.65         69.80         6.20 o                         
   9   3  17        156.45        148.70         7.55 o                         
  10   3  17         70.85         70.22         8.68 o                         
  -9   4  17        398.48        420.70        15.62 o                         
  -8   4  17          0.57          7.34         4.54 o                         
  -7   4  17        194.46        191.40         8.81 o                         
  -6   4  17         43.67         33.93         9.76 o                         
  -5   4  17       1365.24       1495.17        30.30 o                         
  -4   4  17          0.01          2.36         4.41 o                         
  -3   4  17       1458.12       1524.22        53.58 o                         
  -2   4  17         38.84         40.82         6.40 o                         
  -1   4  17          0.28          5.20         4.28 o                         
   0   4  17        601.46        579.72        11.92 o                         
   1   4  17         19.82         11.99         4.24 o                         
   2   4  17        683.88        654.18        13.76 o                         
   3   4  17        571.25        559.76        10.43 o                         
   4   4  17        477.37        460.38         9.79 o                         
   5   4  17        198.71        212.64         7.75 o                         
   6   4  17        526.38        449.01        16.80 o                         
   7   4  17          7.98          7.48         3.56 o                         
   8   4  17          2.02          8.02         5.26 o                         
   9   4  17        574.70        545.12        22.35 o                         
  -8   5  17         17.90         16.90         8.75 o                         
  -7   5  17          1.47          9.50         5.45 o                         
  -6   5  17         85.21         56.36         8.72 o                         
  -5   5  17         26.09         12.48         6.79 o                         
  -4   5  17          7.58         20.05         7.55 o                         
  -3   5  17         41.87         41.73         9.25 o                         
  -2   5  17        526.80        555.33        18.76 o                         
  -1   5  17        747.71        805.89        23.03 o                         
   0   5  17        159.28        157.74        12.07 o                         
   1   5  17        366.27        376.12        11.40 o                         
   2   5  17        240.27        268.97         8.94 o                         
   3   5  17        322.11        331.49         9.62 o                         
   4   5  17       1446.50       1477.00        29.92 o                         
   5   5  17          1.67          7.16         3.89 o                         
   6   5  17         54.34         41.89         5.65 o                         
   7   5  17        144.43        127.90        15.44 o                         
   8   5  17        266.17        224.90        14.00 o                         
  -6   6  17        383.96        374.55        18.96 o                         
  -5   6  17          2.50          2.49         4.90 o                         
  -4   6  17       1015.42       1046.74        31.25 o                         
  -3   6  17         20.81         23.63         6.99 o                         
  -2   6  17        169.33        164.68        12.32 o                         
  -1   6  17         46.04         47.22         7.10 o                         
   0   6  17          1.44         12.80         4.74 o                         
   1   6  17        207.41        218.57        12.80 o                         
   2   6  17          2.52          5.94         5.09 o                         
   3   6  17        227.44        243.03        10.47 o                         
   4   6  17        466.02        446.32        10.74 o                         
   5   6  17        173.36        162.65        10.15 o                         
  -1   7  17        342.54        363.28        47.61 o                         
   0   7  17       1145.63       1229.70        46.70 o                         
   1   7  17         50.88         51.07         7.20 o                         
 -10   0  18        262.93        343.05        30.41 o                         
  -8   0  18        867.78        892.73        27.75 o                         
  -6   0  18       1136.91       1135.37        38.74 o                         
  -4   0  18       4660.72       5073.53        80.68 o                         
  -2   0  18       2730.47       2839.59        51.25 o                         
   0   0  18       2110.72       2332.12        30.90 o                         
   2   0  18       1144.53       1128.58        22.19 o                         
   4   0  18          5.99          8.00         3.13 o                         
   6   0  18        740.72        698.73        21.55 o                         
   8   0  18        720.21        694.54        24.51 o                         
  10   0  18        389.73        354.01        21.30 o                         
 -10   1  18         63.05        103.31        16.02 o                         
  -9   1  18        403.33        386.93        11.77 o                         
  -8   1  18        156.33        154.95        12.61 o                         
  -7   1  18          1.51          2.93         3.77 o                         
  -6   1  18        344.59        335.44         7.94 o                         
  -5   1  18       1123.51       1154.16        18.92 o                         
  -4   1  18        181.24        169.97         7.71 o                         
  -3   1  18        572.47        498.18        12.95 o                         
  -2   1  18       2231.93       2131.94        37.53 o                         
  -1   1  18       1437.93       1426.73        15.81 o                         
   0   1  18        220.24        223.63         7.39 o                         
   1   1  18          2.62          3.70         2.67 o                         
   2   1  18          4.92         11.92         4.15 o                         
   3   1  18         78.37         62.54         6.61 o                         
   4   1  18        304.33        265.07         7.54 o                         
   5   1  18       1168.84       1231.04        15.39 o                         
   6   1  18         82.88         77.30         6.20 o                         
   7   1  18        699.40        684.24        11.66 o                         
   8   1  18        283.03        286.72         8.60 o                         
   9   1  18        369.63        346.07        11.81 o                         
  10   1  18        560.69        556.97        15.64 o                         
 -10   2  18          6.84          9.85         4.99 o                         
  -9   2  18         66.85         81.31         7.53 o                         
  -8   2  18        203.12        185.11        16.36 o                         
  -7   2  18        901.82        907.82        41.94 o                         
  -6   2  18        150.56        142.62         7.82 o                         
  -5   2  18        254.91        267.26        10.07 o                         
  -4   2  18          8.93          1.01         2.18 o                         
  -3   2  18       1277.67       1230.71        17.27 o                         
  -2   2  18         12.50          5.22         2.76 o                         
  -1   2  18       2974.29       3059.25        60.24 o                         
   0   2  18          3.93          6.49         3.05 o                         
   1   2  18       1378.61       1478.60        22.54 o                         
   2   2  18        311.14        287.42        10.43 o                         
   3   2  18         41.64         27.12         4.73 o                         
   4   2  18         77.58         65.87         6.72 o                         
   5   2  18         20.55         13.96         5.22 o                         
   6   2  18        848.08        814.33        14.14 o                         
   7   2  18         15.32         11.21         3.97 o                         
   8   2  18         56.25         53.06         5.96 o                         
   9   2  18        270.02        242.78         8.97 o                         
  10   2  18        490.40        470.30        14.32 o                         
  -9   3  18        242.91        276.63        13.03 o                         
  -8   3  18         32.90         31.32         7.68 o                         
  -7   3  18         54.96         50.62         6.65 o                         
  -6   3  18        204.42        189.27         8.51 o                         
  -5   3  18          1.94          2.46         3.36 o                         
  -4   3  18        575.59        532.82        14.30 o                         
  -3   3  18          0.32         -4.42         4.42 o                         
  -2   3  18        792.45        749.30        27.47 o                         
  -1   3  18        875.26        845.56        16.42 o                         
   0   3  18        610.74        587.01        13.18 o                         
   1   3  18        889.20        864.67        17.17 o                         
   2   3  18       1872.56       1791.80        19.33 o                         
   3   3  18       1996.60       2048.90        30.31 o                         
   4   3  18       2030.60       1902.55        28.09 o                         
   5   3  18        459.53        430.17        12.45 o                         
   6   3  18       1109.98       1051.75        19.18 o                         
   7   3  18        258.11        216.76         9.49 o                         
   8   3  18        692.12        641.03        15.16 o                         
   9   3  18        298.02        305.99        12.75 o                         
  -8   4  18       1184.86       1216.10        58.81 o                         
  -7   4  18        274.13        273.76        13.14 o                         
  -6   4  18       2116.61       2175.85        50.99 o                         
  -5   4  18         95.21         98.76        14.61 o                         
  -4   4  18        214.56        241.81        11.96 o                         
  -3   4  18         15.61          4.90         5.22 o                         
  -2   4  18        673.95        725.20        16.41 o                         
  -1   4  18         70.77         85.67         6.52 o                         
   0   4  18       1707.41       1872.66        37.92 o                         
   1   4  18         63.05         68.44         5.38 o                         
   2   4  18        315.59        326.11        13.69 o                         
   3   4  18        451.59        419.02        17.66 o                         
   4   4  18        109.26        114.81         6.89 o                         
   5   4  18        165.20        155.32         8.45 o                         
   6   4  18          5.94         12.95         4.59 o                         
   7   4  18        142.02        104.96         7.82 o                         
   8   4  18        269.10        221.80         9.37 o                         
  -7   5  18        159.06        210.47        15.06 o                         
  -6   5  18        156.72        179.89        14.84 o                         
  -5   5  18          3.00          1.23         4.85 o                         
  -4   5  18          7.29         12.07         5.49 o                         
  -3   5  18         31.56         34.75         7.41 o                         
  -2   5  18         11.62          7.08         6.10 o                         
  -1   5  18          0.62          9.78         3.98 o                         
   0   5  18         19.81         13.75         7.98 o                         
   1   5  18        254.25        289.60        10.55 o                         
   2   5  18        782.49        860.26        18.84 o                         
   3   5  18        604.17        575.30        14.47 o                         
   4   5  18       2359.81       2407.66        49.39 o                         
   5   5  18        226.32        229.05         8.45 o                         
   6   5  18         72.78         53.08         5.51 o                         
   7   5  18       1168.69       1204.49        30.69 o                         
  -5   6  18        607.02        650.57        26.17 o                         
  -4   6  18          0.34         13.36         6.78 o                         
  -3   6  18        262.29        269.30        14.74 o                         
  -2   6  18         11.83         13.62         7.78 o                         
  -1   6  18        652.57        652.41        22.14 o                         
   0   6  18          0.20          8.91         4.87 o                         
   1   6  18        202.25        202.26        11.71 o                         
   2   6  18         40.59         50.32         7.70 o                         
   3   6  18         13.12         18.68         3.59 o                         
   4   6  18          6.94         14.43         4.31 o                         
   5   6  18         19.01         16.61         4.17 o                         
  -9   0  19        642.36        652.42        30.87 o                         
  -7   0  19         30.46         25.59         6.30 o                         
  -5   0  19         12.15          9.77         6.70 o                         
  -3   0  19       2710.25       2740.67        46.99 o                         
  -1   0  19       2576.51       2642.65        35.61 o                         
   1   0  19       1652.59       1648.89        25.29 o                         
   3   0  19       6948.18       7407.33       133.26 o                         
   5   0  19        913.38        814.90        34.62 o                         
   7   0  19        564.79        518.94        18.10 o                         
   9   0  19         74.96         80.91        17.97 o                         
 -10   1  19         11.71         18.40         9.61 o                         
  -9   1  19        269.05        305.03        13.79 o                         
  -8   1  19        431.63        503.14        29.58 o                         
  -7   1  19        683.80        742.90        21.62 o                         
  -6   1  19        717.10        774.85        13.96 o                         
  -5   1  19        313.08        321.77         7.66 o                         
  -4   1  19        196.41        204.41         5.97 o                         
  -3   1  19        206.46        187.10         6.52 o                         
  -2   1  19        598.63        496.36        19.89 o                         
  -1   1  19       1569.90       1620.33        24.02 o                         
   0   1  19        823.35        857.14        15.24 o                         
   1   1  19        208.30        193.94         6.33 o                         
   2   1  19        881.01        844.23        16.88 o                         
   3   1  19       1254.22       1194.28        16.18 o                         
   4   1  19         88.38         84.29         6.18 o                         
   5   1  19        297.02        283.32         8.42 o                         
   6   1  19        545.93        514.67        10.34 o                         
   7   1  19        333.10        304.11        11.55 o                         
   8   1  19        766.81        732.95        19.63 o                         
   9   1  19        833.46        822.72        23.08 o                         
  10   1  19        909.08        902.01        29.66 o                         
 -10   2  19        110.19        163.83        14.74 o                         
  -9   2  19        228.28        224.61        11.36 o                         
  -8   2  19          3.66          8.56         4.40 o                         
  -7   2  19          5.99          9.25         5.05 o                         
  -6   2  19         14.79         17.70         7.70 o                         
  -5   2  19        718.76        729.98        13.87 o                         
  -4   2  19        119.24        111.23         4.98 o                         
  -3   2  19          6.17          3.61         3.05 o                         
  -2   2  19       1528.79       1539.34        18.69 o                         
  -1   2  19        840.49        867.93        17.48 o                         
   0   2  19          7.98          6.56         4.50 o                         
   1   2  19        110.74        105.12         6.17 o                         
   2   2  19       2934.70       3067.39        31.58 o                         
   3   2  19         84.37         61.21         5.56 o                         
   4   2  19       3289.71       3380.99        63.65 o                         
   5   2  19         17.30         10.68         4.22 o                         
   6   2  19          3.56          8.84         3.80 o                         
   7   2  19        344.63        309.61        11.52 o                         
   8   2  19         43.97         42.63         6.04 o                         
   9   2  19        800.70        709.20        13.61 o                         
  10   2  19          1.31         13.68         6.28 o                         
  -9   3  19        286.97        313.60        15.39 o                         
  -8   3  19        182.25        182.04        14.74 o                         
  -7   3  19        390.19        416.20        23.33 o                         
  -6   3  19        797.80        788.14        23.39 o                         
  -5   3  19        140.57        170.31         9.35 o                         
  -4   3  19        187.67        186.58        10.33 o                         
  -3   3  19        622.73        638.25        15.10 o                         
  -2   3  19          9.81          5.69         2.82 o                         
  -1   3  19        343.57        332.14         9.17 o                         
   0   3  19         62.53         64.99         5.57 o                         
   1   3  19         39.88         40.20         4.93 o                         
   2   3  19        190.14        155.37         7.31 o                         
   3   3  19        225.42        164.04         7.78 o                         
   4   3  19        337.14        281.37         9.06 o                         
   5   3  19        586.92        504.51        12.49 o                         
   6   3  19       1059.67       1026.39        22.28 o                         
   7   3  19        306.04        295.83         9.45 o                         
   8   3  19       1114.38       1129.96        25.49 o                         
   9   3  19        715.54        696.27        20.26 o                         
  -8   4  19        253.98        261.06        19.25 o                         
  -7   4  19        287.11        263.93        17.06 o                         
  -6   4  19          7.53          8.45         6.72 o                         
  -5   4  19        375.68        384.00        17.94 o                         
  -4   4  19        178.19        173.74        11.19 o                         
  -3   4  19       2142.02       2296.55        54.98 o                         
  -2   4  19        267.24        264.94        13.11 o                         
  -1   4  19       1279.38       1353.74        30.27 o                         
   0   4  19          0.63          4.23         3.03 o                         
   1   4  19        159.82        169.52         7.34 o                         
   2   4  19          3.14          2.59         3.73 o                         
   3   4  19       1453.20       1578.08        37.92 o                         
   4   4  19         55.70         47.96         6.97 o                         
   5   4  19        524.12        550.79        16.08 o                         
   6   4  19        304.19        255.49        10.89 o                         
   7   4  19         28.45         18.28         5.85 o                         
   8   4  19         76.29         65.85         8.78 o                         
  -6   5  19         79.22         38.14        15.41 o                         
  -5   5  19        215.09        231.53        13.31 o                         
  -4   5  19        864.36        953.55        32.49 o                         
  -3   5  19         25.49         19.88         6.96 o                         
  -2   5  19         93.53        113.31        10.85 o                         
  -1   5  19         42.45         38.77         8.62 o                         
   0   5  19        300.87        311.75        17.46 o                         
   1   5  19          0.46          6.67         4.47 o                         
   2   5  19         37.29         42.29         5.42 o                         
   3   5  19          1.24          5.03         3.64 o                         
   4   5  19        211.10        204.46         8.65 o                         
   5   5  19         97.73        103.50         8.88 o                         
   6   5  19        155.67        160.40        11.50 o                         
  -4   6  19        511.21        522.13        22.63 o                         
  -3   6  19         51.04         49.30        10.65 o                         
  -2   6  19        961.39       1046.78        22.64 o                         
  -1   6  19          3.83          8.54         4.67 o                         
   0   6  19        524.44        538.99        25.53 o                         
   1   6  19          0.74          1.28         4.92 o                         
   2   6  19        607.02        620.26        19.03 o                         
   3   6  19          5.66         11.80         5.65 o                         
   4   6  19        153.36        162.23         9.33 o                         
 -10   0  20          4.24         11.26        10.29 o                         
  -8   0  20          8.77         16.18        10.44 o                         
  -6   0  20        748.90        783.81        18.13 o                         
  -4   0  20        158.99        157.68         8.26 o                         
  -2   0  20        683.44        722.94        18.55 o                         
   0   0  20       1216.44       1235.16        25.03 o                         
   2   0  20       2293.08       2249.47        28.69 o                         
   4   0  20       5481.57       5549.31        90.59 o                         
   6   0  20       2090.00       2186.88        49.12 o                         
   8   0  20        281.51        270.40        16.41 o                         
  10   0  20         14.85         17.53        11.65 o                         
 -10   1  20         80.41         90.96        15.77 o                         
  -9   1  20        504.81        523.15        16.50 o                         
  -8   1  20        779.33        792.68        45.49 o                         
  -7   1  20        513.14        485.90        21.67 o                         
  -6   1  20        206.79        218.22         8.75 o                         
  -5   1  20          9.88          9.51         4.55 o                         
  -4   1  20        250.80        264.74         8.10 o                         
  -3   1  20        719.59        722.06        11.95 o                         
  -2   1  20        754.42        741.88        13.48 o                         
  -1   1  20        653.69        674.04        12.38 o                         
   0   1  20        736.34        729.30        14.40 o                         
   1   1  20        135.21        115.82         5.31 o                         
   2   1  20       1472.34       1481.64        17.34 o                         
   3   1  20        516.52        488.70        12.11 o                         
   4   1  20         35.98         40.85         5.79 o                         
   5   1  20        139.85        116.33         7.78 o                         
   6   1  20        285.09        267.68         8.65 o                         
   7   1  20         18.33         20.12         6.07 o                         
   8   1  20        105.32        111.18         8.57 o                         
   9   1  20        351.06        350.60        16.32 o                         
  -9   2  20        342.93        373.54        16.80 o                         
  -8   2  20         29.84         24.06         5.51 o                         
  -7   2  20        450.77        538.59        26.51 o                         
  -6   2  20         41.52         35.51         7.77 o                         
  -5   2  20        264.89        270.44         9.62 o                         
  -4   2  20        395.42        390.62        12.89 o                         
  -3   2  20         15.70          8.16         3.35 o                         
  -2   2  20        497.59        488.10        10.30 o                         
  -1   2  20        172.34        149.71         7.55 o                         
   0   2  20       1121.31       1216.59        20.96 o                         
   1   2  20        177.51        187.45         8.40 o                         
   2   2  20        490.54        484.73        12.36 o                         
   3   2  20        331.50        341.54        10.15 o                         
   4   2  20         15.15         16.96         6.70 o                         
   5   2  20       1381.11       1429.07        29.39 o                         
   6   2  20          2.91          8.31         3.83 o                         
   7   2  20       1613.96       1607.70        28.08 o                         
   8   2  20         22.39         16.78         4.39 o                         
   9   2  20         13.51         13.24         9.73 o                         
  -8   3  20        254.52        219.04        11.87 o                         
  -7   3  20        157.27        133.16         8.66 o                         
  -6   3  20        371.27        356.92        17.51 o                         
  -5   3  20        326.79        352.51        24.47 o                         
  -4   3  20        408.45        420.53        13.62 o                         
  -3   3  20        797.85        784.08        19.03 o                         
  -2   3  20        367.18        374.60        10.55 o                         
  -1   3  20       1142.10       1146.34        27.32 o                         
   0   3  20        504.49        512.74        11.82 o                         
   1   3  20        690.99        704.94        14.79 o                         
   2   3  20         77.13         74.52         5.97 o                         
   3   3  20          5.24          8.23         4.28 o                         
   4   3  20         26.53         20.10         4.89 o                         
   5   3  20          5.55          0.51         3.72 o                         
   6   3  20         99.28         92.31         7.10 o                         
   7   3  20         66.32         74.79         6.13 o                         
   8   3  20          6.82          8.57         5.07 o                         
  -7   4  20         26.95         16.40         6.72 o                         
  -6   4  20        656.05        653.25        19.21 o                         
  -5   4  20         31.11         19.37         6.06 o                         
  -4   4  20         18.13         11.66         5.77 o                         
  -3   4  20          3.39          1.78         5.79 o                         
  -2   4  20        266.10        225.15        11.78 o                         
  -1   4  20        276.25        217.78        35.23 o                         
   0   4  20         38.79         30.16         5.32 o                         
   1   4  20         14.02         12.47         3.72 o                         
   2   4  20        316.01        339.19        12.75 o                         
   3   4  20        117.21         85.85         7.08 o                         
   4   4  20        667.01        672.76        16.65 o                         
   5   4  20         28.24         23.97         5.91 o                         
   6   4  20        730.24        734.03        18.43 o                         
   7   4  20          5.24          5.33         3.70 o                         
  -6   5  20          1.91          6.02         5.31 o                         
  -5   5  20         15.39          6.92         5.30 o                         
  -4   5  20        656.58        729.73        19.15 o                         
  -3   5  20         40.83         13.82         7.71 o                         
  -2   5  20        370.95        420.80        25.97 o                         
  -1   5  20       1218.79       1255.48        41.48 o                         
   0   5  20         86.96         91.27        12.18 o                         
   1   5  20        681.42        709.98        25.15 o                         
   2   5  20         94.23         83.88         7.86 o                         
   3   5  20        236.02        232.27         8.78 o                         
   4   5  20          1.87          7.25         3.85 o                         
   5   5  20          0.62         10.41         4.51 o                         
   6   5  20        252.52        245.90        10.74 o                         
  -2   6  20         50.46         60.76        10.66 o                         
  -1   6  20         15.49         11.46         4.99 o                         
   0   6  20         23.39         22.50        12.07 o                         
   1   6  20          4.35         -0.54         8.71 o                         
   2   6  20          4.88          4.80         3.31 o                         
  -9   0  21        717.32        779.68        53.04 o                         
  -7   0  21        617.60        601.39        23.34 o                         
  -5   0  21       1641.62       1795.56        30.26 o                         
  -3   0  21          6.18          9.57         4.05 o                         
  -1   0  21        200.75        190.00         9.09 o                         
   1   0  21          1.30          1.59         3.80 o                         
   3   0  21       1695.24       1639.46        32.91 o                         
   5   0  21        378.12        385.64        16.21 o                         
   7   0  21        109.37         93.52        27.18 o                         
   9   0  21       4241.59       4654.29       161.41 o                         
  -9   1  21        298.40        291.98        54.04 o                         
  -8   1  21         49.37         54.04         6.75 o                         
  -7   1  21          9.39         -1.22         4.49 o                         
  -6   1  21         47.31         33.99         6.00 o                         
  -5   1  21        100.53         79.35         4.98 o                         
  -4   1  21        549.79        510.31        10.46 o                         
  -3   1  21        229.01        201.56         6.61 o                         
  -2   1  21          8.71          1.00         2.99 o                         
  -1   1  21        543.27        549.86        10.01 o                         
   0   1  21        413.83        382.02        10.02 o                         
   1   1  21         23.21         27.45         4.42 o                         
   2   1  21        465.82        511.71        12.18 o                         
   3   1  21         92.31         89.63         6.35 o                         
   4   1  21        962.28        939.94        22.28 o                         
   5   1  21       1977.00       1995.79        26.01 o                         
   6   1  21         22.79         22.03         4.86 o                         
   7   1  21        339.89        340.66        11.66 o                         
   8   1  21        184.09        168.72         9.35 o                         
   9   1  21          0.93         13.99         7.46 o                         
  -9   2  21          2.78          9.52         5.06 o                         
  -8   2  21         48.10         24.19         5.27 o                         
  -7   2  21          0.87          2.03         4.35 o                         
  -6   2  21        805.17        829.49        25.49 o                         
  -5   2  21         66.58         66.95         8.70 o                         
  -4   2  21       1515.99       1634.25        25.16 o                         
  -3   2  21         18.79         21.95         4.32 o                         
  -2   2  21          4.07          3.07         3.24 o                         
  -1   2  21        971.25        937.40        19.76 o                         
   0   2  21        443.96        424.37        10.69 o                         
   1   2  21          3.55          0.77         4.29 o                         
   2   2  21         24.12         13.73         4.60 o                         
   3   2  21         27.21         15.26         3.73 o                         
   4   2  21        373.94        344.60        10.39 o                         
   5   2  21        201.62        207.54        11.27 o                         
   6   2  21        216.07        190.26         8.92 o                         
   7   2  21          9.33          6.57         3.94 o                         
   8   2  21        655.12        644.21        13.05 o                         
  -8   3  21         21.90         13.98         5.77 o                         
  -7   3  21          4.62          1.74         5.19 o                         
  -6   3  21         14.33         17.97         6.34 o                         
  -5   3  21         39.91         20.78         7.34 o                         
  -4   3  21          9.60         23.55         7.46 o                         
  -3   3  21        490.91        445.82        16.90 o                         
  -2   3  21       1026.90       1078.37        26.38 o                         
  -1   3  21        391.17        388.75         9.37 o                         
   0   3  21        500.01        533.30        14.71 o                         
   1   3  21       1520.21       1577.93        26.63 o                         
   2   3  21        156.79        127.67         7.22 o                         
   3   3  21       1638.78       1620.19        35.27 o                         
   4   3  21       1007.36        978.29        21.67 o                         
   5   3  21         68.15         43.11         8.10 o                         
   6   3  21        422.92        436.36        16.59 o                         
   7   3  21          2.98         10.16         4.10 o                         
   8   3  21         26.33         28.06         8.76 o                         
  -7   4  21         28.51         29.38         7.79 o                         
  -6   4  21         12.26          0.65         5.25 o                         
  -5   4  21        468.46        525.25        17.31 o                         
  -4   4  21          3.60          4.93         4.88 o                         
  -3   4  21       1096.03       1164.45        30.15 o                         
  -2   4  21        122.58        103.52        10.35 o                         
  -1   4  21        442.66        489.47        23.85 o                         
   0   4  21         31.92         35.32         6.92 o                         
   1   4  21        112.88        112.42         6.94 o                         
   2   4  21         35.56         21.64         3.93 o                         
   3   4  21         49.52         52.30         5.87 o                         
   4   4  21         45.07         37.18         5.33 o                         
   5   4  21         62.99         59.07         6.41 o                         
   6   4  21         24.54         18.10         4.50 o                         
   7   4  21        880.88        871.32        23.99 o                         
  -5   5  21        235.99        221.70        23.88 o                         
  -4   5  21          0.87         19.52         7.03 o                         
  -3   5  21         82.38         43.74         8.40 o                         
  -2   5  21         21.43         16.15         8.78 o                         
  -1   5  21        938.09        993.62        35.37 o                         
   0   5  21         53.45         52.51        13.04 o                         
   1   5  21        337.28        355.99        16.18 o                         
   2   5  21       1165.29       1132.75        23.20 o                         
   3   5  21        156.63        155.79        11.26 o                         
   4   5  21        869.84        864.02        31.46 o                         
   5   5  21        124.35        122.99         8.59 o                         
  -8   0  22        314.15        382.06        29.69 o                         
  -6   0  22         24.46         26.61         5.62 o                         
  -4   0  22        662.18        699.66        23.17 o                         
  -2   0  22       3497.60       3880.56       112.36 o                         
   0   0  22       4116.85       4566.08        87.78 o                         
   2   0  22         48.39         75.01         8.21 o                         
   4   0  22        544.25        567.24        19.51 o                         
   6   0  22          9.77         19.39        13.36 o                         
   8   0  22         15.29         11.74         9.63 o                         
  -8   1  22          2.65          3.61         4.68 o                         
  -7   1  22          1.27          1.74         4.05 o                         
  -6   1  22        451.91        462.02        12.17 o                         
  -5   1  22        337.04        338.37         9.21 o                         
  -4   1  22        318.25        289.09         7.22 o                         
  -3   1  22         13.64          9.72         3.61 o                         
  -2   1  22         47.89         31.78         4.18 o                         
  -1   1  22         74.87         85.90         5.27 o                         
   0   1  22        506.81        515.35        10.48 o                         
   1   1  22        145.60        133.66         7.66 o                         
   2   1  22        264.88        289.37        10.02 o                         
   3   1  22          4.41          9.82         3.09 o                         
   4   1  22        596.72        624.16        15.84 o                         
   5   1  22       1217.16       1212.41        23.71 o                         
   6   1  22         35.10         23.99         7.50 o                         
   7   1  22        700.95        744.77        21.53 o                         
   8   1  22        522.06        487.92        16.64 o                         
  -8   2  22         79.75         69.48         9.57 o                         
  -7   2  22         76.95         86.69         8.81 o                         
  -6   2  22         65.84         60.46         9.09 o                         
  -5   2  22         59.90         39.17         7.70 o                         
  -4   2  22         44.37         30.93        11.07 o                         
  -3   2  22        472.57        474.31         9.79 o                         
  -2   2  22         85.12         74.22         5.54 o                         
  -1   2  22       2786.45       2990.31        34.19 o                         
   0   2  22         39.39         38.31         6.65 o                         
   1   2  22        355.82        386.24        11.61 o                         
   2   2  22          5.96          7.22         3.67 o                         
   3   2  22         35.95         38.89         6.02 o                         
   4   2  22        197.16        211.14         9.46 o                         
   5   2  22        376.11        363.32        17.03 o                         
   6   2  22         36.37         45.84         5.18 o                         
   7   2  22          4.46          0.41         3.54 o                         
   8   2  22         26.31         13.88         5.57 o                         
  -7   3  22         41.19         46.91        10.25 o                         
  -6   3  22        132.89        119.50        12.58 o                         
  -5   3  22         48.83         44.74         8.54 o                         
  -4   3  22          8.74          4.03         5.24 o                         
  -3   3  22         91.50         90.52         8.50 o                         
  -2   3  22         83.42         60.53        10.46 o                         
  -1   3  22          2.65          0.38         3.27 o                         
   0   3  22         19.94         10.00         3.43 o                         
   1   3  22         73.85         40.51         9.47 o                         
   2   3  22        137.83        153.96        20.24 o                         
   3   3  22       2573.90       2644.26        51.13 o                         
   4   3  22        778.24        748.54        18.10 o                         
   5   3  22          4.02          7.93         3.78 o                         
   6   3  22       1194.59       1114.69        21.65 o                         
   7   3  22        275.40        256.41        11.95 o                         
  -6   4  22        546.53        536.56        22.81 o                         
  -5   4  22          0.38         16.99         9.49 o                         
  -4   4  22        279.54        317.87        13.92 o                         
  -3   4  22         35.80         23.34         7.28 o                         
  -2   4  22         30.53         34.48         7.79 o                         
  -1   4  22         15.77          7.06         8.04 o                         
   0   4  22        200.69        221.18        13.71 o                         
   1   4  22         36.94         21.27         4.77 o                         
   2   4  22        699.72        733.96        19.64 o                         
   3   4  22         46.96         44.01         5.68 o                         
   4   4  22        129.60        148.54         7.88 o                         
   5   4  22          9.90          9.95         4.27 o                         
   6   4  22         26.87         15.02         4.19 o                         
  -3   5  22        150.39        147.95        16.10 o                         
  -2   5  22         83.64         76.70        18.33 o                         
  -1   5  22         23.56         25.21         8.08 o                         
   0   5  22         71.15         82.45        11.28 o                         
   1   5  22         26.16         23.77         5.62 o                         
   2   5  22        581.48        603.20        27.68 o                         
   3   5  22         28.90         38.74         7.49 o                         
  -7   0  23         78.07         33.12        17.97 o                         
  -5   0  23        119.45        127.70         8.39 o                         
  -3   0  23        615.27        688.22        18.76 o                         
  -1   0  23        222.26        210.32        10.21 o                         
   1   0  23       2710.36       2952.71        43.76 o                         
   3   0  23       1773.09       1850.82        47.25 o                         
   5   0  23        401.92        379.98        21.88 o                         
   7   0  23        292.69        258.91        16.85 o                         
  -8   1  23         63.08         50.82        10.19 o                         
  -7   1  23         80.55         91.71         9.43 o                         
  -6   1  23        269.04        277.45        13.09 o                         
  -5   1  23         42.91         50.10         6.67 o                         
  -4   1  23        518.93        553.26        12.28 o                         
  -3   1  23         37.42         32.61         4.29 o                         
  -2   1  23        207.19        199.46         9.70 o                         
  -1   1  23         32.09         31.61         8.63 o                         
   0   1  23        189.09        166.56         7.50 o                         
   1   1  23        224.39        241.44        11.33 o                         
   2   1  23          0.05          8.06         2.77 o                         
   3   1  23         31.27         33.39         5.46 o                         
   4   1  23          3.39         10.65         3.09 o                         
   5   1  23        148.53        133.95        14.00 o                         
   6   1  23          7.56         13.84         4.97 o                         
   7   1  23        475.80        486.97        13.58 o                         
   8   1  23        347.28        329.69        15.95 o                         
  -7   2  23          0.49         12.78        15.70 o                         
  -6   2  23          3.82          8.33         3.89 o                         
  -5   2  23          0.01          4.53         4.40 o                         
  -4   2  23         85.61         94.93         9.42 o                         
  -3   2  23         37.44         35.62         5.54 o                         
  -2   2  23         11.72          5.42         3.06 o                         
  -1   2  23        161.15        164.18        14.70 o                         
   0   2  23         71.05         79.35         8.47 o                         
   1   2  23         20.55         17.78         3.90 o                         
   2   2  23       1077.14       1074.23        21.71 o                         
   3   2  23          2.13          4.26         2.09 o                         
   4   2  23        380.75        356.58        11.35 o                         
   5   2  23        122.09        107.11         7.65 o                         
   6   2  23        109.67        110.19         8.54 o                         
   7   2  23        175.31        193.90        12.56 o                         
  -6   3  23        167.59        160.52        13.68 o                         
  -5   3  23        480.98        520.15        22.65 o                         
  -4   3  23         89.92        107.33        13.37 o                         
  -3   3  23        356.64        402.60        13.85 o                         
  -2   3  23         54.75         43.88         7.19 o                         
  -1   3  23         10.88         16.88         5.57 o                         
   0   3  23          2.89          6.08         3.28 o                         
   1   3  23          0.09          7.77         3.68 o                         
   2   3  23        105.59         95.41         7.09 o                         
   3   3  23         32.05         20.10         5.17 o                         
   4   3  23         63.46         31.48         6.05 o                         
   5   3  23          4.42         12.56         7.49 o                         
   6   3  23        405.84        340.83        15.24 o                         
  -5   4  23          3.12         17.31         6.21 o                         
  -4   4  23         73.22         89.40        13.84 o                         
  -3   4  23        224.94        189.53        14.87 o                         
  -2   4  23         17.81         24.12         6.95 o                         
  -1   4  23        779.63        857.17        39.21 o                         
   0   4  23          0.28          2.67         4.36 o                         
   1   4  23         63.38         92.01         9.18 o                         
   2   4  23         12.94         14.57         3.77 o                         
   3   4  23         55.89         68.13         7.07 o                         
   4   4  23         39.56         33.78         6.52 o                         
   5   4  23        409.67        423.41        21.41 o                         
  -2   5  23        159.82        196.32        17.69 o                         
  -1   5  23         43.10         26.89         7.56 o                         
   0   5  23         13.56          8.77         8.62 o                         
   1   5  23          6.02         11.69         7.72 o                         
  -6   0  24         14.11         13.54         6.42 o                         
  -4   0  24         91.22         91.92         8.17 o                         
  -2   0  24       1347.62       1344.72        33.07 o                         
   0   0  24        294.09        256.51        12.11 o                         
   2   0  24        271.54        256.72        13.86 o                         
   4   0  24       1187.41       1181.90        36.19 o                         
   6   0  24        183.03        200.64        14.91 o                         
  -7   1  24        158.14        166.67        12.43 o                         
  -6   1  24        349.73        379.46        13.57 o                         
  -5   1  24         41.93         41.61         6.79 o                         
  -4   1  24        226.49        224.73         8.18 o                         
  -3   1  24        218.37        225.18         9.37 o                         
  -2   1  24          7.78          8.60         3.45 o                         
  -1   1  24        733.87        806.18        16.49 o                         
   0   1  24        500.59        515.06        10.86 o                         
   1   1  24         40.02         32.08         5.15 o                         
   2   1  24         12.43          8.18         3.23 o                         
   3   1  24         54.76         52.17         9.05 o                         
   4   1  24          7.18         13.69         5.20 o                         
   5   1  24        147.28        171.49        10.71 o                         
   6   1  24        236.10        246.17        13.30 o                         
   7   1  24         39.88         16.69         5.75 o                         
  -6   2  24          5.80          5.31         6.26 o                         
  -5   2  24         84.66        108.62        12.09 o                         
  -4   2  24          0.76         -2.73         4.40 o                         
  -3   2  24         12.78         12.75         6.23 o                         
  -2   2  24          4.73          6.92         3.90 o                         
  -1   2  24        119.59         85.74         6.19 o                         
   0   2  24         44.71         37.43         5.02 o                         
   1   2  24         29.79         22.54         4.64 o                         
   2   2  24        135.71        123.40         8.55 o                         
   3   2  24        285.54        338.80        10.80 o                         
   4   2  24         29.58         32.85         5.43 o                         
   5   2  24        250.95        235.60        10.89 o                         
   6   2  24         32.12         21.10         5.07 o                         
  -5   3  24        632.28        684.35        26.29 o                         
  -4   3  24         62.06         72.92         9.54 o                         
  -3   3  24        186.22        176.30        10.74 o                         
  -2   3  24        573.63        606.46        16.83 o                         
  -1   3  24        340.22        369.60        13.62 o                         
   0   3  24        306.30        319.24        10.29 o                         
   1   3  24        184.06        194.60         8.51 o                         
   2   3  24          8.05         16.40         4.26 o                         
   3   3  24          2.71          5.26         4.16 o                         
   4   3  24         67.36         56.49         6.40 o                         
   5   3  24        212.16        197.69        18.61 o                         
  -3   4  24        179.19        186.99        14.47 o                         
  -2   4  24         10.94          5.44         4.99 o                         
  -1   4  24        112.88        122.87        23.56 o                         
   0   4  24        176.11        180.38        14.97 o                         
   1   4  24          3.65         10.69         3.77 o                         
   2   4  24        810.73        882.13        32.07 o                         
   3   4  24          1.25          2.26         3.17 o                         
  -5   0  25        821.92        885.34        18.41 o                         
  -3   0  25        198.48        211.72        10.79 o                         
  -1   0  25         78.51        108.46        10.44 o                         
   1   0  25          5.50          4.97         6.57 o                         
   3   0  25        105.53         72.44        10.53 o                         
   5   0  25          1.97          8.74         6.10 o                         
  -6   1  25          1.42         10.30         4.54 o                         
  -5   1  25         37.65         51.46         7.01 o                         
  -4   1  25         58.82         62.08         6.18 o                         
  -3   1  25         80.65         76.00         5.64 o                         
  -2   1  25         16.15         12.44         3.97 o                         
  -1   1  25        328.39        332.56         9.42 o                         
   0   1  25          2.10          7.65         4.12 o                         
   1   1  25         42.88         38.36         5.04 o                         
   2   1  25        672.64        711.55        16.15 o                         
   3   1  25        245.52        263.41        10.75 o                         
   4   1  25        427.55        483.72        14.40 o                         
   5   1  25         91.20         72.35         8.74 o                         
   6   1  25          1.24          5.57         5.61 o                         
  -5   2  25          1.55         10.61         5.67 o                         
  -4   2  25        280.45        279.55        14.00 o                         
  -3   2  25         14.34          8.52         4.65 o                         
  -2   2  25         35.44         44.34         6.58 o                         
  -1   2  25         44.47         26.16         5.30 o                         
   0   2  25        176.65        198.03         8.25 o                         
   1   2  25        198.15        216.13         8.95 o                         
   2   2  25          2.88          0.19         3.68 o                         
   3   2  25         33.24         31.08         6.30 o                         
   4   2  25          8.04         10.85         2.77 o                         
   5   2  25        231.80        221.81        12.40 o                         
  -4   3  25         22.39         20.33         6.59 o                         
  -3   3  25        310.33        308.57        15.15 o                         
  -2   3  25        251.37        226.25        13.32 o                         
  -1   3  25        141.36        133.79        13.65 o                         
   0   3  25        298.76        285.15        10.40 o                         
   1   3  25        311.80        319.81        11.93 o                         
   2   3  25        310.44        341.85        12.97 o                         
   3   3  25        472.49        440.63        20.85 o                         
   4   3  25        131.52        120.33        12.19 o                         
  -1   4  25        196.65        259.98        16.24 o                         
   0   4  25         84.83         85.10        13.09 o                         
   1   4  25         20.93          9.28         5.02 o                         
  -4   0  26       1164.43       1300.02        22.15 o                         
  -2   0  26        480.15        500.73        19.08 o                         
   0   0  26        769.50        821.47        31.79 o                         
   2   0  26        256.79        266.63        15.38 o                         
   4   0  26         77.73         89.65        15.43 o                         
  -5   1  26          0.52          1.03         4.14 o                         
  -4   1  26         39.34         37.42         6.27 o                         
  -3   1  26         61.60         64.45         6.39 o                         
  -2   1  26        402.84        399.95        11.01 o                         
  -1   1  26        116.20        118.06         7.98 o                         
   0   1  26         13.31         14.59         4.76 o                         
   1   1  26         87.29        104.32         6.87 o                         
   2   1  26        262.35        249.86        10.59 o                         
   3   1  26         36.93         33.72         6.83 o                         
   4   1  26        319.71        349.57        18.13 o                         
   5   1  26        426.75        386.98        15.85 o                         
  -4   2  26         16.45         19.84         6.81 o                         
  -3   2  26        562.15        642.37        17.33 o                         
  -2   2  26         28.28         21.72         5.43 o                         
  -1   2  26        269.46        264.31        12.75 o                         
   0   2  26         18.98         10.94         3.88 o                         
   1   2  26        153.11        182.38        10.26 o                         
   2   2  26        394.08        412.02        16.83 o                         
   3   2  26        116.92        153.63        12.27 o                         
   4   2  26        231.08        215.43        12.25 o                         
  -2   3  26         29.87         21.04         7.48 o                         
  -1   3  26         92.67        111.34        15.39 o                         
   0   3  26         39.63         26.67         7.32 o                         
   1   3  26         68.45         70.75         8.43 o                         
   2   3  26        264.02        259.57        13.92 o                         
  -3   0  27       1022.12       1092.40        44.85 o                         
  -1   0  27        889.82        932.95        23.98 o                         
   1   0  27        602.18        528.01        18.88 o                         
   3   0  27         74.14         78.57        15.58 o                         
  -4   1  27        228.47        245.84        14.25 o                         
  -3   1  27         37.44         83.10        26.47 o                         
  -2   1  27        102.45         74.27         8.40 o                         
  -1   1  27         13.57         16.07         4.22 o                         
   0   1  27         61.41         67.97        11.82 o                         
   1   1  27         85.64         86.29         9.70 o                         
   2   1  27          0.29          2.41         5.07 o                         
   3   1  27          0.02         14.99         5.60 o                         
  -2   2  27         61.08         65.26         9.92 o                         
  -1   2  27         16.06         17.57         4.68 o                         
   0   2  27        337.92        345.86        14.17 o                         
   1   2  27         53.66         51.90         8.34 o                         
   2   2  27        121.65        111.13        11.81 o                         
  -2   0  28         28.91         43.46         9.78 o                         
   0   0  28          5.77          6.28         6.42 o                         
   2   0  28       1011.90       1161.64        57.23 o                         
  -1   1  28        326.54        338.77        13.56 o                         
   0   1  28        232.35        237.53        11.85 o                         
   1   1  28        187.59        217.02        13.46 o                         
                                                                                
